# Supplementary material for: Comparative transcriptome profiling and morphology provide insights into endocarp cleaving of apricot cultivar (Prunus armeniaca L.)
Source: BMC Plant Biol. 2017 Apr 11;17:72. doi: 10.1186/s12870-017-1023-5 (PMC5387262; doi:10.1186/s12870-017-1023-5)
Supplement: Supplementary file 1 — Growth curve equation and its first derivative of P. armeniaca L. (XLS 33 kb) [file 12870_2017_1023_MOESM1_ESM.xls]

## Sheet: Sheet1
Additional files 1: Table S1 Growth curve euqation and its first derivative of P. armeniaca L.
Basic index	Equation					R^2	First derivative of equation
Fresh weight(LE)	y=75.733/(1+267.980*e^(-(0.217*x-0.004*x^2+4.632E-5*x^3)))					0.976	y'=-20294.92/(1+267.98*(e)^(-0.217*x+0.004*(x)^2-4.632E-5*(x)^3))^2*(e)^(-0.217*x+0.004*(x)^2-4.632E-5*(x)^3)*(-0.217+0.008*x-0.000139*(x)^2)*log(e)
Fresh weight(JG)	y=130.976/(1+164.632*e^(-(0.181*x-0.003*x^2+2.236E-5*x^3)))					0.98	y'=-21562.84/(1+164.63*(e)^(-0.181*x+0.003*(x)^2-2.236E-5*(x)^3))^2*(e)^(-0.181*x+0.003*(x)^2-2.236E-5*(x)^3)*(-0.181+0.006*x-6.708E-5*(x)^2)*log(e)
Horizontal diameter(LE)	y=58.263/(1+98.982*e^(-(0.264*x-0.005*x^2+3.044E-5*x^3)))					0.995	y'=-5766.99/(1+98.98*(e)^(-0.264*x+0.005*(x)^2-3.044E-05*(x)^3))^2*(e)^(-0.264*x+0.005*(x)^2-3.044E-05*(x)^3)*(-0.264+0.01*x-9.132E-05*(x)^2)*log(e)
Horizontal diameter(JG)	y=73.105/(1+68.230*e^(-(0.237*x-0.004*x^2+2.685E-5*x^3)))					0.992	y'=-4987.95/(1+68.23*(e)^(-0.237*x+0.004*(x)^2-2.685E-5*(x)^3))^2*(e)^(-0.237*x+0.004*(x)^2-2.685E-5*(x)^3)*(-0.237+0.004*x-8.055E-5*(x)^2)*log(e)
Vertical diameter(LE)	y=45.165/(1+67.287*e^(-(0.317*x-0.006*x^2+4.617E-5*x^3)))					0.988	y'=-3039.0174/(1+67.287/1000*(e)^(-0.317*x+0.006*(x)^2-4.617E-5*(x)^3))^2*(e)^(-0.317*x+0.006*(x)^2-4.617E-5*(x)^3)*(-0.317+0.012*x-0.000138*(x)^2)*log(e)
Vertical diameter(JG)	y=55370/(1+58923*e^(-(0.316*x-0.007*(x)^2+4988E-5*(x)^3)))					0.99	y'=-3262.57/(1+58.923*(e)^(-0.316*x+0.007*(x)^2-4.988E-5*(x)^3))^2*(e)^(-0.316*x+0.007*(x)^2-4.988E-5*(x)^3)*(-0.316+0.014*x-0.000149*(x)^2)*log(e)
Endocarp thickness(LE)	y = 1.963/(1+79.631*e^(-0.142*x))					0.988	y'=22.196/(1+79.631*(e)^(-142*x))^2*(e)^(-0.142*x)*log(e)
Endocarp thickness(JG)	y = 3.009/(1+144.208*e^(-0.180*x))					0.995	y'=78.11/(1+144.208*(e)^(-0.18*x))^2*(2.7183)^(-0.18*x)*log(e)
