# Supplementary material for: Comparative transcriptome profiling and morphology provide insights into endocarp cleaving of apricot cultivar (Prunus armeniaca L.)
Source: BMC Plant Biol. 2017 Apr 11;17:72. doi: 10.1186/s12870-017-1023-5 (PMC5387262; doi:10.1186/s12870-017-1023-5)
Supplement: Supplementary file 3 — Summary of DEGs and annotation. DEGs were generated for comparison between LE and JG apricot and JG was control sample. (XLS 2860 kb) [file 12870_2017_1023_MOESM3_ESM.xls]

## Sheet: LE1 vs JG1.annotation
Additional files 1: Table S2 Summary of DEGs and annotation
#ID	FDR	log2FC	regulated	COG_class	COG_class_annotation	GO_annotation	KEGG_annotation	KOG_class	KOG_class_annotation	Pfam_annotation	Swissprot_annotation	nr_annotation
c31795.graph_c0	2.63081e-06	-1.12605	down	[O]	Posttranslational modification, protein turnover, chaperones	Molecular Function: peroxidase activity (GO:0004601);; Biological Process: response to cold (GO:0009409);; Cellular Component: chloroplast stroma (GO:0009570);; Cellular Component: thylakoid (GO:0009579);; Cellular Component: chloroplast envelope (GO:0009941);; Cellular Component: stromule (GO:0010319);; Biological Process: defense response to bacterium (GO:0042742);; Cellular Component: apoplast…	K03386|1e-143|pop:POPTR_576525|PtrcPrx2-cysA	[O]	Posttranslational modification, protein turnover, chaperones	AhpC/TSA family;; Redoxin;; C-terminal domain of 1-Cys peroxiredoxin	2-Cys peroxiredoxin BAS1, chloroplastic (Precursor) GN=BAS1 OS=Arabidopsis thaliana (Mouse-ear cress) PE=1 SV=2	hypothetical protein PRUPE_ppa009960mg [Prunus persica]
c38978.graph_c0	1.574e-09	-1.50879	down	[V]	Defense mechanisms	Molecular Function: ATP binding (GO:0005524);; Biological Process: ATP catabolic process (GO:0006200);; Molecular Function: maltose-transporting ATPase activity (GO:0015423);; Cellular Component: membrane (GO:0016020);;	--	[Q]	Secondary metabolites biosynthesis, transport and catabolism	ABC-2 type transporter;; ABC transporter	ABC transporter G family member 3 GN=F24D13.14 OS=Arabidopsis thaliana (Mouse-ear cress) PE=1 SV=2	hypothetical protein PRUPE_ppa002046mg [Prunus persica]
c28223.graph_c0	1.0743e-06	1.25115	up	[M]	Cell wall/membrane/envelope biogenesis	Molecular Function: metalloendopeptidase activity (GO:0004222);; Biological Process: proteolysis (GO:0006508);; Biological Process: chloroplast organization (GO:0009658);; Cellular Component: chloroplast inner membrane (GO:0009706);;	--	--	--	Peptidase family M50;; PDZ domain;; PDZ domain (Also known as DHR or GLGF)	--	PREDICTED: uncharacterized protein LOC103329291 [Prunus mume]
c44692.graph_c0	0.00847849	-1.06215	down	--	--	--	--	[R]	General function prediction only	AdoMet dependent proline di-methyltransferase;; Methyltransferase domain;; Methyltransferase domain;; Methyltransferase domain;; Methyltransferase domain;; Ribosomal RNA adenine dimethylase	Alpha N-terminal protein methyltransferase 1 GN=At5g44450 OS=Arabidopsis thaliana (Mouse-ear cress) PE=2 SV=1	PREDICTED: alpha N-terminal protein methyltransferase 1 [Prunus mume]
c36847.graph_c0	0.000852354	-1.42282	down	[I]	Lipid transport and metabolism	Molecular Function: catalytic activity (GO:0003824);; Biological Process: metabolic process (GO:0008152);;	--	[I]	Lipid transport and metabolism	AMP-binding enzyme	Probable acyl-activating enzyme 18, peroxisomal GN=AAE18 OS=Arabidopsis thaliana (Mouse-ear cress) PE=2 SV=1	PREDICTED: probable acyl-activating enzyme 18, peroxisomal [Prunus mume]
c36716.graph_c0	1.25261e-06	1.10461	up	[E]	Amino acid transport and metabolism	Cellular Component: vacuole (GO:0005773);; Biological Process: alcohol metabolic process (GO:0006066);; Molecular Function: choline dehydrogenase activity (GO:0008812);; Cellular Component: aleurone grain (GO:0033095);; Molecular Function: mandelonitrile lyase activity (GO:0046593);; Molecular Function: flavin adenine dinucleotide binding (GO:0050660);; Biological Process: nitrile metabolic proce…	K08248|1e-175|vvi:100254058|hypothetical protein LOC100254058	[R]	General function prediction only	GMC oxidoreductase;; GMC oxidoreductase;; gag-polypeptide of LTR copia-type;; GAG-pre-integrase domain	(R)-mandelonitrile lyase 1 (Precursor) GN=MDL1 OS=Prunus dulcis (Almond) PE=2 SV=1	PREDICTED: (R)-mandelonitrile lyase 1 [Prunus mume]
c41815.graph_c0	2.13742e-05	-1.12413	down	[R]	General function prediction only	--	--	[K]	Transcription	RNA recognition motif. (a.k.a. RRM, RBD, or RNP domain);; RNA recognition motif (a.k.a. RRM, RBD, or RNP domain);; RNA recognition motif. (a.k.a. RRM, RBD, or RNP domain);; YHS domain	Serine/arginine-rich splicing factor SR45a GN=F22G5.31 OS=Arabidopsis thaliana (Mouse-ear cress) PE=1 SV=1	PREDICTED: serine/arginine repetitive matrix protein 2-like [Prunus mume]
c43926.graph_c0	1.56805e-05	-2.31568	down	--	--	--	--	--	--	--	--	hypothetical protein PRUPE_ppa013549mg [Prunus persica]
c38318.graph_c0	0.000208955	-3.17994	down	--	--	Biological Process: microtubule cytoskeleton organization (GO:0000226);; Biological Process: mitotic cell cycle (GO:0000278);; Biological Process: phragmoplast assembly (GO:0000914);; Cellular Component: microtubule associated complex (GO:0005875);; Biological Process: cytokinesis, initiation of separation (GO:0007108);; Cellular Component: preprophase band (GO:0009574);; Biological Process: hist…	--	[R]	General function prediction only	--	Probable microtubule-binding protein TANGLED GN=T12H1.30 OS=Arabidopsis thaliana (Mouse-ear cress) PE=2 SV=1	PREDICTED: LOW QUALITY PROTEIN: probable microtubule-binding protein TANGLED [Prunus mume]
c34967.graph_c0	4.22045e-06	-5.43296	down	[S]	Function unknown	Molecular Function: nucleotide binding (GO:0000166);; Molecular Function: protein kinase activity (GO:0004672);; Cellular Component: membrane (GO:0016020);; Biological Process: phosphorylation (GO:0016310);; Molecular Function: oxidoreductase activity (GO:0016491);;	--	--	--	Leucine Rich repeats (2 copies);; Leucine rich repeat;; Leucine Rich Repeat;; Leucine rich repeat N-terminal domain;; Leucine Rich repeat	Putative leucine-rich repeat receptor-like serine/threonine-protein kinase At2g24130 (Precursor) GN=At2g24130 OS=Arabidopsis thaliana (Mouse-ear cress) PE=3 SV=1	hypothetical protein PRUPE_ppa018475mg [Prunus persica]
c44227.graph_c0	0.00471998	1.61063	up	--	--	--	--	[K]	Transcription	CCAAT-binding transcription factor (CBF-B/NF-YA) subunit B	Nuclear transcription factor Y subunit A-10 GN=NFYA10 OS=Arabidopsis thaliana (Mouse-ear cress) PE=2 SV=2	PREDICTED: nuclear transcription factor Y subunit A-10 [Prunus mume]
c44686.graph_c0	9.37612e-09	4.20484	up	[RTKL]	--	--	--	--	--	Protein kinase domain;; Protein tyrosine kinase;; Leucine rich repeat;; Leucine Rich repeats (2 copies);; Leucine Rich Repeat;; Leucine Rich repeat;; Leucine rich repeat	Probable LRR receptor-like serine/threonine-protein kinase At4g08850 (Precursor) GN=At4g08850 OS=Arabidopsis thaliana (Mouse-ear cress) PE=2 SV=3	PREDICTED: probable LRR receptor-like serine/threonine-protein kinase At4g08850 [Prunus mume]
c42881.graph_c0	0.00830813	1.67225	up	--	--	Molecular Function: L-ornithine transmembrane transporter activity (GO:0000064);; Molecular Function: L-histidine transmembrane transporter activity (GO:0005290);; Molecular Function: carnitine:acyl carnitine antiporter activity (GO:0005476);; Cellular Component: mitochondrial inner membrane (GO:0005743);; Biological Process: proline biosynthetic process (GO:0006561);; Biological Process: mitocho…	K03454|1e-174|rcu:RCOM_1494540|Mitochondrial carnitine/acylcarnitine carrier protein, putative	[C]	Energy production and conversion	Mitochondrial carrier protein	Mitochondrial arginine transporter BAC2 GN=BAC2 OS=Arabidopsis thaliana (Mouse-ear cress) PE=1 SV=1	PREDICTED: mitochondrial arginine transporter BAC2-like [Prunus mume]
c45840.graph_c0	1.08242e-05	-1.12036	down	--	--	--	--	--	--	Protein of unknown function, DUF547;; Leucine-zipper of ternary complex factor MIP1	--	PREDICTED: uncharacterized protein LOC103336597 [Prunus mume]
c38308.graph_c0	2.97931e-07	-3.53779	down	--	--	Molecular Function: DNA binding (GO:0003677);; Cellular Component: intracellular organelle (GO:0043229);;	--	[KB]	--	--	Methyl-CpG-binding domain-containing protein 7 GN=MBD7 OS=Arabidopsis thaliana (Mouse-ear cress) PE=1 SV=1	PREDICTED: methyl-CpG-binding domain-containing protein 7-like isoform X2 [Prunus mume]
c47062.graph_c0	0.00231106	-1.29402	down	--	--	Molecular Function: sequence-specific DNA binding transcription factor activity (GO:0003700);; Cellular Component: cytosol (GO:0005829);; Cellular Component: plasma membrane (GO:0005886);; Biological Process: regulation of transcription, DNA-templated (GO:0006355);; Molecular Function: phosphoric diester hydrolase activity (GO:0008081);; Cellular Component: plastid (GO:0009536);; Biological Proce…	--	[R]	General function prediction only	Tub family;; F-box domain;; F-box-like	Tubby-like F-box protein 5 OS=Oryza sativa subsp. japonica (Rice) PE=2 SV=1	hypothetical protein PRUPE_ppa006363mg [Prunus persica]
c31866.graph_c0	2.26606e-06	-1.15987	down	--	--	--	K13464|1e-139|rcu:RCOM_1143570|hypothetical protein	--	--	tify domain;; Divergent CCT motif	Protein TIFY 6B GN=MEB5.8 OS=Arabidopsis thaliana (Mouse-ear cress) PE=1 SV=1	PREDICTED: protein TIFY 6B-like [Prunus mume]
c39643.graph_c0	1.09456e-25	2.54383	up	[P]	Inorganic ion transport and metabolism	Biological Process: cation transport (GO:0006812);; Molecular Function: solute:hydrogen antiporter activity (GO:0015299);; Cellular Component: integral component of membrane (GO:0016021);; Biological Process: transmembrane transport (GO:0055085);;	--	[P]	Inorganic ion transport and metabolism	Sodium/hydrogen exchanger family;; Universal stress protein family	Cation/H(+) antiporter 18 GN=CHX18 OS=Arabidopsis thaliana (Mouse-ear cress) PE=2 SV=1	PREDICTED: cation/H(+) antiporter 18-like [Prunus mume]
c38107.graph_c0	5.66299e-06	1.07281	up	[J]	Translation, ribosomal structure and biogenesis	Molecular Function: copper ion binding (GO:0005507);; Biological Process: pentose-phosphate shunt (GO:0006098);; Biological Process: aromatic amino acid family biosynthetic process (GO:0009073);; Cellular Component: chloroplast stroma (GO:0009570);; Cellular Component: thylakoid (GO:0009579);; Biological Process: chloroplast organization (GO:0009658);; Biological Process: embryo development (GO:0…	K02838|1e-130|pop:POPTR_710069|hypothetical protein	[J]	Translation, ribosomal structure and biogenesis	Ribosome recycling factor	Ribosome-recycling factor, chloroplastic (Precursor) GN=RRF OS=Spinacia oleracea (Spinach) PE=1 SV=1	PREDICTED: ribosome-recycling factor, chloroplastic [Prunus mume]
c45688.graph_c0	2.68539e-08	-1.25934	down	[T]	Signal transduction mechanisms	--	--	--	--	Methyltransferase domain;; Methyltransferase FkbM domain;; Protein phosphatase 2C;; Protein phosphatase 2C	Probable protein phosphatase 2C 65 GN=At5g01700 OS=Arabidopsis thaliana (Mouse-ear cress) PE=2 SV=1	PREDICTED: uncharacterized protein LOC103342911 [Prunus mume]
c43272.graph_c0	2.2952e-05	-1.6864	down	--	--	--	--	[R]	General function prediction only	PPR repeat family;; PPR repeat;; Pentatricopeptide repeat domain;; PPR repeat;; DYW family of nucleic acid deaminases;; Tetratricopeptide repeat	Pentatricopeptide repeat-containing protein At3g49170, chloroplastic (Precursor) GN=F2K15.30 OS=Arabidopsis thaliana (Mouse-ear cress) PE=2 SV=1	PREDICTED: pentatricopeptide repeat-containing protein At3g49170, chloroplastic [Prunus mume]
c46376.graph_c0	0.00121019	-1.54801	down	--	--	--	--	[R]	General function prediction only	PPR repeat;; PPR repeat family;; PPR repeat;; Pentatricopeptide repeat domain;; Tetratricopeptide repeat;; Region in Clathrin and VPS;; Tetratricopeptide repeat	Pentatricopeptide repeat-containing protein At4g39952, mitochondrial (Precursor) GN=PCMP-E98 OS=Arabidopsis thaliana (Mouse-ear cress) PE=2 SV=2	PREDICTED: pentatricopeptide repeat-containing protein At4g39952, mitochondrial [Prunus mume]
c33564.graph_c0	0.000261252	-1.77511	down	--	--	--	--	[OE]	--	Serine carboxypeptidase	Serine carboxypeptidase-like 45 (Precursor) GN=SCPL45 OS=Arabidopsis thaliana (Mouse-ear cress) PE=2 SV=1	PREDICTED: serine carboxypeptidase-like 45 [Prunus mume]
c38542.graph_c0	2.47585e-09	4.74442	up	[MG]	--	Biological Process: cellular metabolic process (GO:0044237);; Molecular Function: dihydrokaempferol 4-reductase activity (GO:0045552);; Molecular Function: coenzyme binding (GO:0050662);; Biological Process: oxidation-reduction process (GO:0055114);;	--	[V]	Defense mechanisms	NAD dependent epimerase/dehydratase family;; 3-beta hydroxysteroid dehydrogenase/isomerase family;; NADH(P)-binding;; Male sterility protein;; NmrA-like family;; KR domain;; short chain dehydrogenase;; Polysaccharide biosynthesis protein	Dihydroflavonol-4-reductase GN=MJB21.18 OS=Arabidopsis thaliana (Mouse-ear cress) PE=1 SV=2	PREDICTED: dihydroflavonol-4-reductase [Prunus mume]
c46306.graph_c0	0.000965718	-1.89764	down	--	--	--	--	[R]	General function prediction only	PPR repeat family;; PPR repeat;; PPR repeat;; Pentatricopeptide repeat domain	Pentatricopeptide repeat-containing protein At3g53360, mitochondrial (Precursor) GN=PCMP-E86 OS=Arabidopsis thaliana (Mouse-ear cress) PE=2 SV=1	PREDICTED: pentatricopeptide repeat-containing protein At3g53360, mitochondrial [Prunus mume]
c44163.graph_c0	6.94264e-10	-1.43817	down	[O]	Posttranslational modification, protein turnover, chaperones	Cellular Component: cytoplasm (GO:0005737);;	K13113|4e-42|ath:AT5G42300|UBL5	[O]	Posttranslational modification, protein turnover, chaperones	Ubiquitin family;; Ubiquitin-like domain	Ubiquitin-like protein 5 GN=UBL5 OS=Arabidopsis thaliana (Mouse-ear cress) PE=3 SV=1	hypothetical protein PRUPE_ppa023849mg [Prunus persica]
c27377.graph_c0	0.00677219	1.3577	up	--	--	Biological Process: maltose metabolic process (GO:0000023);; Molecular Function: calcium ion binding (GO:0005509);; Biological Process: pentose-phosphate shunt (GO:0006098);; Biological Process: rRNA processing (GO:0006364);; Cellular Component: chloroplast thylakoid membrane (GO:0009535);; Cellular Component: chloroplast thylakoid lumen (GO:0009543);; Biological Process: response to blue light (…	--	--	--	PsbP	PsbP domain-containing protein 3, chloroplastic (Precursor) GN=PPD3 OS=Arabidopsis thaliana (Mouse-ear cress) PE=1 SV=2	PREDICTED: psbP domain-containing protein 3, chloroplastic isoform X1 [Prunus mume]
c43209.graph_c0	5.13237e-11	#NAME?	down	--	--	--	--	--	--	SAM dependent carboxyl methyltransferase	Probable S-adenosylmethionine-dependent methyltransferase At5g37990 GN=At5g37990 OS=Arabidopsis thaliana (Mouse-ear cress) PE=3 SV=2	PREDICTED: probable S-adenosylmethionine-dependent methyltransferase At5g38100 [Pyrus x bretschneideri]
c40653.graph_c0	8.30328e-06	-1.63688	down	[K]	Transcription	Molecular Function: DNA binding (GO:0003677);; Cellular Component: chromatin silencing complex (GO:0005677);; Cellular Component: mitochondrial matrix (GO:0005759);; Biological Process: chromatin silencing (GO:0006342);; Biological Process: protein ADP-ribosylation (GO:0006471);; Biological Process: protein deacetylation (GO:0006476);; Molecular Function: zinc ion binding (GO:0008270);; Biologica…	--	[BK]	--	Sir2 family;; Sir2 family	NAD-dependent protein deacetylase SRT2 {ECO:0000255|HAMAP-Rule:MF_03161} (Precursor) GN=SRT2 OS=Arabidopsis thaliana (Mouse-ear cress) PE=2 SV=1	PREDICTED: NAD-dependent protein deacetylase SRT2 [Prunus mume]
c47590.graph_c1	5.98835e-07	-3.45125	down	[I]	Lipid transport and metabolism	Molecular Function: cycloartenol synthase activity (GO:0016871);; Biological Process: pentacyclic triterpenoid biosynthetic process (GO:0019745);; Molecular Function: lupeol synthase activity (GO:0042299);; Molecular Function: beta-amyrin synthase activity (GO:0042300);; Biological Process: cuticle development (GO:0042335);;	--	[I]	Lipid transport and metabolism	--	Beta-amyrin synthase GN=OSCBPY OS=Betula platyphylla (Asian white birch) PE=1 SV=1	PREDICTED: beta-amyrin synthase-like [Prunus mume]
c34898.graph_c1	0.00607369	-1.62002	down	[R]	General function prediction only	Biological Process: metabolic process (GO:0008152);; Molecular Function: hydrolase activity (GO:0016787);;	K07025|1e-142|pop:POPTR_658536|hypothetical protein	[R]	General function prediction only	Haloacid dehalogenase-like hydrolase;; HAD-hyrolase-like	--	PREDICTED: uncharacterized protein C24B11.05 [Prunus mume]
c36511.graph_c0	0.0010501	3.37499	up	--	--	Molecular Function: nucleic acid binding (GO:0003676);; Molecular Function: metal ion binding (GO:0046872);;	--	[R]	General function prediction only	--	Protein indeterminate-domain 5, chloroplastic {ECO:0000303|PubMed:16784536} (Precursor) OS=Arabidopsis thaliana (Mouse-ear cress) PE=1 SV=1	PREDICTED: zinc finger protein MAGPIE [Prunus mume]
c27036.graph_c0	0.00562148	1.26692	up	--	--	Molecular Function: binding (GO:0005488);; Cellular Component: intracellular organelle (GO:0043229);;	K09422|5e-61|vvi:100254369|hypothetical protein LOC100254369	--	--	linker histone H1 and H5 family	Telomere repeat-binding factor 4 GN=At1g17520 OS=Arabidopsis thaliana (Mouse-ear cress) PE=2 SV=2	PREDICTED: telomere repeat-binding factor 4-like [Prunus mume]
c42829.graph_c0	4.25823e-05	-2.5237	down	--	--	--	--	[R]	General function prediction only	Reverse transcriptase-like	Putative ribonuclease H protein At1g65750 GN=At1g65750 OS=Arabidopsis thaliana (Mouse-ear cress) PE=3 SV=1	PREDICTED: uncharacterized protein LOC103328879 [Prunus mume]
c30342.graph_c0	5.34811e-10	1.93693	up	--	--	--	--	--	--	NPH3 family;; BTB/POZ domain	BTB/POZ domain-containing protein At3g08570 GN=At3g08570 OS=Arabidopsis thaliana (Mouse-ear cress) PE=2 SV=2	PREDICTED: BTB/POZ domain-containing protein At3g08570 [Prunus mume]
c39115.graph_c0	0.00532771	1.31433	up	[PR]	--	Cellular Component: chloroplast inner membrane (GO:0009706);; Molecular Function: chlorophyllide a oxygenase [overall] activity (GO:0010277);; Cellular Component: integral component of membrane (GO:0016021);; Molecular Function: vanillate monooxygenase activity (GO:0018489);; Biological Process: protein targeting to chloroplast (GO:0045036);; Molecular Function: metal ion binding (GO:0046872);; M…	--	--	--	Pheophorbide a oxygenase;; Rieske [2Fe-2S] domain	Protein TIC 55, chloroplastic (Precursor) GN=TIC55 OS=Pisum sativum (Garden pea) PE=1 SV=1	PREDICTED: protein TIC 55, chloroplastic-like [Prunus mume]
c42673.graph_c0	0.00442003	1.71638	up	[S]	Function unknown	Biological Process: metabolic process (GO:0008152);; Molecular Function: kinase activity (GO:0016301);;	--	--	--	Leucine Rich repeats (2 copies);; Protein kinase domain;; Leucine rich repeat;; Protein tyrosine kinase;; Leucine Rich Repeat;; Leucine rich repeat;; Leucine Rich repeat	Probable LRR receptor-like serine/threonine-protein kinase At3g47570 (Precursor) GN=At3g47570 OS=Arabidopsis thaliana (Mouse-ear cress) PE=2 SV=1	PREDICTED: probable LRR receptor-like serine/threonine-protein kinase At3g47570 [Prunus mume]
c39470.graph_c0	8.77215e-18	-3.44976	down	[R]	General function prediction only	Molecular Function: zinc ion binding (GO:0008270);; Molecular Function: oxidoreductase activity (GO:0016491);; Biological Process: oxidation-reduction process (GO:0055114);;	--	[R]	General function prediction only	Zinc-binding dehydrogenase	2-alkenal reductase (NADP(+)-dependent) GN=DBR OS=Nicotiana tabacum (Common tobacco) PE=1 SV=1	PREDICTED: 2-alkenal reductase (NADP(+)-dependent)-like [Prunus mume]
c31517.graph_c0	0.00145309	1.94562	up	--	--	--	--	[K]	Transcription	CCT motif	Protein CHLOROPLAST IMPORT APPARATUS 2 (Precursor) GN=CIA2 OS=Arabidopsis thaliana (Mouse-ear cress) PE=2 SV=1	PREDICTED: protein CHLOROPLAST IMPORT APPARATUS 2-like [Prunus mume]
c30243.graph_c0	4.62197e-07	3.21757	up	--	--	Biological Process: maltose metabolic process (GO:0000023);; Molecular Function: methyltransferase activity (GO:0008168);; Biological Process: mRNA modification (GO:0016556);; Biological Process: starch biosynthetic process (GO:0019252);; Biological Process: methylation (GO:0032259);;	--	[IR]	--	Methyltransferase domain;; Methyltransferase domain;; Methyltransferase domain;; Methionine biosynthesis protein MetW;; Putative S-adenosyl-L-methionine-dependent methyltransferase	--	hypothetical protein PRUPE_ppa009561mg [Prunus persica]
c48251.graph_c0	5.31291e-05	-2.26971	down	--	--	--	--	--	--	--	--	hypothetical protein PRUPE_ppa013557mg [Prunus persica]
c23406.graph_c0	7.98626e-08	-2.09131	down	--	--	--	--	--	--	--	--	PREDICTED: uncharacterized protein LOC103321043 [Prunus mume]
c32149.graph_c0	8.84062e-06	3.99132	up	--	--	Biological Process: transcription, DNA-templated (GO:0006351);;	--	--	--	B3 DNA binding domain	B3 domain-containing protein At2g36080 GN=ARF31 OS=Arabidopsis thaliana (Mouse-ear cress) PE=2 SV=1	PREDICTED: LOW QUALITY PROTEIN: B3 domain-containing protein At2g36080-like [Prunus mume]
c42957.graph_c0	0.000117582	-1.23994	down	--	--	--	--	[R]	General function prediction only	PPR repeat;; PPR repeat family;; Pentatricopeptide repeat domain;; PPR repeat;; DYW family of nucleic acid deaminases	Pentatricopeptide repeat-containing protein At4g13650 GN=PCMP-H42 OS=Arabidopsis thaliana (Mouse-ear cress) PE=2 SV=2	PREDICTED: pentatricopeptide repeat-containing protein At3g24000, mitochondrial [Prunus mume]
c45097.graph_c1	1.50146e-06	-1.10371	down	--	--	Cellular Component: plasma membrane (GO:0005886);; Biological Process: cell adhesion (GO:0007155);; Cellular Component: plasmodesma (GO:0009506);; Biological Process: meristem initiation (GO:0010014);; Biological Process: trichome morphogenesis (GO:0010090);; Biological Process: cell growth (GO:0016049);; Biological Process: actin nucleation (GO:0045010);; Biological Process: regulation of cell d…	--	[T]	Signal transduction mechanisms	Leucine Rich repeats (2 copies);; Leucine rich repeat;; Leucine rich repeat	187-kDa microtubule-associated protein AIR9 GN=AIR9 OS=Arabidopsis thaliana (Mouse-ear cress) PE=2 SV=1	PREDICTED: uncharacterized protein LOC103325219 [Prunus mume]
c40776.graph_c0	2.24226e-11	#NAME?	down	--	--	Molecular Function: peptidase activity (GO:0008233);;	--	[O]	Posttranslational modification, protein turnover, chaperones	Xylanase inhibitor N-terminal;; Xylanase inhibitor C-terminal;; Eukaryotic aspartyl protease	Aspartic proteinase CDR1 (Precursor) GN=CDR1 OS=Arabidopsis thaliana (Mouse-ear cress) PE=1 SV=1	PREDICTED: aspartic proteinase CDR1-like [Pyrus x bretschneideri]
c44031.graph_c0	1.6214e-05	4.0479	up	--	--	Molecular Function: protein kinase activity (GO:0004672);;	--	[T]	Signal transduction mechanisms	Ethylene-responsive protein kinase Le-CTR1;; Ethylene-responsive protein kinase Le-CTR1	Serine/threonine-protein kinase CTR1 GN=CTR1 OS=Arabidopsis thaliana (Mouse-ear cress) PE=1 SV=1	PREDICTED: serine/threonine-protein kinase CTR1 [Prunus mume]
c41648.graph_c0	0.000779152	-1.39333	down	--	--	--	--	--	--	--	Leucine-rich repeat extensin-like protein 3 (Precursor) GN=LRX3 OS=Arabidopsis thaliana (Mouse-ear cress) PE=1 SV=1	PREDICTED: extensin-like [Prunus mume]
c48090.graph_c0	1.8416e-17	-2.47975	down	[L]	Replication, recombination and repair	--	--	[R]	General function prediction only	--	--	PREDICTED: uncharacterized protein LOC103321749 [Prunus mume]
c36572.graph_c0	0.000214498	1.0913	up	--	--	Molecular Function: GDP-Man:Man3GlcNAc2-PP-Dol alpha-1,2-mannosyltransferase activity (GO:0004377);; Biological Process: oligosaccharide-lipid intermediate biosynthetic process (GO:0006490);; Biological Process: GPI anchor biosynthetic process (GO:0006506);; Molecular Function: carbohydrate binding (GO:0030246);; Biological Process: ER-associated ubiquitin-dependent protein catabolic process (GO:…	K03846|0.0|vvi:100245221|hypothetical protein LOC100245221	[MU]	--	Alg9-like mannosyltransferase family	Dol-P-Man:Man(6)GlcNAc(2)-PP-Dol alpha-1,2-mannosyltransferase GN=ALG9 OS=Arabidopsis thaliana (Mouse-ear cress) PE=1 SV=1	PREDICTED: dol-P-Man:Man(6)GlcNAc(2)-PP-Dol alpha-1,2-mannosyltransferase [Prunus mume]
c33296.graph_c0	0.00117716	-1.95002	down	--	--	Molecular Function: sequence-specific DNA binding transcription factor activity (GO:0003700);; Biological Process: regulation of transcription, DNA-templated (GO:0006355);; Molecular Function: sequence-specific DNA binding (GO:0043565);;	--	--	--	bZIP transcription factor;; Basic region leucine zipper	Basic leucine zipper 43 GN=BZIP43 OS=Arabidopsis thaliana (Mouse-ear cress) PE=1 SV=1	PREDICTED: basic leucine zipper 63 [Prunus mume]
c37617.graph_c0	0.00181193	1.18624	up	--	--	Biological Process: calcium ion transport (GO:0006816);; Molecular Function: calcium:hydrogen antiporter activity (GO:0015369);; Cellular Component: integral component of membrane (GO:0016021);; Biological Process: transmembrane transport (GO:0055085);;	K07300|0.0|vvi:100253555|hypothetical protein LOC100253555	[P]	Inorganic ion transport and metabolism	Sodium/calcium exchanger protein	Vacuolar cation/proton exchanger 2 GN=CAX2 OS=Oryza sativa subsp. japonica (Rice) PE=2 SV=2	PREDICTED: vacuolar cation/proton exchanger 2-like [Prunus mume]
c45227.graph_c0	7.55317e-06	-2.06562	down	[V]	Defense mechanisms	Molecular Function: ATP binding (GO:0005524);; Biological Process: ATP catabolic process (GO:0006200);; Cellular Component: integral component of membrane (GO:0016021);; Molecular Function: 2-alkenal reductase [NAD(P)] activity (GO:0032440);; Molecular Function: ATPase activity, coupled to transmembrane movement of substances (GO:0042626);; Biological Process: transmembrane transport (GO:0055085)…	--	[Q]	Secondary metabolites biosynthesis, transport and catabolism	ABC transporter transmembrane region	ABC transporter C family member 12 GN=T4K22.13 OS=Arabidopsis thaliana (Mouse-ear cress) PE=2 SV=1	PREDICTED: ABC transporter C family member 12 [Prunus mume]
c39949.graph_c1	2.99478e-06	1.2659	up	--	--	--	--	[R]	General function prediction only	PPR repeat family;; PPR repeat;; PPR repeat;; Pentatricopeptide repeat domain;; DYW family of nucleic acid deaminases	Pentatricopeptide repeat-containing protein At4g01030, mitochondrial (Precursor) GN=PCMP-H65 OS=Arabidopsis thaliana (Mouse-ear cress) PE=3 SV=2	PREDICTED: pentatricopeptide repeat-containing protein At4g01030, mitochondrial [Prunus mume]
c36542.graph_c0	5.31502e-144	-7.55988	down	[RTKL]	--	Molecular Function: nucleotide binding (GO:0000166);; Molecular Function: protein serine/threonine kinase activity (GO:0004674);; Biological Process: protein phosphorylation (GO:0006468);; Biological Process: response to stress (GO:0006950);; Biological Process: response to abiotic stimulus (GO:0009628);;	K13414|1e-97|rcu:RCOM_1032850|Mitogen-activated protein kinase kinase kinase, putative (EC:2.7.11.25)	[T]	Signal transduction mechanisms	Protein kinase domain;; Protein tyrosine kinase;; Kinase-like	Mitogen-activated protein kinase kinase kinase 1 GN=MEKK1 OS=Arabidopsis thaliana (Mouse-ear cress) PE=1 SV=2	PREDICTED: mitogen-activated protein kinase kinase kinase 1-like [Prunus mume]
c47972.graph_c1	8.52068e-05	1.36281	up	--	--	Molecular Function: motor activity (GO:0003774);; Molecular Function: actin binding (GO:0003779);; Molecular Function: ATP binding (GO:0005524);; Cellular Component: vacuole (GO:0005773);; Cellular Component: myosin complex (GO:0016459);;	--	[Z]	Cytoskeleton	Myosin head (motor domain);; Myosin N-terminal SH3-like domain;; Myosin head (motor domain);; Myosin head (motor domain)	Myosin-9 GN=F22O13.20 OS=Arabidopsis thaliana (Mouse-ear cress) PE=2 SV=1	hypothetical protein PRUPE_ppa000793mg [Prunus persica]
c33823.graph_c0	0.00882639	1.11794	up	[S]	Function unknown	Biological Process: metabolic process (GO:0008152);; Molecular Function: carbon-sulfur lyase activity (GO:0016846);;	--	[S]	Function unknown	Glutathione-dependent formaldehyde-activating enzyme	--	hypothetical protein PRUPE_ppa013190mg [Prunus persica]
c42227.graph_c0	4.02031e-08	1.51158	up	--	--	Molecular Function: calcium ion binding (GO:0005509);; Cellular Component: endoplasmic reticulum (GO:0005783);; Cellular Component: Golgi apparatus (GO:0005794);; Cellular Component: plasma membrane (GO:0005886);; Biological Process: signal transduction (GO:0007165);; Biological Process: regulation of flower development (GO:0009909);; Biological Process: histone lysine methylation (GO:0034968);;	--	[TU]	--	EF-hand domain pair;; EF hand;; EF-hand domain;; EF-hand domain pair;; EF hand;; Secreted protein acidic and rich in cysteine Ca binding region	Calmodulin OS=Chlamydomonas reinhardtii (Chlamydomonas smithii) PE=1 SV=2	hypothetical protein PRUPE_ppa007408mg [Prunus persica]
c45068.graph_c0	5.26254e-05	1.29553	up	--	--	Molecular Function: catalytic activity (GO:0003824);; Biological Process: metabolic process (GO:0008152);; Biological Process: response to karrikin (GO:0080167);;	--	--	--	Raffinose synthase or seed imbibition protein Sip1;; Raffinose synthase or seed imbibition protein Sip1	Probable galactinol--sucrose galactosyltransferase 2 GN=T8H10.120 OS=Arabidopsis thaliana (Mouse-ear cress) PE=2 SV=2	PREDICTED: probable galactinol--sucrose galactosyltransferase 2 [Prunus mume]
c32087.graph_c0	2.01665e-28	2.8985	up	--	--	--	--	--	--	--	--	PREDICTED: sericin-2 [Prunus mume]
c31535.graph_c0	1.08218e-18	-1.98332	down	--	--	--	--	--	--	Phosphate-induced protein 1 conserved region	Protein EXORDIUM-like 5 (Precursor) GN=EXL5 OS=Arabidopsis thaliana (Mouse-ear cress) PE=2 SV=1	hypothetical protein PRUPE_ppa007966mg [Prunus persica]
c46689.graph_c0	0.000320797	1.01272	up	[U]	Intracellular trafficking, secretion, and vesicular transport	Molecular Function: structural constituent of ribosome (GO:0003735);; Cellular Component: ribosome (GO:0005840);; Biological Process: translation (GO:0006412);; Biological Process: protein targeting (GO:0006605);; Molecular Function: P-P-bond-hydrolysis-driven protein transmembrane transporter activity (GO:0015450);; Cellular Component: membrane (GO:0016020);;	K07342|6e-37|pop:POPTR_1069216|hypothetical protein	[U]	Intracellular trafficking, secretion, and vesicular transport	Ribosomal L27 protein;; SecE/Sec61-gamma subunits of protein translocation complex	Protein transport protein Sec61 subunit gamma OS=Oryza sativa subsp. japonica (Rice) PE=3 SV=1	hypothetical protein PRUPE_ppa013398mg [Prunus persica]
c18933.graph_c0	1.74559e-06	-3.54575	down	--	--	--	--	[KB]	--	Methyl-CpG binding domain	Methyl-CpG-binding domain-containing protein 7 GN=MBD7 OS=Arabidopsis thaliana (Mouse-ear cress) PE=1 SV=1	PREDICTED: methyl-CpG-binding domain-containing protein 7-like isoform X2 [Prunus mume]
c41285.graph_c1	0.00873125	-2.04781	down	--	--	Biological Process: organelle organization (GO:0006996);; Biological Process: meiosis (GO:0007126);;	--	[D]	Cell cycle control, cell division, chromosome partitioning	--	Sister chromatid cohesion 1 protein 1 GN=MOP10.3 OS=Arabidopsis thaliana (Mouse-ear cress) PE=2 SV=2	PREDICTED: sister chromatid cohesion 1 protein 1 [Prunus mume]
c38030.graph_c0	0.0023024	1.75397	up	--	--	--	--	--	--	--	--	PREDICTED: uncharacterized protein LOC103321384 [Prunus mume]
c38314.graph_c0	9.80439e-05	-3.57767	down	--	--	--	--	--	--	--	--	PREDICTED: uncharacterized protein LOC103327856 [Prunus mume]
c47255.graph_c0	0.00203909	1.05881	up	--	--	--	--	[R]	General function prediction only	PPR repeat family;; PPR repeat;; Pentatricopeptide repeat domain;; PPR repeat;; Core-2/I-Branching enzyme;; Core-2/I-Branching enzyme	Pentatricopeptide repeat-containing protein At4g04370 GN=PCMP-E99 OS=Arabidopsis thaliana (Mouse-ear cress) PE=3 SV=1	PREDICTED: pentatricopeptide repeat-containing protein At4g04370 [Prunus mume]
c37307.graph_c1	8.49201e-06	4.34882	up	--	--	--	--	--	--	--	--	hypothetical protein PRUPE_ppa014521mg [Prunus persica]
c47235.graph_c0	0.000422227	-1.57855	down	--	--	--	--	--	--	Peptidase inhibitor I9;; Subtilase family	Subtilisin-like protease SDD1 {ECO:0000303|PubMed:10809670} (Precursor) OS=Arabidopsis thaliana (Mouse-ear cress) PE=2 SV=1	hypothetical protein PRUPE_ppa001885mg [Prunus persica]
c22739.graph_c0	1.68825e-05	1.48014	up	--	--	Molecular Function: ATP binding (GO:0005524);; Cellular Component: vacuole (GO:0005773);; Biological Process: red, far-red light phototransduction (GO:0009585);; Biological Process: photomorphogenesis (GO:0009640);; Biological Process: jasmonic acid metabolic process (GO:0009694);; Biological Process: response to auxin (GO:0009733);; Biological Process: jasmonic acid and ethylene-dependent system…	K14506|0.0|vvi:100251627|hypothetical protein LOC100251627	--	--	GH3 auxin-responsive promoter	Probable indole-3-acetic acid-amido synthetase GH3.5 GN=OSJNBa0009C07.16 OS=Oryza sativa subsp. japonica (Rice) PE=2 SV=1	PREDICTED: probable indole-3-acetic acid-amido synthetase GH3.5 [Prunus mume]
c36498.graph_c0	9.37917e-16	-2.63978	down	--	--	Biological Process: metabolic process (GO:0008152);; Molecular Function: transferase activity, transferring hexosyl groups (GO:0016758);;	--	[GC]	--	UDP-glucoronosyl and UDP-glucosyl transferase	UDP-glycosyltransferase 92A1 GN=UGT92A1 OS=Arabidopsis thaliana (Mouse-ear cress) PE=2 SV=1	PREDICTED: UDP-glycosyltransferase 92A1-like [Prunus mume]
c35810.graph_c0	0.000267857	-1.33819	down	[P]	Inorganic ion transport and metabolism	Molecular Function: secondary active sulfate transmembrane transporter activity (GO:0008271);; Biological Process: sulfate transport (GO:0008272);; Cellular Component: integral component of membrane (GO:0016021);; Biological Process: transmembrane transport (GO:0055085);;	--	[P]	Inorganic ion transport and metabolism	Sulfate transporter family;; Sulfate transporter N-terminal domain with GLY motif;; STAS domain	Low affinity sulfate transporter 3 GN=ST3 OS=Stylosanthes hamata (Caribbean stylo) PE=2 SV=1	PREDICTED: low affinity sulfate transporter 3 [Prunus mume]
c35056.graph_c0	6.57993e-06	2.63166	up	--	--	Biological Process: iron ion transport (GO:0006826);; Biological Process: cellular iron ion homeostasis (GO:0006879);; Molecular Function: ferric iron binding (GO:0008199);; Molecular Function: oxidoreductase activity (GO:0016491);; Biological Process: oxidation-reduction process (GO:0055114);;	K00522|5e-64|pop:POPTR_822369|hypothetical protein	[P]	Inorganic ion transport and metabolism	Ferritin-like domain	Ferritin-1, chloroplastic (Precursor) GN=LSC30 OS=Brassica napus (Rape) PE=2 SV=1	PREDICTED: ferritin-4, chloroplastic [Prunus mume]
c42632.graph_c0	0.00442003	1.15094	up	[Q]	Secondary metabolites biosynthesis, transport and catabolism	Biological Process: response to water deprivation (GO:0009414);; Cellular Component: chloroplast thylakoid membrane (GO:0009535);; Cellular Component: chloroplast stroma (GO:0009570);; Biological Process: hyperosmotic salinity response (GO:0042538);; Molecular Function: 9-cis-epoxycarotenoid dioxygenase activity (GO:0045549);;	K09840|0.0|pop:POPTR_1116639|9-cis-epoxycarotenoid dioxygenase (EC:1.13.11.51)	[Q]	Secondary metabolites biosynthesis, transport and catabolism	Retinal pigment epithelial membrane protein	9-cis-epoxycarotenoid dioxygenase NCED1, chloroplastic (Precursor) GN=NCED1 OS=Phaseolus vulgaris (Kidney bean) PE=2 SV=1	PREDICTED: 9-cis-epoxycarotenoid dioxygenase NCED1, chloroplastic-like [Prunus mume]
c21126.graph_c0	0.00958534	-1.18495	down	--	--	--	--	--	--	--	Cyclin-dependent protein kinase inhibitor SMR3 GN=SMR3 OS=Arabidopsis thaliana (Mouse-ear cress) PE=2 SV=1	PREDICTED: uncharacterized protein LOC103323245 [Prunus mume]
c48579.graph_c0	0.000662095	-1.93663	down	--	--	Cellular Component: membrane (GO:0016020);;	--	--	--	--	--	hypothetical protein PRUPE_ppa004823mg [Prunus persica]
c33976.graph_c0	0.000351841	-2.11836	down	--	--	Biological Process: regulation of cyclin-dependent protein serine/threonine kinase activity (GO:0000079);; Molecular Function: kinase activity (GO:0016301);; Molecular Function: protein kinase binding (GO:0019901);;	--	[R]	General function prediction only	Cyclin;; Cyclin, N-terminal domain	Cyclin-U4-1 GN=CYCU4-1 OS=Arabidopsis thaliana (Mouse-ear cress) PE=1 SV=1	PREDICTED: cyclin-U4-1-like [Prunus mume]
c26407.graph_c0	7.14908e-15	-2.71488	down	--	--	--	--	--	--	Plant protein of unknown function (DUF868)	--	PREDICTED: uncharacterized protein LOC103337946 [Prunus mume]
c31779.graph_c0	6.05298e-06	2.45881	up	--	--	--	--	[O]	Posttranslational modification, protein turnover, chaperones	Ring finger domain;; RING-H2 zinc finger	E3 ubiquitin-protein ligase ATL9 (Precursor) GN=ATL9 OS=Arabidopsis thaliana (Mouse-ear cress) PE=1 SV=1	hypothetical protein PRUPE_ppa006365mg [Prunus persica]
c46750.graph_c0	9.25028e-06	1.75592	up	[U]	Intracellular trafficking, secretion, and vesicular transport	--	--	--	--	WD40-like Beta Propeller Repeat;; Dipeptidyl peptidase IV (DPP IV) N-terminal region	--	PREDICTED: uncharacterized protein LOC103319783 [Prunus mume]
c13986.graph_c0	0.00425251	-1.49499	down	[Q]	Secondary metabolites biosynthesis, transport and catabolism	Molecular Function: copper ion binding (GO:0005507);; Biological Process: lignin catabolic process (GO:0046274);; Cellular Component: apoplast (GO:0048046);; Molecular Function: hydroquinone:oxygen oxidoreductase activity (GO:0052716);; Biological Process: oxidation-reduction process (GO:0055114);;	--	[Q]	Secondary metabolites biosynthesis, transport and catabolism	Multicopper oxidase	Laccase-2 (Precursor) GN=LAC2 OS=Arabidopsis thaliana (Mouse-ear cress) PE=2 SV=1	PREDICTED: laccase-2 [Prunus mume]
c41061.graph_c0	0.00188679	-1.70731	down	--	--	Molecular Function: hydrolase activity, hydrolyzing O-glycosyl compounds (GO:0004553);; Cellular Component: cell wall (GO:0005618);; Biological Process: cellular glucan metabolic process (GO:0006073);; Molecular Function: xyloglucan:xyloglucosyl transferase activity (GO:0016762);; Cellular Component: apoplast (GO:0048046);;	--	--	--	Glycosyl hydrolases family 16	Xyloglucan endotransglucosylase/hydrolase 2 {ECO:0000250|UniProtKB:Q38857} (Precursor) OS=Glycine max (Soybean) PE=2 SV=1	PREDICTED: brassinosteroid-regulated protein BRU1-like [Prunus mume]
c40812.graph_c0	2.69518e-09	3.33794	up	[RTKL]	--	Molecular Function: DNA binding (GO:0003677);; Molecular Function: protein kinase activity (GO:0004672);; Molecular Function: ATP binding (GO:0005524);; Biological Process: regulation of transcription, DNA-templated (GO:0006355);; Biological Process: protein phosphorylation (GO:0006468);; Biological Process: ethylene biosynthetic process (GO:0009693);;	--	[T]	Signal transduction mechanisms	Protein kinase domain;; Protein tyrosine kinase	Serine/threonine-protein kinase-like protein ACR4 (Precursor) GN=ACR4 OS=Arabidopsis thaliana (Mouse-ear cress) PE=1 SV=1	PREDICTED: serine/threonine-protein kinase-like protein ACR4 [Prunus mume]
c33386.graph_c0	0.00376049	1.69365	up	[R]	General function prediction only	Molecular Function: alditol:NADP+ 1-oxidoreductase activity (GO:0004032);; Biological Process: oxidation-reduction process (GO:0055114);;	--	[R]	General function prediction only	Aldo/keto reductase family	Aldo-keto reductase family 4 member C11 GN=AKR4C11 OS=Arabidopsis thaliana (Mouse-ear cress) PE=1 SV=1	PREDICTED: aldo-keto reductase family 4 member C9-like [Prunus mume]
c33377.graph_c0	4.76451e-12	-1.86235	down	[OC]	--	Biological Process: glycerol ether metabolic process (GO:0006662);; Molecular Function: electron carrier activity (GO:0009055);; Molecular Function: protein disulfide oxidoreductase activity (GO:0015035);; Biological Process: cell redox homeostasis (GO:0045454);;	--	[O]	Posttranslational modification, protein turnover, chaperones	Thioredoxin	Thioredoxin F-type, chloroplastic (Precursor) OS=Pisum sativum (Garden pea) PE=2 SV=1	PREDICTED: thioredoxin F-type, chloroplastic-like isoform X2 [Prunus mume]
c778.graph_c0	2.0333e-07	4.16475	up	--	--	--	--	[R]	General function prediction only	Zinc knuckle	--	hypothetical protein PRUPE_ppa020180mg [Prunus persica]
c29765.graph_c0	1.34947e-12	-1.73476	down	--	--	Molecular Function: DNA binding (GO:0003677);; Molecular Function: chromatin binding (GO:0003682);; Cellular Component: nucleus (GO:0005634);;	--	[O]	Posttranslational modification, protein turnover, chaperones	Myb-like DNA-binding domain	Protein RADIALIS-like 1 GN=T22F8.150 OS=Arabidopsis thaliana (Mouse-ear cress) PE=2 SV=1	hypothetical protein PRUPE_ppa024375mg [Prunus persica]
c39665.graph_c0	0.00128638	1.10408	up	[M]	Cell wall/membrane/envelope biogenesis	Cellular Component: endosome (GO:0005768);; Cellular Component: Golgi apparatus (GO:0005794);; Cellular Component: trans-Golgi network (GO:0005802);; Cellular Component: membrane (GO:0016020);; Biological Process: carbohydrate biosynthetic process (GO:0016051);; Molecular Function: transferase activity, transferring hexosyl groups (GO:0016758);;	--	[G]	Carbohydrate transport and metabolism	Glycosyl transferase family 8	Inositol phosphorylceramide glucuronosyltransferase 1 {ECO:0000303|PubMed:25122154} OS=Arabidopsis thaliana (Mouse-ear cress) PE=1 SV=1	hypothetical protein PRUPE_ppa003817mg [Prunus persica]
c47041.graph_c1	0.000401855	-1.39675	down	--	--	--	--	[R]	General function prediction only	PPR repeat family;; PPR repeat;; Pentatricopeptide repeat domain;; PPR repeat	Pentatricopeptide repeat-containing protein At3g09040, mitochondrial (Precursor) GN=PCMP-E88 OS=Arabidopsis thaliana (Mouse-ear cress) PE=2 SV=1	PREDICTED: pentatricopeptide repeat-containing protein At3g09040, mitochondrial-like [Prunus mume]
c39759.graph_c0	0.000122213	2.26243	up	--	--	Molecular Function: zinc ion binding (GO:0008270);; Biological Process: chlorophyll catabolic process (GO:0015996);;	--	[O]	Posttranslational modification, protein turnover, chaperones	Zinc finger, C3HC4 type (RING finger);; Ring finger domain;; Zinc finger, C3HC4 type (RING finger);; Zinc finger, C3HC4 type (RING finger)	RING-H2 finger protein ATL16 GN=ATL16 OS=Arabidopsis thaliana (Mouse-ear cress) PE=2 SV=1	PREDICTED: uncharacterized protein LOC103342023 [Prunus mume]
c27796.graph_c0	0.00020808	-2.37133	down	[O]	Posttranslational modification, protein turnover, chaperones	Molecular Function: Rab GDP-dissociation inhibitor activity (GO:0005093);; Biological Process: N-terminal protein myristoylation (GO:0006499);; Biological Process: protein transport (GO:0015031);; Cellular Component: apoplast (GO:0048046);;	--	[O]	Posttranslational modification, protein turnover, chaperones	GDP dissociation inhibitor	Guanosine nucleotide diphosphate dissociation inhibitor At5g09550 GN=At5g09550 OS=Arabidopsis thaliana (Mouse-ear cress) PE=3 SV=1	PREDICTED: guanosine nucleotide diphosphate dissociation inhibitor At5g09550 [Prunus mume]
c43320.graph_c0	0.000132995	1.25287	up	--	--	--	--	--	--	Targeting protein for Xklp2 (TPX2)	--	PREDICTED: microtubule-associated protein futsch isoform X1 [Prunus mume]
c47231.graph_c0	8.02119e-05	1.1136	up	--	--	--	--	[U]	Intracellular trafficking, secretion, and vesicular transport	EXS family;; SPX domain	Phosphate transporter PHO1 homolog 3 OS=Arabidopsis thaliana (Mouse-ear cress) PE=2 SV=2	hypothetical protein PRUPE_ppa001513mg [Prunus persica]
c16293.graph_c0	1.26713e-05	1.82266	up	[R]	General function prediction only	Molecular Function: iron ion binding (GO:0005506);; Molecular Function: oxidoreductase activity, acting on single donors with incorporation of molecular oxygen, incorporation of two atoms of oxygen (GO:0016702);; Molecular Function: oxidoreductase activity, acting on paired donors, with incorporation or reduction of molecular oxygen, 2-oxoglutarate as one donor, and incorporation of one atom each…	--	[QR]	--	non-haem dioxygenase in morphine synthesis N-terminal;; 2OG-Fe(II) oxygenase superfamily	Flavonol synthase/flavanone 3-hydroxylase GN=FLS OS=Eustoma exaltatum subsp. russellianum (Bluebells) PE=2 SV=1	PREDICTED: flavonol synthase/flavanone 3-hydroxylase-like [Prunus mume]
c47925.graph_c0	4.31474e-09	-5.12159	down	--	--	--	--	[R]	General function prediction only	Retrotransposon gag protein	--	PREDICTED: uncharacterized protein LOC103337218 [Prunus mume]
c41092.graph_c0	4.18791e-05	-1.08405	down	--	--	--	--	--	--	F-box domain;; F-box associated;; F-box-like;; Hypoxia induced protein conserved region	F-box/kelch-repeat protein At3g06240 GN=At3g06240 OS=Arabidopsis thaliana (Mouse-ear cress) PE=2 SV=1	PREDICTED: F-box/kelch-repeat protein At3g06240-like [Prunus mume]
c39350.graph_c0	1.77692e-06	-1.925	down	--	--	--	--	--	--	Plant protein of unknown function	UPF0481 protein At3g47200 GN=At3g47200 OS=Arabidopsis thaliana (Mouse-ear cress) PE=2 SV=1	PREDICTED: UPF0481 protein At3g47200-like [Prunus mume]
c47927.graph_c0	0.00296673	-1.26165	down	--	--	--	--	[LB]	--	Telomerase ribonucleoprotein complex - RNA binding domain;; Reverse transcriptase (RNA-dependent DNA polymerase)	Telomerase reverse transcriptase GN=TERT OS=Arabidopsis thaliana (Mouse-ear cress) PE=1 SV=1	PREDICTED: telomerase reverse transcriptase [Prunus mume]
c39613.graph_c0	0.00544063	1.46434	up	[C]	Energy production and conversion	Molecular Function: FMN binding (GO:0010181);; Molecular Function: oxidoreductase activity (GO:0016491);; Biological Process: oxidation-reduction process (GO:0055114);;	K11517|0.0|vvi:100232932|GOX	[C]	Energy production and conversion	FMN-dependent dehydrogenase;; Nitronate monooxygenase;; IMP dehydrogenase / GMP reductase domain;; Thiazole biosynthesis protein ThiG	Peroxisomal (S)-2-hydroxy-acid oxidase GLO1 GN=GLO1 OS=Arabidopsis thaliana (Mouse-ear cress) PE=1 SV=1	hypothetical protein PRUPE_ppa007462mg [Prunus persica]
c38766.graph_c0	3.65513e-06	-1.07154	down	[J]	Translation, ribosomal structure and biogenesis	Molecular Function: structural constituent of ribosome (GO:0003735);; Cellular Component: ribosome (GO:0005840);; Biological Process: translational elongation (GO:0006414);;	K02942|5e-57|rcu:RCOM_0969300|60S acidic ribosomal protein P1, putative	[J]	Translation, ribosomal structure and biogenesis	60s Acidic ribosomal protein	60S acidic ribosomal protein P1 GN=RPP1A OS=Zea mays (Maize) PE=1 SV=1	hypothetical protein PRUPE_ppa013661mg [Prunus persica]
c36599.graph_c0	5.215e-05	-1.0133	down	[O]	Posttranslational modification, protein turnover, chaperones	Molecular Function: ATP binding (GO:0005524);; Cellular Component: mitochondrion (GO:0005739);; Cellular Component: vacuolar membrane (GO:0005774);; Cellular Component: plasma membrane (GO:0005886);; Biological Process: protein folding (GO:0006457);; Biological Process: response to heat (GO:0009408);; Biological Process: response to water deprivation (GO:0009414);; Cellular Component: chloroplast…	K04079|0.0|pop:POPTR_564455|hypothetical protein	[O]	Posttranslational modification, protein turnover, chaperones	Hsp90 protein;; Histidine kinase-, DNA gyrase B-, and HSP90-like ATPase;; Histidine kinase-, DNA gyrase B-, and HSP90-like ATPase	Heat shock protein 83 GN=HSP83A OS=Ipomoea nil (Japanese morning glory) PE=2 SV=1	hypothetical protein PRUPE_ppa001590mg [Prunus persica]
c30266.graph_c0	6.36125e-06	-1.15256	down	--	--	--	--	--	--	Wound-induced protein	--	hypothetical protein PRUPE_ppa013990mg [Prunus persica]
c27806.graph_c0	0.000137991	2.16883	up	--	--	--	--	--	--	--	--	putative reverse transcriptase family member [Malus domestica]
c10569.graph_c0	0.000562626	-1.46544	down	[O]	Posttranslational modification, protein turnover, chaperones	Molecular Function: ATP binding (GO:0005524);; Biological Process: protein folding (GO:0006457);; Biological Process: response to heat (GO:0009408);; Molecular Function: heat shock protein binding (GO:0031072);; Molecular Function: metal ion binding (GO:0046872);; Molecular Function: unfolded protein binding (GO:0051082);;	K09503|1e-114|pop:POPTR_558228|hypothetical protein	[O]	Posttranslational modification, protein turnover, chaperones	DnaJ C terminal domain	DnaJ protein homolog 2 (Precursor) GN=LDJ2 OS=Allium porrum (Leek) PE=2 SV=1	hypothetical protein PRUPE_ppa006299mg [Prunus persica]
c32951.graph_c0	5.97885e-12	Inf	up	--	--	Molecular Function: transferase activity, transferring phosphorus-containing groups (GO:0016772);;	--	--	--	Protein tyrosine kinase	Cysteine-rich receptor-like protein kinase 10 (Precursor) GN=F21P8.70 OS=Arabidopsis thaliana (Mouse-ear cress) PE=1 SV=3	PREDICTED: cysteine-rich receptor-like protein kinase 29 isoform X2 [Populus euphratica]
c30135.graph_c1	9.56615e-05	-3.99254	down	--	--	Molecular Function: transferase activity (GO:0016740);;	--	--	--	Transferase family;; Transferase family	BAHD acyltransferase At5g47980 GN=BAHD1 OS=Arabidopsis thaliana (Mouse-ear cress) PE=2 SV=1	PREDICTED: vinorine synthase-like [Prunus mume]
c38072.graph_c0	1.84786e-11	2.03005	up	[M]	Cell wall/membrane/envelope biogenesis	Molecular Function: UDP-glucose 4-epimerase activity (GO:0003978);; Biological Process: galactose metabolic process (GO:0006012);; Biological Process: cellular metabolic process (GO:0044237);; Molecular Function: coenzyme binding (GO:0050662);;	K01784|0.0|vvi:100251292|hypothetical protein LOC100251292	[M]	Cell wall/membrane/envelope biogenesis	NAD dependent epimerase/dehydratase family;; UDP-glucose 4-epimerase C-term subunit;; 3-beta hydroxysteroid dehydrogenase/isomerase family;; Polysaccharide biosynthesis protein;; short chain dehydrogenase;; RmlD substrate binding domain;; NADH(P)-binding;; KR domain;; Male sterility protein	UDP-glucose 4-epimerase GEPI48 OS=Cyamopsis tetragonoloba (Guar) PE=2 SV=1	PREDICTED: UDP-glucose 4-epimerase GEPI48 [Prunus mume]
c44752.graph_c0	2.86857e-05	1.19744	up	[C]	Energy production and conversion	Molecular Function: methylmalonate-semialdehyde dehydrogenase (acylating) activity (GO:0004491);; Molecular Function: copper ion binding (GO:0005507);; Cellular Component: mitochondrion (GO:0005739);; Biological Process: response to oxidative stress (GO:0006979);; Biological Process: oxidation-reduction process (GO:0055114);;	K00140|1e-177|vvi:100261145|hypothetical protein LOC100261145	[EG]	--	Aldehyde dehydrogenase family;; Aldehyde dehydrogenase family;; Aldehyde dehydrogenase family	Methylmalonate-semialdehyde dehydrogenase [acylating], mitochondrial (Precursor) OS=Arabidopsis thaliana (Mouse-ear cress) PE=2 SV=2	hypothetical protein PRUPE_ppa003960mg [Prunus persica]
c46973.graph_c0	1.29085e-08	-3.23336	down	--	--	Molecular Function: nucleic acid binding (GO:0003676);; Biological Process: DNA integration (GO:0015074);; Molecular Function: metal ion binding (GO:0046872);;	--	[R]	General function prediction only	Integrase core domain;; GAG-pre-integrase domain;; Zinc knuckle;; gag-polypeptide of LTR copia-type;; Retrotransposon gag protein;; Domain of unknown function (DUF4219);; gag-polypeptide of LTR copia-type	Endonuclease OS=Nicotiana tabacum (Common tobacco) PE=2 SV=1	hypothetical protein VITISV_012827 [Vitis vinifera]
c33256.graph_c0	0.00650403	1.72861	up	--	--	Molecular Function: nucleotide binding (GO:0000166);; Molecular Function: nucleic acid binding (GO:0003676);; Biological Process: vesicle-mediated transport (GO:0016192);;	--	--	--	RNA recognition motif. (a.k.a. RRM, RBD, or RNP domain);; RNA recognition motif (a.k.a. RRM, RBD, or RNP domain)	--	PREDICTED: uncharacterized protein LOC103333490 [Prunus mume]
c42990.graph_c0	2.64096e-06	1.4675	up	[HI]	--	Molecular Function: 1-deoxy-D-xylulose-5-phosphate synthase activity (GO:0008661);; Biological Process: terpenoid biosynthetic process (GO:0016114);;	K01662|0.0|rcu:RCOM_1053880|1-deoxyxylulose-5-phosphate synthase, putative (EC:2.2.1.7)	[G]	Carbohydrate transport and metabolism	1-deoxy-D-xylulose-5-phosphate synthase;; Transketolase, C-terminal domain;; Transketolase, pyrimidine binding domain	Probable 1-deoxy-D-xylulose-5-phosphate synthase, chloroplastic (Precursor) GN=TKT2 OS=Capsicum annuum (Bell pepper) PE=2 SV=1	hypothetical protein PRUPE_ppa002074mg [Prunus persica]
c29600.graph_c0	2.08887e-18	-1.95912	down	--	--	--	--	--	--	Protein of unknown function (DUF1005)	--	PREDICTED: uncharacterized protein LOC103319390 [Prunus mume]
c30235.graph_c0	4.84394e-05	4.101	up	--	--	--	--	[PT]	--	--	Cyclic nucleotide-gated ion channel 1 GN=CNGC1 OS=Arabidopsis thaliana (Mouse-ear cress) PE=1 SV=1	PREDICTED: cyclic nucleotide-gated ion channel 1-like [Prunus mume]
c44434.graph_c0	0.0011897	1.58943	up	--	--	--	--	[R]	General function prediction only	PPR repeat family;; PPR repeat;; PPR repeat;; Pentatricopeptide repeat domain;; Tetratricopeptide repeat	Pentatricopeptide repeat-containing protein At1g74630 GN=PCMP-H71 OS=Arabidopsis thaliana (Mouse-ear cress) PE=2 SV=1	hypothetical protein PRUPE_ppa004696mg [Prunus persica]
c40367.graph_c0	1.2575e-06	-4.77123	down	[R]	General function prediction only	--	--	[QR]	--	2OG-Fe(II) oxygenase superfamily	Probable 2-oxoglutarate/Fe(II)-dependent dioxygenase GN=DIOX2 OS=Papaver somniferum (Opium poppy) PE=2 SV=1	PREDICTED: protein SRG1-like [Prunus mume]
c45612.graph_c0	6.70228e-08	-1.5224	down	[Q]	Secondary metabolites biosynthesis, transport and catabolism	Molecular Function: monooxygenase activity (GO:0004497);; Molecular Function: iron ion binding (GO:0005506);; Molecular Function: electron carrier activity (GO:0009055);; Molecular Function: oxidoreductase activity, acting on paired donors, with incorporation or reduction of molecular oxygen (GO:0016705);; Molecular Function: heme binding (GO:0020037);; Biological Process: oxidation-reduction pro…	K09843|0.0|pop:POPTR_783291|hypothetical protein	[QI]	--	Cytochrome P450	Abscisic acid 8&apos;-hydroxylase 1 GN=CYP707A1 OS=Arabidopsis thaliana (Mouse-ear cress) PE=2 SV=1	hypothetical protein PRUPE_ppa005059mg [Prunus persica]
c48176.graph_c0	5.30408e-06	-1.60936	down	--	--	--	--	--	--	--	Histone H1-I GN=H1-I OS=Volvox carteri (Green alga) PE=2 SV=3	hypothetical protein PRUPE_ppa014171mg [Prunus persica]
c43032.graph_c0	1.93493e-19	2.56474	up	--	--	--	--	--	--	--	Early nodulin-75 (Precursor) GN=ENOD2B OS=Glycine max (Soybean) PE=2 SV=2	hypothetical protein PRUPE_ppa005764mg [Prunus persica]
c34945.graph_c0	0.000219465	1.49638	up	--	--	Cellular Component: intracellular membrane-bounded organelle (GO:0043231);; Cellular Component: cytoplasmic part (GO:0044444);;	--	--	--	--	--	PREDICTED: uncharacterized protein LOC103337652 [Prunus mume]
c44494.graph_c0	4.69677e-10	-3.71166	down	--	--	--	--	--	--	--	--	PREDICTED: putative cyclic nucleotide-gated ion channel 8 [Prunus mume]
c49162.graph_c0	9.57637e-09	4.06591	up	--	--	--	K01051|8e-49|rcu:RCOM_1179060|Pectinesterase-2 precursor, putative (EC:3.1.1.11)	--	--	Pectinesterase	Pectinesterase 20 (Precursor) GN=T30B22.15 OS=Arabidopsis thaliana (Mouse-ear cress) PE=2 SV=2	PREDICTED: probable pectinesterase/pectinesterase inhibitor 7 [Prunus mume]
c30086.graph_c0	0.000114676	-2.2492	down	--	--	--	--	--	--	Protein of unknown function (DUF1070)	Arabinogalactan peptide 16 (Precursor) GN=AGP16 OS=Arabidopsis thaliana (Mouse-ear cress) PE=1 SV=1	PREDICTED: arabinogalactan peptide 22-like [Prunus mume]
c35161.graph_c0	0.0010079	6.79315	up	[E]	Amino acid transport and metabolism	Cellular Component: plasma membrane (GO:0005886);; Molecular Function: homocysteine S-methyltransferase activity (GO:0008898);; Biological Process: methylation (GO:0032259);;	K00547|0.0|rcu:RCOM_0911480|5-methyltetrahydrofolate:homocysteine methyltransferase, putative (EC:2.1.1.10)	[E]	Amino acid transport and metabolism	Homocysteine S-methyltransferase	Homocysteine S-methyltransferase 3 GN=HMT3 OS=Arabidopsis thaliana (Mouse-ear cress) PE=1 SV=2	homocysteine S-methyltransferase, partial [Prunus persica]
c39511.graph_c0	3.11081e-13	-1.74493	down	--	--	Molecular Function: 2,3,4,5-tetrahydropyridine-2,6-dicarboxylate N-succinyltransferase activity (GO:0008666);; Molecular Function: biphenyl synthase activity (GO:0033815);; Molecular Function: identical protein binding (GO:0042802);; Biological Process: phytoalexin biosynthetic process (GO:0052315);; Biological Process: 4-hydroxycoumarin biosynthetic process (GO:1901884);; Biological Process: 2-h…	K00660|0.0|vvi:100263443|CHS	--	--	Chalcone and stilbene synthases, N-terminal domain;; Chalcone and stilbene synthases, C-terminal domain;; 3-Oxoacyl-[acyl-carrier-protein (ACP)] synthase III C terminal;; FAE1/Type III polyketide synthase-like protein;; 3-Oxoacyl-[acyl-carrier-protein (ACP)] synthase III	3,5-dihydroxybiphenyl synthase GN=BIS1 OS=Sorbus aucuparia (European mountain ash) PE=1 SV=1	PREDICTED: 3,5-dihydroxybiphenyl synthase-like [Prunus mume]
c32482.graph_c0	1.68306e-10	-1.87866	down	[KAD]	--	Molecular Function: DNA binding (GO:0003677);; Molecular Function: chromatin binding (GO:0003682);;	--	[K]	Transcription	Myb-like DNA-binding domain;; Myb-like DNA-binding domain	Transcription factor MYB44 GN=K8K14.2 OS=Arabidopsis thaliana (Mouse-ear cress) PE=2 SV=1	hypothetical protein PRUPE_ppa010735mg [Prunus persica]
c35557.graph_c0	4.12458e-09	2.91333	up	--	--	Molecular Function: methyltransferase activity (GO:0008168);; Biological Process: lipid biosynthetic process (GO:0008610);; Biological Process: methylation (GO:0032259);;	--	[R]	General function prediction only	Methyltransferase domain;; Cephalosporin hydroxylase	Formin-like protein 14 GN=FH14 OS=Arabidopsis thaliana (Mouse-ear cress) PE=3 SV=3	hypothetical protein PRUPE_ppa024844mg [Prunus persica]
c41465.graph_c0	4.36742e-17	Inf	up	--	--	Biological Process: response to stimulus (GO:0050896);;	--	--	--	TIR domain;; TIR domain	Toll/interleukin-1 receptor-like protein GN=TIR OS=Arabidopsis thaliana (Mouse-ear cress) PE=1 SV=1	PREDICTED: TMV resistance protein N-like [Prunus mume]
c44535.graph_c0	0.00543411	2.60015	up	--	--	--	--	[O]	Posttranslational modification, protein turnover, chaperones	Xylanase inhibitor N-terminal;; Xylanase inhibitor C-terminal;; Eukaryotic aspartyl protease	Aspartic proteinase nepenthesin-1 (Precursor) GN=nep1 OS=Nepenthes gracilis (Slender pitcher plant) PE=1 SV=1	PREDICTED: aspartic proteinase nepenthesin-1-like [Prunus mume]
c47582.graph_c0	5.3967e-07	1.16745	up	--	--	--	--	--	--	--	Methyl-CpG-binding domain-containing protein 8 GN=MBD8 OS=Arabidopsis thaliana (Mouse-ear cress) PE=2 SV=1	PREDICTED: uncharacterized protein LOC103335917 isoform X1 [Prunus mume]
c48363.graph_c0	0.000513345	-1.01848	down	--	--	--	--	--	--	F-box domain	F-box protein At2g32560 GN=At2g32560 OS=Arabidopsis thaliana (Mouse-ear cress) PE=2 SV=1	PREDICTED: F-box protein At2g26850-like [Prunus mume]
c10389.graph_c0	6.95561e-29	2.59109	up	[GEPR]	--	Biological Process: carbohydrate transport (GO:0008643);; Cellular Component: integral component of membrane (GO:0016021);; Molecular Function: substrate-specific transmembrane transporter activity (GO:0022891);; Biological Process: transmembrane transport (GO:0055085);;	--	[R]	General function prediction only	Sugar (and other) transporter;; Major Facilitator Superfamily	Polyol transporter 5 GN=PLT5 OS=Arabidopsis thaliana (Mouse-ear cress) PE=1 SV=2	hypothetical protein PRUPE_ppa007633mg [Prunus persica]
c44894.graph_c0	0.000173335	-1.4252	down	[E]	Amino acid transport and metabolism	Molecular Function: aminopeptidase activity (GO:0004177);; Biological Process: proteolysis (GO:0006508);; Molecular Function: metalloexopeptidase activity (GO:0008235);; Biological Process: cellular process (GO:0009987);; Molecular Function: manganese ion binding (GO:0030145);;	K01262|6e-90|vvi:100240821|hypothetical protein LOC100240821	[E]	Amino acid transport and metabolism	Aminopeptidase P, N-terminal domain	--	PREDICTED: probable Xaa-Pro aminopeptidase 3 [Prunus mume]
c14827.graph_c0	0.0042239	1.93727	up	--	--	--	--	--	--	--	--	PREDICTED: cyclic nucleotide-gated ion channel 1-like [Prunus mume]
c35691.graph_c0	0.000400926	-1.04667	down	[R]	General function prediction only	Molecular Function: nucleotide binding (GO:0000166);; Molecular Function: RNA binding (GO:0003723);; Cellular Component: chloroplast thylakoid membrane (GO:0009535);; Cellular Component: chloroplast stroma (GO:0009570);; Biological Process: photosynthetic electron transport in photosystem I (GO:0009773);; Cellular Component: chloroplast envelope (GO:0009941);; Biological Process: isopentenyl diph…	--	[R]	General function prediction only	RNA recognition motif. (a.k.a. RRM, RBD, or RNP domain);; RNA recognition motif (a.k.a. RRM, RBD, or RNP domain);; RNA recognition motif. (a.k.a. RRM, RBD, or RNP domain)	30S ribosomal protein 2, chloroplastic (Precursor) GN=PSRP2 OS=Spinacia oleracea (Spinach) PE=1 SV=1	PREDICTED: 30S ribosomal protein 2, chloroplastic [Prunus mume]
c43534.graph_c0	0.00117605	-1.53276	down	[Z]	Cytoskeleton	Molecular Function: ATP binding (GO:0005524);; Cellular Component: kinesin complex (GO:0005871);; Cellular Component: microtubule (GO:0005874);; Biological Process: microtubule-based movement (GO:0007018);; Molecular Function: microtubule binding (GO:0008017);; Molecular Function: minus-end-directed microtubule motor activity (GO:0008569);;	--	[Z]	Cytoskeleton	Kinesin motor domain	Kinesin-4 GN=F2P16.12 OS=Arabidopsis thaliana (Mouse-ear cress) PE=1 SV=2	PREDICTED: kinesin-3 [Prunus mume]
c30362.graph_c1	0.000713067	-1.67866	down	--	--	--	--	[L]	Replication, recombination and repair	DDE superfamily endonuclease;; Plant transposon protein	--	PREDICTED: putative nuclease HARBI1 [Prunus mume]
c14484.graph_c0	0.00877114	2.87743	up	[R]	General function prediction only	Cellular Component: vacuole (GO:0005773);; Cellular Component: plasma membrane (GO:0005886);; Biological Process: carbohydrate metabolic process (GO:0005975);; Biological Process: chitin catabolic process (GO:0006032);; Molecular Function: chitin binding (GO:0008061);; Molecular Function: endochitinase activity (GO:0008843);; Biological Process: jasmonic acid and ethylene-dependent systemic resis…	--	[R]	General function prediction only	Chitinase class I;; Chitin recognition protein	Endochitinase 1 (Precursor) GN=CHIA1 OS=Theobroma cacao (Cacao) PE=2 SV=1	hypothetical protein PRUPE_ppa008646mg [Prunus persica]
c41016.graph_c0	0.000231425	1.64194	up	[O]	Posttranslational modification, protein turnover, chaperones	Molecular Function: ATP binding (GO:0005524);; Molecular Function: nucleoside-triphosphatase activity (GO:0017111);;	--	[O]	Posttranslational modification, protein turnover, chaperones	Domain associated at C-terminal with AAA	Lysine-rich arabinogalactan protein 18 (Precursor) GN=AGP18 OS=Arabidopsis thaliana (Mouse-ear cress) PE=2 SV=1	PREDICTED: probable mitochondrial chaperone bcs1 [Prunus mume]
c27296.graph_c0	8.42818e-08	-3.64266	down	--	--	Cellular Component: integral component of membrane (GO:0016021);;	--	[E]	Amino acid transport and metabolism	Transmembrane amino acid transporter protein	Lysine histidine transporter 2 GN=F21J9.6 OS=Arabidopsis thaliana (Mouse-ear cress) PE=1 SV=1	PREDICTED: lysine histidine transporter 2-like [Prunus mume]
c43908.graph_c0	4.03963e-08	2.40619	up	[GER]	--	Cellular Component: integral component of membrane (GO:0016021);; Biological Process: transmembrane transport (GO:0055085);;	--	[G]	Carbohydrate transport and metabolism	UAA transporter family;; Triose-phosphate Transporter family;; EamA-like transporter family	UDP-galactose/UDP-glucose transporter 4 GN=UTR4 OS=Arabidopsis thaliana (Mouse-ear cress) PE=2 SV=1	hypothetical protein PRUPE_ppa007802mg [Prunus persica]
c14421.graph_c0	5.55386e-08	-1.34168	down	[K]	Transcription	Biological Process: response to hypoxia (GO:0001666);; Molecular Function: sequence-specific DNA binding transcription factor activity (GO:0003700);; Cellular Component: nucleus (GO:0005634);; Biological Process: protein folding (GO:0006457);; Biological Process: toxin catabolic process (GO:0009407);; Biological Process: heat acclimation (GO:0010286);; Biological Process: response to endoplasmic …	--	[K]	Transcription	HSF-type DNA-binding	Heat shock factor protein HSF30 GN=HSF30 OS=Solanum peruvianum (Peruvian tomato) PE=2 SV=1	hypothetical protein PRUPE_ppa007300mg [Prunus persica]
c35828.graph_c0	2.33832e-11	-4.79645	down	--	--	Cellular Component: extracellular region (GO:0005576);; Biological Process: unidimensional cell growth (GO:0009826);; Biological Process: plant-type cell wall loosening (GO:0009828);; Cellular Component: membrane (GO:0016020);;	--	--	--	Rare lipoprotein A (RlpA)-like double-psi beta-barrel;; Pollen allergen	Expansin-A12 (Precursor) GN=MJK13.3 OS=Arabidopsis thaliana (Mouse-ear cress) PE=2 SV=1	PREDICTED: expansin-A12 [Prunus mume]
c38998.graph_c0	6.34624e-06	1.51192	up	[S]	Function unknown	Molecular Function: iron ion binding (GO:0005506);; Molecular Function: electron carrier activity (GO:0009055);; Molecular Function: alkane 1-monooxygenase activity (GO:0018685);; Molecular Function: oxygen binding (GO:0019825);; Molecular Function: heme binding (GO:0020037);; Biological Process: oxidation-reduction process (GO:0055114);; Biological Process: sporopollenin biosynthetic process (GO…	--	[QI]	--	Protein of unknown function (DUF962);; Cytochrome P450;; Cytochrome P450	Cytochrome P450 704B1 GN=CYP704B1 OS=Arabidopsis thaliana (Mouse-ear cress) PE=2 SV=1	PREDICTED: cytochrome P450 704B1 [Prunus mume]
c14165.graph_c0	0.000549508	1.26608	up	[C]	Energy production and conversion	Molecular Function: phosphoenolpyruvate carboxykinase (ATP) activity (GO:0004612);; Molecular Function: ATP binding (GO:0005524);; Biological Process: gluconeogenesis (GO:0006094);; Molecular Function: kinase activity (GO:0016301);; Biological Process: phosphorylation (GO:0016310);;	K01610|1e-112|vvi:100244738|hypothetical protein LOC100244738	--	--	Phosphoenolpyruvate carboxykinase	Phosphoenolpyruvate carboxykinase [ATP] GN=PCKA OS=Arabidopsis thaliana (Mouse-ear cress) PE=1 SV=1	PREDICTED: phosphoenolpyruvate carboxykinase [ATP]-like [Prunus mume]
c27513.graph_c0	0.000651322	5.03049	up	--	--	Molecular Function: DNA binding (GO:0003677);; Biological Process: regulation of transcription, DNA-templated (GO:0006355);;	--	--	--	No apical meristem (NAM) protein	NAC domain-containing protein 21/22 OS=Arabidopsis thaliana (Mouse-ear cress) PE=1 SV=2	PREDICTED: protein CUP-SHAPED COTYLEDON 3-like [Prunus mume]
c44250.graph_c0	7.62699e-09	-1.3422	down	[G]	Carbohydrate transport and metabolism	Biological Process: carbohydrate metabolic process (GO:0005975);; Molecular Function: beta-glucosidase activity (GO:0008422);;	--	--	--	Glycosyl hydrolase family 3 N terminal domain;; Glycosyl hydrolase family 3 C-terminal domain	Alpha-L-arabinofuranosidase (Precursor) OS=Medicago sativa subsp. varia (Alfalfa) PE=2 SV=1	PREDICTED: lysosomal beta glucosidase isoform X1 [Prunus mume]
c44545.graph_c0	0.00166178	1.27391	up	--	--	--	--	[R]	General function prediction only	PPR repeat;; PPR repeat family;; Pentatricopeptide repeat domain	Pentatricopeptide repeat-containing protein At2g20710, mitochondrial (Precursor) GN=At2g20710 OS=Arabidopsis thaliana (Mouse-ear cress) PE=2 SV=1	PREDICTED: pentatricopeptide repeat-containing protein At2g20710, mitochondrial-like [Prunus mume]
c35595.graph_c0	0.00172442	1.63834	up	--	--	Molecular Function: peroxidase activity (GO:0004601);; Biological Process: response to oxidative stress (GO:0006979);; Molecular Function: heme binding (GO:0020037);; Molecular Function: metal ion binding (GO:0046872);; Biological Process: oxidation-reduction process (GO:0055114);;	K00430|7e-77|rcu:RCOM_0578390|Peroxidase 73 precursor, putative (EC:1.11.1.7)	--	--	Peroxidase;; Peroxidase;; Peroxidase	Peroxidase 51 (Precursor) OS=Arabidopsis thaliana (Mouse-ear cress) PE=2 SV=1	hypothetical protein PRUPE_ppa008489mg [Prunus persica]
c36805.graph_c0	0.00121157	2.55832	up	[R]	General function prediction only	--	--	[QR]	--	2OG-Fe(II) oxygenase superfamily;; non-haem dioxygenase in morphine synthesis N-terminal	Probable 2-oxoglutarate-dependent dioxygenase AOP1.2 GN=AOP1.2 OS=Arabidopsis thaliana (Mouse-ear cress) PE=2 SV=1	PREDICTED: probable inactive 2-oxoglutarate-dependent dioxygenase AOP2 [Prunus mume]
c45790.graph_c0	0.000306003	-1.4326	down	--	--	--	--	[R]	General function prediction only	PPR repeat;; PPR repeat family;; Pentatricopeptide repeat domain;; PPR repeat;; DYW family of nucleic acid deaminases;; Tetratricopeptide repeat;; Tetratricopeptide repeat	Putative pentatricopeptide repeat-containing protein At3g08820 OS=Arabidopsis thaliana (Mouse-ear cress) PE=3 SV=1	PREDICTED: putative pentatricopeptide repeat-containing protein At3g08820 [Prunus mume]
c48412.graph_c0	2.9505e-05	-1.20691	down	[R]	General function prediction only	Biological Process: metabolic process (GO:0008152);; Molecular Function: hydrolase activity (GO:0016787);;	--	[R]	General function prediction only	Haloacid dehalogenase-like hydrolase;; haloacid dehalogenase-like hydrolase;; HAD-hyrolase-like	(DL)-glycerol-3-phosphatase 2 OS=Arabidopsis thaliana (Mouse-ear cress) PE=1 SV=1	PREDICTED: (DL)-glycerol-3-phosphatase 2 [Prunus mume]
c36612.graph_c0	0.00755111	-1.46756	down	[MG]	--	Molecular Function: nucleotide binding (GO:0000166);; Cellular Component: vacuolar membrane (GO:0005774);; Cellular Component: endoplasmic reticulum (GO:0005783);; Cellular Component: plasma membrane (GO:0005886);; Biological Process: systemic acquired resistance (GO:0009627);; Biological Process: response to sucrose (GO:0009744);; Biological Process: response to glucose (GO:0009749);; Biological…	K00091|0.0|vvi:100266013|hypothetical protein LOC100266013	[V]	Defense mechanisms	NAD dependent epimerase/dehydratase family;; 3-beta hydroxysteroid dehydrogenase/isomerase family;; Male sterility protein;; NADH(P)-binding;; NmrA-like family;; Polysaccharide biosynthesis protein;; RmlD substrate binding domain	Dihydroflavonol-4-reductase GN=F OS=Callistephus chinensis (China aster) PE=2 SV=1	hypothetical protein PRUPE_ppa001975mg [Prunus persica]
c40892.graph_c0	9.35485e-11	4.86241	up	[O]	Posttranslational modification, protein turnover, chaperones	Molecular Function: metal ion binding (GO:0046872);;	--	[O]	Posttranslational modification, protein turnover, chaperones	Ring finger domain;; RING-H2 zinc finger;; zinc-RING finger domain;; Zinc finger, C3HC4 type (RING finger);; Anaphase-promoting complex subunit 11 RING-H2 finger	E3 ubiquitin-protein ligase ATL41 GN=ATL41 OS=Arabidopsis thaliana (Mouse-ear cress) PE=1 SV=1	hypothetical protein PRUPE_ppa017073mg [Prunus persica]
c47434.graph_c0	2.73303e-09	-1.35855	down	[E]	Amino acid transport and metabolism	Molecular Function: argininosuccinate synthase activity (GO:0004055);; Molecular Function: ATP binding (GO:0005524);; Biological Process: arginine biosynthetic process (GO:0006526);;	K01940|0.0|rcu:RCOM_0887890|argininosuccinate synthase, putative (EC:6.3.4.5)	[E]	Amino acid transport and metabolism	Arginosuccinate synthase	Argininosuccinate synthase, chloroplastic (Precursor) GN=At4g24830 OS=Arabidopsis thaliana (Mouse-ear cress) PE=2 SV=3	PREDICTED: argininosuccinate synthase, chloroplastic [Prunus mume]
c13904.graph_c0	1.69132e-07	-1.44044	down	[C]	Energy production and conversion	Molecular Function: copper ion binding (GO:0005507);; Molecular Function: ATP binding (GO:0005524);; Cellular Component: nucleolus (GO:0005730);; Cellular Component: mitochondrial respiratory chain complex I (GO:0005747);; Cellular Component: mitochondrial proton-transporting ATP synthase, catalytic core (GO:0005754);; Cellular Component: plasma membrane (GO:0005886);; Biological Process: ATP cat…	K02133|1e-153|vvi:100261031|hypothetical protein LOC100261031	[C]	Energy production and conversion	ATP synthase alpha/beta family, nucleotide-binding domain;; ATP synthase alpha/beta family, beta-barrel domain	ATP synthase subunit beta, mitochondrial (Precursor) OS=Oryza sativa subsp. japonica (Rice) PE=1 SV=2	PREDICTED: ATP synthase subunit beta, mitochondrial-like [Prunus mume]
c47173.graph_c0	2.7855e-06	1.99409	up	[M]	Cell wall/membrane/envelope biogenesis	Molecular Function: GDP-Man:Man1GlcNAc2-PP-Dol alpha-1,3-mannosyltransferase activity (GO:0004378);; Biological Process: biosynthetic process (GO:0009058);; Molecular Function: glycolipid 6-alpha-mannosyltransferase activity (GO:0033164);;	K03843|3e-24|pop:POPTR_568797|hypothetical protein	[M]	Cell wall/membrane/envelope biogenesis	--	--	PREDICTED: alpha-1,3/1,6-mannosyltransferase ALG2-like, partial [Pyrus x bretschneideri]
c34180.graph_c0	5.71352e-05	-2.56501	down	--	--	--	K08081|2e-11|pop:POPTR_832557|hypothetical protein	--	--	--	Tropinone reductase 2 GN=TR2 OS=Datura stramonium (Jimsonweed) PE=1 SV=1	PREDICTED: tropinone reductase homolog At1g07440-like [Prunus mume]
c24862.graph_c0	0.00705838	1.87313	up	[V]	Defense mechanisms	Molecular Function: ATP binding (GO:0005524);; Cellular Component: plasma membrane (GO:0005886);; Biological Process: ATP catabolic process (GO:0006200);; Biological Process: response to abscisic acid (GO:0009737);; Molecular Function: ATPase activity, coupled to transmembrane movement of substances (GO:0042626);; Biological Process: abscisic acid transport (GO:0080168);;	--	[Q]	Secondary metabolites biosynthesis, transport and catabolism	ABC-2 type transporter;; ABC transporter;; ABC-2 family transporter protein;; AAA domain;; AAA ATPase domain	ABC transporter G family member 25 GN=F17M19.11 OS=Arabidopsis thaliana (Mouse-ear cress) PE=2 SV=1	PREDICTED: ABC transporter G family member 25 [Prunus mume]
c28115.graph_c0	1.17313e-05	-2.82418	down	--	--	--	--	--	--	--	--	PREDICTED: putative disease resistance protein RGA3, partial [Prunus mume]
c41775.graph_c0	1.31108e-13	-1.64064	down	[G]	Carbohydrate transport and metabolism	Molecular Function: alpha,alpha-trehalose-phosphate synthase (UDP-forming) activity (GO:0003825);; Molecular Function: trehalose-phosphatase activity (GO:0004805);; Cellular Component: cytosol (GO:0005829);; Biological Process: trehalose biosynthetic process (GO:0005992);; Biological Process: glucose catabolic process (GO:0006007);;	K01087|0.0|rcu:RCOM_1251280|trehalose-6-phosphate synthase, putative (EC:2.4.1.15 3.1.3.12)	[G]	Carbohydrate transport and metabolism	Glycosyltransferase family 20;; Trehalose-phosphatase;; haloacid dehalogenase-like hydrolase	Probable alpha,alpha-trehalose-phosphate synthase [UDP-forming] 7 GN=T2D23.11 OS=Arabidopsis thaliana (Mouse-ear cress) PE=1 SV=1	PREDICTED: probable alpha,alpha-trehalose-phosphate synthase [UDP-forming] 7 [Prunus mume]
c40718.graph_c0	4.73649e-10	1.4612	up	[G]	Carbohydrate transport and metabolism	--	--	[G]	Carbohydrate transport and metabolism	pfkB family carbohydrate kinase;; pfkB family carbohydrate kinase	Adenosine kinase GN=ADK OS=Physcomitrella patens subsp. patens (Moss) PE=2 SV=1	hypothetical protein PRUPE_ppa006557mg [Prunus persica]
c37241.graph_c0	5.79685e-06	-2.3138	down	--	--	--	--	--	--	Protein of unknown function (DUF3049)	Protein FANTASTIC FOUR 1 GN=FAF1 OS=Arabidopsis thaliana (Mouse-ear cress) PE=2 SV=1	PREDICTED: protein FANTASTIC FOUR 1-like [Prunus mume]
c16466.graph_c0	1.39802e-06	3.73755	up	--	--	Biological Process: maltose metabolic process (GO:0000023);; Molecular Function: catalytic activity (GO:0003824);; Cellular Component: cytosol (GO:0005829);; Cellular Component: plasma membrane (GO:0005886);; Biological Process: pentose-phosphate shunt (GO:0006098);; Biological Process: cellular amino acid metabolic process (GO:0006520);; Biological Process: response to lipid hydroperoxide (GO:00…	K06215|1e-11|rcu:RCOM_0612540|Pyridoxin biosynthesis protein PDX1, putative	--	--	--	Probable PDX1-like protein 4 GN=PDX1L4 OS=Arabidopsis thaliana (Mouse-ear cress) PE=3 SV=1	hypothetical protein PRUPE_ppa008974mg [Prunus persica]
c10367.graph_c0	0.00111517	-3.9264	down	--	--	Molecular Function: peroxidase activity (GO:0004601);; Biological Process: response to oxidative stress (GO:0006979);; Molecular Function: heme binding (GO:0020037);; Molecular Function: metal ion binding (GO:0046872);; Biological Process: oxidation-reduction process (GO:0055114);;	K00430|0.0|rcu:RCOM_0533480|Peroxidase 72 precursor, putative (EC:1.11.1.7)	--	--	Peroxidase	Peroxidase 72 (Precursor) OS=Arabidopsis thaliana (Mouse-ear cress) PE=1 SV=1	PREDICTED: peroxidase 72-like [Prunus mume]
c43154.graph_c0	0.00651381	Inf	up	--	--	--	--	--	--	Plant viral movement protein;; Viral (Superfamily 1) RNA helicase	--	--
c31526.graph_c0	8.34351e-06	-2.68393	down	--	--	Molecular Function: peroxidase activity (GO:0004601);;	--	--	--	C2 domain	C2 and GRAM domain-containing protein At1g03370 GN=At1g03370 OS=Arabidopsis thaliana (Mouse-ear cress) PE=2 SV=4	PREDICTED: multiple C2 and transmembrane domain-containing protein 1 [Prunus mume]
c47856.graph_c1	8.76892e-08	2.22823	up	--	--	Molecular Function: binding (GO:0005488);; Molecular Function: transferase activity (GO:0016740);;	--	[GC]	--	UDP-glucoronosyl and UDP-glucosyl transferase	UDP-glycosyltransferase 92A1 GN=UGT92A1 OS=Arabidopsis thaliana (Mouse-ear cress) PE=2 SV=1	PREDICTED: scopoletin glucosyltransferase-like [Prunus mume]
c10702.graph_c0	0.000859241	-1.04312	down	--	--	--	--	[R]	General function prediction only	PPR repeat;; PPR repeat family;; Pentatricopeptide repeat domain;; PPR repeat;; DYW family of nucleic acid deaminases;; Tetratricopeptide repeat;; FAR1 DNA-binding domain	Pentatricopeptide repeat-containing protein At5g44230 GN=PCMP-H17 OS=Arabidopsis thaliana (Mouse-ear cress) PE=2 SV=1	hypothetical protein PRUPE_ppa002597mg [Prunus persica]
c45008.graph_c0	3.01621e-06	1.08967	up	[R]	General function prediction only	--	--	[R]	General function prediction only	Ankyrin repeats (3 copies);; Ankyrin repeats (many copies);; Ankyrin repeats (many copies);; Ankyrin repeat;; Ankyrin repeat;; Domain of unknown function	Ankyrin repeat-containing protein At5g02620 GN=At5g02620 OS=Arabidopsis thaliana (Mouse-ear cress) PE=1 SV=1	PREDICTED: ankyrin repeat-containing protein At5g02620-like [Prunus mume]
c40543.graph_c0	9.39123e-20	-3.10755	down	--	--	--	--	--	--	NB-ARC domain	TMV resistance protein N GN=N OS=Nicotiana glutinosa (Tobacco) PE=1 SV=1	PREDICTED: TMV resistance protein N-like [Prunus mume]
c41412.graph_c0	5.60579e-08	-3.94777	down	--	--	Cellular Component: nucleus (GO:0005634);; Cellular Component: cytosol (GO:0005829);; Biological Process: pollen germination (GO:0009846);; Biological Process: pollen tube growth (GO:0009860);;	--	--	--	--	--	PREDICTED: uncharacterized protein LOC103330753 [Prunus mume]
c47618.graph_c0	0.00530306	1.61999	up	--	--	Molecular Function: translation elongation factor activity (GO:0003746);; Molecular Function: copper ion binding (GO:0005507);; Cellular Component: cell wall (GO:0005618);; Cellular Component: vacuole (GO:0005773);; Cellular Component: eukaryotic translation elongation factor 1 complex (GO:0005853);; Cellular Component: plasma membrane (GO:0005886);; Biological Process: translational elongation (…	K03233|5e-13|sbi:SORBI_04g007760|hypothetical protein	[O]	Posttranslational modification, protein turnover, chaperones	--	Elongation factor 1-gamma OS=Prunus avium (Cherry) PE=2 SV=1	hypothetical protein PRUPE_ppa005220mg [Prunus persica]
c30876.graph_c0	9.63487e-06	-1.29305	down	--	--	Molecular Function: DNA binding (GO:0003677);; Molecular Function: sequence-specific DNA binding transcription factor activity (GO:0003700);; Cellular Component: nucleus (GO:0005634);; Biological Process: regulation of transcription, DNA-templated (GO:0006355);;	--	--	--	AP2 domain	Ethylene-responsive transcription factor RAP2-12 GN=T18A20.14 OS=Arabidopsis thaliana (Mouse-ear cress) PE=1 SV=1	PREDICTED: ethylene-responsive transcription factor ERF071 [Prunus mume]
c35448.graph_c0	0.00386262	1.87248	up	--	--	--	--	--	--	C2H2-type zinc finger	Transcriptional regulator SUPERMAN GN=K14B15.1 OS=Arabidopsis thaliana (Mouse-ear cress) PE=1 SV=1	PREDICTED: transcriptional regulator SUPERMAN [Prunus mume]
c44917.graph_c0	2.60529e-06	1.62393	up	[G]	Carbohydrate transport and metabolism	Molecular Function: hydrolase activity, hydrolyzing O-glycosyl compounds (GO:0004553);; Biological Process: carbohydrate metabolic process (GO:0005975);;	--	[G]	Carbohydrate transport and metabolism	Glycosyl hydrolase family 1	Beta-glucosidase 12 (Precursor) OS=Oryza sativa subsp. japonica (Rice) PE=2 SV=2	PREDICTED: cyanogenic beta-glucosidase-like [Prunus mume]
c48440.graph_c0	8.00277e-96	-10.8601	down	--	--	Cellular Component: integral component of membrane (GO:0016021);; Molecular Function: NAD(P)H oxidase activity (GO:0016174);; Biological Process: oxidation-reduction process (GO:0055114);;	--	[PQ]	--	Ferric reductase NAD binding domain	Ferric reduction oxidase 2 GN=F22L4.12 OS=Arabidopsis thaliana (Mouse-ear cress) PE=1 SV=2	PREDICTED: ferric reduction oxidase 2 isoform X2 [Prunus mume]
c34595.graph_c0	1.50376e-09	2.00288	up	[G]	Carbohydrate transport and metabolism	Molecular Function: beta-galactosidase activity (GO:0004565);; Biological Process: carbohydrate metabolic process (GO:0005975);; Molecular Function: carbohydrate binding (GO:0030246);;	--	[G]	Carbohydrate transport and metabolism	Glycosyl hydrolases family 35;; Beta-galactosidase	Beta-galactosidase 12 (Precursor) GN=BGAL12 OS=Arabidopsis thaliana (Mouse-ear cress) PE=2 SV=1	PREDICTED: beta-galactosidase 1 [Prunus mume]
c47923.graph_c0	3.10339e-06	-1.06922	down	--	--	--	--	[U]	Intracellular trafficking, secretion, and vesicular transport	Beige/BEACH domain;; PH domain associated with Beige/BEACH;; Concanavalin A-like lectin/glucanases superfamily;; WD domain, G-beta repeat	Guanine nucleotide-binding protein subunit beta-like protein B OS=Oryza sativa subsp. japonica (Rice) PE=1 SV=1	PREDICTED: BEACH domain-containing protein lvsC [Prunus mume]
c32962.graph_c0	8.81202e-11	5.19302	up	[G]	Carbohydrate transport and metabolism	Biological Process: carbohydrate metabolic process (GO:0005975);; Molecular Function: beta-glucosidase activity (GO:0008422);;	--	[G]	Carbohydrate transport and metabolism	Glycosyl hydrolase family 1;; Glycosyl hydrolase family 1;; Glycosyl hydrolase family 1	Beta-glucosidase 11 (Precursor) GN=BGLU11 OS=Arabidopsis thaliana (Mouse-ear cress) PE=2 SV=2	PREDICTED: beta-glucosidase 11-like [Prunus mume]
c37600.graph_c0	2.76854e-15	#NAME?	down	--	--	--	--	--	--	--	--	PREDICTED: TMV resistance protein N-like [Prunus mume]
c46426.graph_c0	0.000118939	-1.02808	down	--	--	--	--	[R]	General function prediction only	PPR repeat family;; PPR repeat;; PPR repeat;; Pentatricopeptide repeat domain;; Replication factor C C-terminal domain;; Tetratricopeptide repeat	Pentatricopeptide repeat-containing protein At2g15630, mitochondrial (Precursor) GN=At2g15630 OS=Arabidopsis thaliana (Mouse-ear cress) PE=3 SV=1	PREDICTED: pentatricopeptide repeat-containing protein At2g15630, mitochondrial [Prunus mume]
c23431.graph_c0	3.98605e-05	Inf	up	--	--	--	--	--	--	--	--	PREDICTED: protein CUP-SHAPED COTYLEDON 3-like [Prunus mume]
c40826.graph_c0	8.04028e-06	-2.89289	down	[L]	Replication, recombination and repair	--	--	[R]	General function prediction only	Reverse transcriptase (RNA-dependent DNA polymerase)	RNA-directed DNA polymerase homolog OS=Oenothera berteroana (Bertero&apos;s evening primrose) PE=4 SV=1	PREDICTED: uncharacterized protein LOC103450165 [Malus domestica]
c35584.graph_c0	0.000106307	-1.13621	down	--	--	Molecular Function: kinase activity (GO:0016301);; Biological Process: phosphorylation (GO:0016310);;	--	[R]	General function prediction only	Leucine Rich repeats (2 copies);; Leucine rich repeat;; Leucine Rich Repeat;; Leucine Rich repeat	Probably inactive leucine-rich repeat receptor-like protein kinase IMK2 (Precursor) GN=IMK2 OS=Arabidopsis thaliana (Mouse-ear cress) PE=1 SV=1	PREDICTED: leucine-rich repeat receptor-like protein kinase PEPR1 [Prunus mume]
c33194.graph_c0	1.39733e-07	1.51497	up	--	--	Molecular Function: protein dimerization activity (GO:0046983);;	--	--	--	Helix-loop-helix DNA-binding domain	Transcription factor ICE1 OS=Arabidopsis thaliana (Mouse-ear cress) PE=1 SV=1	PREDICTED: transcription factor ICE1-like [Prunus mume]
c38065.graph_c0	5.32065e-06	-1.44608	down	[R]	General function prediction only	Biological Process: mRNA splicing, via spliceosome (GO:0000398);; Cellular Component: nucleus (GO:0005634);; Biological Process: response to cold (GO:0009409);;	K12855|0.0|rcu:RCOM_1175540|pre-mRNA splicing factor, putative	[A]	RNA processing and modification	PRP1 splicing factor, N-terminal;; Tetratricopeptide repeat	Protein STABILIZED1 GN=F9H3.5 OS=Arabidopsis thaliana (Mouse-ear cress) PE=1 SV=1	hypothetical protein PRUPE_ppa000851mg [Prunus persica]
c36770.graph_c0	0.00645832	-1.40082	down	--	--	Biological Process: response to stress (GO:0006950);; Biological Process: response to abiotic stimulus (GO:0009628);; Biological Process: cellular process (GO:0009987);; Biological Process: response to organic substance (GO:0010033);; Biological Process: biological regulation (GO:0065007);; Biological Process: response to oxygen-containing compound (GO:1901700);;	--	--	--	No apical meristem (NAM) protein	NAC domain-containing protein 2 GN=T1N6.12 OS=Arabidopsis thaliana (Mouse-ear cress) PE=2 SV=2	PREDICTED: NAC domain-containing protein 2-like [Prunus mume]
c44346.graph_c0	6.45529e-05	-1.07131	down	--	--	--	--	--	--	Mitochondrial-associated sphingomyelin phosphodiesterase	Proline-rich receptor-like protein kinase PERK2 GN=PERK2 OS=Arabidopsis thaliana (Mouse-ear cress) PE=2 SV=3	PREDICTED: uncharacterized protein LOC103337116 [Prunus mume]
c46752.graph_c0	3.11844e-08	-1.35221	down	[RTKL]	--	Biological Process: respiratory burst involved in defense response (GO:0002679);; Biological Process: cell surface pattern recognition receptor signaling pathway (GO:0002752);; Molecular Function: protein serine/threonine kinase activity (GO:0004674);; Molecular Function: non-membrane spanning protein tyrosine kinase activity (GO:0004715);; Molecular Function: ATP binding (GO:0005524);; Cellular …	K13429|0.0|vvi:100255092|hypothetical protein LOC100255092	--	--	Protein tyrosine kinase;; Protein kinase domain;; LysM domain	Chitin elicitor receptor kinase 1 (Precursor) GN=MIL23.20 OS=Arabidopsis thaliana (Mouse-ear cress) PE=1 SV=1	PREDICTED: chitin elicitor receptor kinase 1-like [Prunus mume]
c35791.graph_c0	6.64563e-12	3.21989	up	--	--	--	--	--	--	--	--	PREDICTED: uncharacterized protein LOC103344000 [Prunus mume]
c16136.graph_c0	1.404e-05	1.59974	up	--	--	Biological Process: response to hormone (GO:0009725);;	K09422|6e-91|rcu:RCOM_0150170|r2r3-myb transcription factor, putative	[K]	Transcription	--	Myb-related protein Pp1 (Fragment) GN=PP1 OS=Physcomitrella patens subsp. patens (Moss) PE=2 SV=1	PREDICTED: myb-related protein 330 [Prunus mume]
c43891.graph_c0	0.00118356	-1.86522	down	--	--	--	--	--	--	--	--	hypothetical protein PRUPE_ppa000439mg [Prunus persica]
c16424.graph_c0	0.000805278	1.47582	up	--	--	Cellular Component: nucleus (GO:0005634);; Biological Process: regulation of transcription, DNA-templated (GO:0006355);; Biological Process: auxin-activated signaling pathway (GO:0009734);; Molecular Function: protein dimerization activity (GO:0046983);;	--	--	--	--	Auxin-responsive protein IAA26 GN=MDC8.13 OS=Arabidopsis thaliana (Mouse-ear cress) PE=1 SV=2	PREDICTED: auxin-responsive protein IAA26-like [Prunus mume]
c48800.graph_c0	2.66463e-07	2.14525	up	[H]	Coenzyme transport and metabolism	Molecular Function: ATP binding (GO:0005524);; Biological Process: cellular protein modification process (GO:0006464);; Molecular Function: small protein activating enzyme activity (GO:0008641);; Molecular Function: ligase activity (GO:0016874);;	K03178|0.0|rcu:RCOM_1093200|ubiquitin-activating enzyme E1, putative	[O]	Posttranslational modification, protein turnover, chaperones	Ubiquitin-activating enzyme e1 C-terminal domain;; Repeat in ubiquitin-activating (UBA) protein	Ubiquitin-activating enzyme E1 1 GN=T27E13.15 OS=Arabidopsis thaliana (Mouse-ear cress) PE=1 SV=1	hypothetical protein PRUPE_ppa000549mg [Prunus persica]
c20298.graph_c0	3.49018e-07	3.37162	up	[FE]	--	Molecular Function: magnesium ion binding (GO:0000287);; Molecular Function: ribose phosphate diphosphokinase activity (GO:0004749);; Molecular Function: ATP binding (GO:0005524);; Biological Process: heme biosynthetic process (GO:0006783);; Biological Process: nucleoside metabolic process (GO:0009116);; Biological Process: ribonucleoside monophosphate biosynthetic process (GO:0009156);; Biologic…	K00948|1e-139|vvi:100260851|hypothetical protein LOC100260851	[FE]	--	Phosphoribosyl synthetase-associated domain;; Phosphoribosyl transferase domain	Ribose-phosphate pyrophosphokinase 1 GN=PRS1 OS=Spinacia oleracea (Spinach) PE=2 SV=1	PREDICTED: ribose-phosphate pyrophosphokinase 1 [Prunus mume]
c23470.graph_c1	0.00186095	2.33865	up	--	--	--	--	--	--	Protein of unknown function (DUF1639)	Leucine-rich repeat extensin-like protein 5 (Precursor) GN=LRX5 OS=Arabidopsis thaliana (Mouse-ear cress) PE=2 SV=2	PREDICTED: uncharacterized protein LOC103341506 [Prunus mume]
c41347.graph_c0	0.00587974	1.09824	up	--	--	--	--	--	--	--	--	hypothetical protein PRUPE_ppa012967mg [Prunus persica]
c35479.graph_c0	5.93681e-06	1.69746	up	--	--	--	--	[KDR]	--	Thioredoxin	Thioredoxin-like 4, chloroplastic (Precursor) GN=At1g07700 OS=Arabidopsis thaliana (Mouse-ear cress) PE=2 SV=1	PREDICTED: thioredoxin-like 4, chloroplastic [Prunus mume]
c47350.graph_c0	8.57501e-10	2.34121	up	[O]	Posttranslational modification, protein turnover, chaperones	--	--	[O]	Posttranslational modification, protein turnover, chaperones	Ubiquitin-conjugating enzyme	Probable ubiquitin-conjugating enzyme E2 24 GN=T1B8.8 OS=Arabidopsis thaliana (Mouse-ear cress) PE=2 SV=1	PREDICTED: probable ubiquitin-conjugating enzyme E2 24 [Prunus mume]
c34278.graph_c0	9.1299e-08	1.91578	up	[OC]	--	Biological Process: glycerol ether metabolic process (GO:0006662);; Molecular Function: electron carrier activity (GO:0009055);; Molecular Function: protein disulfide oxidoreductase activity (GO:0015035);; Molecular Function: isomerase activity (GO:0016853);; Biological Process: cell redox homeostasis (GO:0045454);;	--	[O]	Posttranslational modification, protein turnover, chaperones	Thioredoxin;; Thioredoxin-like domain;; Thioredoxin-like;; Thioredoxin	Thioredoxin M-type Md (Precursor) OS=Spinacia oleracea (Spinach) PE=1 SV=2	PREDICTED: thioredoxin M-type, chloroplastic-like [Prunus mume]
c36573.graph_c0	7.06473e-06	1.02148	up	[GEPR]	--	Cellular Component: nucleus (GO:0005634);; Cellular Component: vacuole (GO:0005773);; Cellular Component: plasma membrane (GO:0005886);; Biological Process: carbohydrate transport (GO:0008643);; Biological Process: response to nematode (GO:0009624);; Molecular Function: symporter activity (GO:0015293);; Cellular Component: integral component of membrane (GO:0016021);; Molecular Function: substrat…	--	[R]	General function prediction only	Sugar (and other) transporter;; Major Facilitator Superfamily	Sugar carrier protein C GN=STC OS=Ricinus communis (Castor bean) PE=2 SV=1	PREDICTED: sugar carrier protein C [Prunus mume]
c34355.graph_c0	5.04095e-05	1.29443	up	[C]	Energy production and conversion	Molecular Function: phosphoenolpyruvate carboxykinase (ATP) activity (GO:0004612);; Molecular Function: ATP binding (GO:0005524);; Biological Process: gluconeogenesis (GO:0006094);;	K01610|0.0|pop:POPTR_816402|phosphoenolpyruvate carboxykinase (ATP) (EC:4.1.1.49)	--	--	Phosphoenolpyruvate carboxykinase	Phosphoenolpyruvate carboxykinase [ATP] GN=PCKA OS=Arabidopsis thaliana (Mouse-ear cress) PE=1 SV=1	PREDICTED: phosphoenolpyruvate carboxykinase [ATP]-like [Prunus mume]
c20366.graph_c0	1.56474e-05	-2.70054	down	--	--	--	--	[T]	Signal transduction mechanisms	NB-ARC domain;; AAA domain;; NACHT domain	Putative disease resistance protein RGA3 GN=RGA3 OS=Solanum bulbocastanum (Wild potato) PE=2 SV=2	hypothetical protein PRUPE_ppa000373mg [Prunus persica]
c15115.graph_c0	3.7821e-25	7.29114	up	[MG]	--	--	--	[V]	Defense mechanisms	NAD dependent epimerase/dehydratase family;; 3-beta hydroxysteroid dehydrogenase/isomerase family;; Male sterility protein;; NADH(P)-binding;; NmrA-like family;; short chain dehydrogenase;; KR domain;; Polysaccharide biosynthesis protein	Tetraketide alpha-pyrone reductase 1 GN=F23E12.20 OS=Arabidopsis thaliana (Mouse-ear cress) PE=2 SV=1	PREDICTED: cinnamoyl-CoA reductase 1-like [Prunus mume]
c41252.graph_c0	0.00421678	-2.37355	down	--	--	Biological Process: developmental process (GO:0032502);; Biological Process: single-organism process (GO:0044699);;	--	--	--	--	Uncharacterized protein At1g05835 (Precursor) GN=At1g05835 OS=Arabidopsis thaliana (Mouse-ear cress) PE=2 SV=1	PREDICTED: uncharacterized protein LOC103338227 [Prunus mume]
c36600.graph_c0	0.000238978	1.78112	up	[RTKL]	--	Molecular Function: protein tyrosine kinase activity (GO:0004713);; Molecular Function: ATP binding (GO:0005524);; Biological Process: protein phosphorylation (GO:0006468);;	--	[T]	Signal transduction mechanisms	Protein tyrosine kinase;; Protein kinase domain	Inactive protein kinase SELMODRAFT_444075 GN=SELMODRAFT_444075 OS=Selaginella moellendorffii (Spikemoss) PE=2 SV=1	PREDICTED: inactive protein kinase SELMODRAFT_444075 [Prunus mume]
c21545.graph_c1	7.82524e-09	-6.32226	down	[Q]	Secondary metabolites biosynthesis, transport and catabolism	--	--	[QI]	--	Cytochrome P450	Cytochrome P450 CYP749A22 OS=Panax ginseng (Korean ginseng) PE=2 SV=1	hypothetical protein PRUPE_ppa024660mg [Prunus persica]
c31589.graph_c0	0.000246631	-2.09756	down	--	--	--	--	--	--	--	--	PREDICTED: uncharacterized protein LOC103329382 [Prunus mume]
c38580.graph_c0	0.00712217	-1.09696	down	--	--	--	--	--	--	--	--	hypothetical protein PRUPE_ppa010812mg [Prunus persica]
c48797.graph_c0	0.000102633	4.56173	up	--	--	--	--	--	--	--	--	PREDICTED: LOW QUALITY PROTEIN: cold shock protein CS66-like [Prunus mume]
c30005.graph_c0	2.2851e-10	-5.14297	down	--	--	--	--	--	--	--	Wall-associated receptor kinase 2 (Precursor) GN=WAK2 OS=Arabidopsis thaliana (Mouse-ear cress) PE=1 SV=1	PREDICTED: wall-associated receptor kinase 1-like [Prunus mume]
c37034.graph_c0	2.879e-10	-1.71216	down	[G]	Carbohydrate transport and metabolism	Molecular Function: adenosine kinase activity (GO:0004001);; Molecular Function: copper ion binding (GO:0005507);; Cellular Component: plasma membrane (GO:0005886);; Biological Process: purine ribonucleoside salvage (GO:0006166);; Biological Process: AMP biosynthetic process (GO:0006167);; Cellular Component: chloroplast (GO:0009507);; Biological Process: phosphorylation (GO:0016310);; Molecular …	K00856|0.0|vvi:100241094|hypothetical protein LOC100241094	[G]	Carbohydrate transport and metabolism	pfkB family carbohydrate kinase	Adenosine kinase 2 GN=ADK2 OS=Arabidopsis thaliana (Mouse-ear cress) PE=1 SV=1	hypothetical protein PRUPE_ppb005202mg [Prunus persica]
c32634.graph_c0	1.22043e-06	-1.14039	down	--	--	Cellular Component: plasma membrane (GO:0005886);;	--	--	--	Late embryogenesis abundant protein	Extensin (Precursor) GN=HRGPNT3 OS=Nicotiana tabacum (Common tobacco) PE=2 SV=1	hypothetical protein PRUPE_ppa008855mg [Prunus persica]
c48110.graph_c0	1.30947e-15	-2.25926	down	[RTKL]	--	Molecular Function: protein serine/threonine kinase activity (GO:0004674);; Molecular Function: ATP binding (GO:0005524);; Biological Process: protein phosphorylation (GO:0006468);;	--	--	--	Di-glucose binding within endoplasmic reticulum;; Protein tyrosine kinase;; Protein kinase domain;; Leucine Rich repeats (2 copies);; Leucine rich repeat;; Leucine Rich Repeat	Probable LRR receptor-like serine/threonine-protein kinase At1g56140 (Precursor) GN=At1g56140 OS=Arabidopsis thaliana (Mouse-ear cress) PE=2 SV=2	PREDICTED: LOW QUALITY PROTEIN: uncharacterized protein LOC103325393 [Prunus mume]
c45615.graph_c1	0.000319617	1.25209	up	--	--	--	--	[Z]	Cytoskeleton	Dynein light chain type 1	Dynein 8 kDa light chain, flagellar outer arm OS=Chlamydomonas reinhardtii (Chlamydomonas smithii) PE=1 SV=1	PREDICTED: uncharacterized protein LOC103340974 isoform X1 [Prunus mume]
c42769.graph_c0	5.58465e-15	2.92207	up	[IQR]	--	Molecular Function: oxidoreductase activity (GO:0016491);; Biological Process: oxidation-reduction process (GO:0055114);;	--	[Q]	Secondary metabolites biosynthesis, transport and catabolism	short chain dehydrogenase;; KR domain;; NAD dependent epimerase/dehydratase family	Short-chain dehydrogenase TIC 32, chloroplastic GN=TIC32 OS=Arabidopsis thaliana (Mouse-ear cress) PE=2 SV=1	hypothetical protein PRUPE_ppa008299mg [Prunus persica]
c34688.graph_c0	7.31113e-06	-1.03721	down	--	--	Molecular Function: sucrose alpha-glucosidase activity (GO:0004575);; Biological Process: metabolic process (GO:0008152);; Molecular Function: glycopeptide alpha-N-acetylgalactosaminidase activity (GO:0033926);;	--	--	--	Alkaline and neutral invertase;; Amylo-alpha-1,6-glucosidase	Alkaline/neutral invertase CINV2 {ECO:0000305} GN=At4g09510 OS=Arabidopsis thaliana (Mouse-ear cress) PE=1 SV=1	hypothetical protein PRUPE_ppa003670mg [Prunus persica]
c29423.graph_c0	0.00084363	1.72177	up	[I]	Lipid transport and metabolism	--	--	[I]	Lipid transport and metabolism	Putative lysophospholipase;; Alpha/beta hydrolase family;; Alpha/beta hydrolase family;; Prolyl oligopeptidase family;; Phospholipase/Carboxylesterase;; Dienelactone hydrolase family	Caffeoylshikimate esterase GN=CSE OS=Arabidopsis thaliana (Mouse-ear cress) PE=1 SV=1	PREDICTED: caffeoylshikimate esterase isoform X2 [Prunus mume]
c45183.graph_c0	2.10672e-08	1.38191	up	[R]	General function prediction only	--	--	[R]	General function prediction only	Breast carcinoma amplified sequence 3;; WD domain, G-beta repeat	Autophagy-related protein 18h GN=ATG18H OS=Arabidopsis thaliana (Mouse-ear cress) PE=2 SV=1	PREDICTED: autophagy-related protein 18h isoform X1 [Prunus mume]
c37914.graph_c0	1.02541e-05	1.02028	up	--	--	Cellular Component: endosome (GO:0005768);; Cellular Component: Golgi apparatus (GO:0005794);; Cellular Component: trans-Golgi network (GO:0005802);; Cellular Component: chloroplast (GO:0009507);; Cellular Component: integral component of membrane (GO:0016021);;	--	[T]	Signal transduction mechanisms	Lung seven transmembrane receptor;; Rhodopsin-like GPCR transmembrane domain	--	PREDICTED: protein GPR107-like [Prunus mume]
c15302.graph_c1	5.85416e-06	1.40284	up	[F]	Nucleotide transport and metabolism	Biological Process: endonucleolytic cleavage involved in rRNA processing (GO:0000478);; Molecular Function: CTP synthase activity (GO:0003883);; Cellular Component: cytosol (GO:0005829);; Biological Process: pyrimidine nucleotide biosynthetic process (GO:0006221);; Biological Process: embryo development ending in seed dormancy (GO:0009793);;	K01937|1e-123|rcu:RCOM_1559600|ctp synthase, putative (EC:6.3.4.2)	[F]	Nucleotide transport and metabolism	CTP synthase N-terminus;; CobQ/CobB/MinD/ParA nucleotide binding domain	--	hypothetical protein PRUPE_ppa003314mg [Prunus persica]
c22824.graph_c0	5.48323e-10	4.1944	up	--	--	--	--	--	--	VQ motif	--	PREDICTED: uncharacterized protein LOC103325493 [Prunus mume]
c46408.graph_c0	3.17411e-16	-6.42035	down	--	--	--	--	--	--	--	--	PREDICTED: pathogenesis-related protein PR-4-like [Prunus mume]
c42837.graph_c0	0.00395903	-1.0738	down	[J]	Translation, ribosomal structure and biogenesis	--	--	--	--	PPR repeat family;; PPR repeat;; PPR repeat;; Pentatricopeptide repeat domain;; Mitochondrial 28S ribosomal protein S27;; Tetratricopeptide repeat;; Elongation factor P (EF-P) KOW-like domain;; Elongation factor P, C-terminal;; Elongation factor P (EF-P) OB domain	Putative pentatricopeptide repeat-containing protein At3g16710, mitochondrial (Precursor) GN=At3g16710 OS=Arabidopsis thaliana (Mouse-ear cress) PE=3 SV=1	PREDICTED: pentatricopeptide repeat-containing protein At5g16640, mitochondrial-like [Prunus mume]
c46147.graph_c0	2.05023e-14	-3.76966	down	--	--	--	--	--	--	RNA dependent RNA polymerase	--	--
c38838.graph_c0	1.62339e-143	11.9901	up	[S]	Function unknown	--	--	--	--	NB-ARC domain;; TIR domain;; Leucine Rich repeats (2 copies);; Leucine rich repeat;; Leucine Rich Repeat;; TIR domain;; NACHT domain;; Leucine rich repeat;; ATPase family associated with various cellular activities (AAA)	TMV resistance protein N GN=N OS=Nicotiana glutinosa (Tobacco) PE=1 SV=1	PREDICTED: TMV resistance protein N-like [Prunus mume]
c12593.graph_c0	0.000477277	1.05832	up	--	--	Molecular Function: polygalacturonate 4-alpha-galacturonosyltransferase activity (GO:0047262);;	K13648|0.0|vvi:100262181|hypothetical protein LOC100262181	--	--	Glycosyl transferase family 8	Probable galacturonosyltransferase 11 GN=GAUT11 OS=Arabidopsis thaliana (Mouse-ear cress) PE=2 SV=1	hypothetical protein PRUPE_ppa004031mg [Prunus persica]
c46231.graph_c0	2.398e-05	1.93485	up	[S]	Function unknown	--	--	--	--	Protein kinase domain;; Protein tyrosine kinase;; Leucine rich repeat;; Leucine Rich Repeat;; Leucine Rich repeats (2 copies);; Leucine rich repeat;; Protein tyrosine kinase	Putative receptor-like protein kinase At3g47110 (Precursor) GN=At3g47110 OS=Arabidopsis thaliana (Mouse-ear cress) PE=3 SV=1	PREDICTED: putative receptor-like protein kinase At3g47110 [Prunus mume]
c38152.graph_c1	0.000974511	-2.62388	down	--	--	--	--	--	--	Terpene synthase, N-terminal domain;; Terpene synthase family, metal binding domain;; Terpene synthase family, metal binding domain	(-)-alpha-pinene synthase OS=Fragaria vesca (Woodland strawberry) PE=1 SV=2	PREDICTED: (-)-alpha-pinene synthase-like [Prunus mume]
c12207.graph_c0	0.00373408	1.16297	up	--	--	Biological Process: cellular process (GO:0009987);;	--	--	--	Helix-loop-helix DNA-binding domain	Transcription factor bHLH82 GN=F2C19.2 OS=Arabidopsis thaliana (Mouse-ear cress) PE=2 SV=1	PREDICTED: transcription factor bHLH112-like [Prunus mume]
c39190.graph_c0	0.000160517	-2.3014	down	--	--	Molecular Function: ATP binding (GO:0005524);; Cellular Component: plasma membrane (GO:0005886);; Biological Process: ATP catabolic process (GO:0006200);; Biological Process: ATP biosynthetic process (GO:0006754);; Biological Process: cation transport (GO:0006812);; Cellular Component: integral component of membrane (GO:0016021);; Molecular Function: cation-transporting ATPase activity (GO:001982…	K01535|0.0|pop:POPTR_757063|autoinhibited H+ ATPase	[P]	Inorganic ion transport and metabolism	E1-E2 ATPase;; haloacid dehalogenase-like hydrolase;; haloacid dehalogenase-like hydrolase;; haloacid dehalogenase-like hydrolase	ATPase 11, plasma membrane-type GN=AHA11 OS=Arabidopsis thaliana (Mouse-ear cress) PE=1 SV=1	PREDICTED: ATPase 11, plasma membrane-type-like [Prunus mume]
c13789.graph_c0	1.56327e-83	-4.77867	down	[J]	Translation, ribosomal structure and biogenesis	Molecular Function: threonine-tRNA ligase activity (GO:0004829);; Molecular Function: ATP binding (GO:0005524);; Cellular Component: cytoplasm (GO:0005737);; Biological Process: threonyl-tRNA aminoacylation (GO:0006435);;	K01868|0.0|vvi:100265542|hypothetical protein LOC100265542	[J]	Translation, ribosomal structure and biogenesis	tRNA synthetase class II core domain (G, H, P, S and T);; Anticodon binding domain;; TGS domain;; Threonyl and Alanyl tRNA synthetase second additional domain	Threonine--tRNA ligase, mitochondrial (Precursor) GN=THRRS OS=Arabidopsis thaliana (Mouse-ear cress) PE=2 SV=3	hypothetical protein PRUPE_ppa017189mg [Prunus persica]
c44253.graph_c0	1.60984e-06	1.2736	up	--	--	Cellular Component: plasma membrane (GO:0005886);; Biological Process: protein targeting to membrane (GO:0006612);; Biological Process: response to absence of light (GO:0009646);; Biological Process: salicylic acid mediated signaling pathway (GO:0009863);; Biological Process: jasmonic acid mediated signaling pathway (GO:0009867);; Biological Process: endoplasmic reticulum unfolded protein respons…	--	--	--	LITAF-like zinc ribbon domain	--	hypothetical protein PRUPE_ppa013226mg [Prunus persica]
c41985.graph_c0	5.87084e-05	-1.01712	down	--	--	--	--	--	--	Protein of unknown function (DUF1666)	--	PREDICTED: uncharacterized protein LOC103330001 [Prunus mume]
c23519.graph_c0	3.68989e-13	-2.78712	down	--	--	Molecular Function: protein dimerization activity (GO:0046983);;	--	--	--	Helix-loop-helix DNA-binding domain	Transcription factor bHLH96 GN=T9N14.4 OS=Arabidopsis thaliana (Mouse-ear cress) PE=2 SV=1	PREDICTED: transcription factor bHLH96-like [Prunus mume]
c10261.graph_c0	2.20342e-05	2.7112	up	--	--	--	--	--	--	--	Cyclic nucleotide-gated ion channel 2 GN=T20K14_20 OS=Arabidopsis thaliana (Mouse-ear cress) PE=1 SV=1	PREDICTED: cyclic nucleotide-gated ion channel 1-like [Prunus mume]
c39884.graph_c0	4.01394e-07	-2.15287	down	--	--	Biological Process: lipid metabolic process (GO:0006629);; Molecular Function: hydrolase activity, acting on ester bonds (GO:0016788);;	--	--	--	GDSL-like Lipase/Acylhydrolase	GDSL esterase/lipase At4g01130 (Precursor) GN=At4g01130 OS=Arabidopsis thaliana (Mouse-ear cress) PE=2 SV=1	PREDICTED: GDSL esterase/lipase At4g01130 [Prunus mume]
c48740.graph_c0	1.23829e-10	2.52563	up	--	--	Biological Process: very long-chain fatty acid metabolic process (GO:0000038);; Cellular Component: endoplasmic reticulum (GO:0005783);; Biological Process: response to cold (GO:0009409);; Biological Process: response to light stimulus (GO:0009416);; Molecular Function: fatty acid elongase activity (GO:0009922);; Cellular Component: membrane (GO:0016020);; Biological Process: fatty acid elongatio…	--	--	--	FAE1/Type III polyketide synthase-like protein	3-ketoacyl-CoA synthase 4 GN=KCS4 OS=Arabidopsis thaliana (Mouse-ear cress) PE=2 SV=1	hypothetical protein PRUPE_ppa004500mg [Prunus persica]
c32777.graph_c0	0.000352955	2.0513	up	[RTKL]	--	Molecular Function: protein serine/threonine kinase activity (GO:0004674);; Molecular Function: non-membrane spanning protein tyrosine kinase activity (GO:0004715);; Molecular Function: ATP binding (GO:0005524);; Biological Process: protein phosphorylation (GO:0006468);;	--	[T]	Signal transduction mechanisms	Protein tyrosine kinase;; Protein kinase domain	Serine/threonine-protein kinase HT1 GN=HT1 OS=Arabidopsis thaliana (Mouse-ear cress) PE=1 SV=1	PREDICTED: serine/threonine-protein kinase HT1-like [Prunus mume]
c46185.graph_c0	0.00568756	-1.63151	down	--	--	--	--	[R]	General function prediction only	PPR repeat family;; PPR repeat;; PPR repeat;; Pentatricopeptide repeat domain;; PPR repeat family;; PPR repeat;; PPR repeat;; Pentatricopeptide repeat domain	Pentatricopeptide repeat-containing protein At3g22470, mitochondrial (Precursor) GN=At3g22470 OS=Arabidopsis thaliana (Mouse-ear cress) PE=2 SV=1	hypothetical protein PRUPE_ppa027230mg [Prunus persica]
c29145.graph_c0	5.32468e-09	3.71585	up	[I]	Lipid transport and metabolism	Biological Process: metabolic process (GO:0008152);; Molecular Function: hydrolase activity (GO:0016787);;	--	[V]	Defense mechanisms	alpha/beta hydrolase fold;; Carboxylesterase family;; Alpha/beta hydrolase family;; Alpha/beta hydrolase family;; Protein of unknown function (DUF2424)	Probable carboxylesterase 15 GN=CXE15 OS=Arabidopsis thaliana (Mouse-ear cress) PE=2 SV=1	PREDICTED: probable carboxylesterase 15 [Prunus mume]
c13714.graph_c0	1.10058e-13	Inf	up	--	--	--	--	--	--	Plant mobile domain	--	hypothetical protein PRUPE_ppa018542mg [Prunus persica]
c21807.graph_c0	3.73142e-05	2.53469	up	--	--	--	--	--	--	--	--	PREDICTED: F-box/LRR-repeat protein At3g26922-like [Prunus mume]
c29962.graph_c0	0.00271181	-1.37509	down	--	--	Molecular Function: copper ion binding (GO:0005507);; Molecular Function: electron carrier activity (GO:0009055);;	--	--	--	Plastocyanin-like domain	Basic blue protein OS=Cucumis sativus (Cucumber) PE=1 SV=1	PREDICTED: basic blue protein-like [Prunus mume]
c46912.graph_c0	3.15195e-08	-1.2878	down	--	--	--	K14550|0.0|rcu:RCOM_1501550|hypothetical protein	[S]	Function unknown	BP28CT (NUC211) domain;; U3 small nucleolar RNA-associated protein 10	Uncharacterized protein At3g06530 GN=At3g06530 OS=Arabidopsis thaliana (Mouse-ear cress) PE=1 SV=3	PREDICTED: uncharacterized protein At3g06530 [Prunus mume]
c12524.graph_c0	4.44542e-11	#NAME?	down	--	--	--	--	--	--	--	Probable LRR receptor-like serine/threonine-protein kinase At3g47570 (Precursor) GN=At3g47570 OS=Arabidopsis thaliana (Mouse-ear cress) PE=2 SV=1	PREDICTED: putative receptor-like protein kinase At3g47110 [Prunus mume]
c46520.graph_c0	0.0055596	-1.26486	down	--	--	--	--	[R]	General function prediction only	PPR repeat family;; PPR repeat;; PPR repeat;; Pentatricopeptide repeat domain;; Evolutionarily conserved signalling intermediate in Toll pathway;; Replication factor C C-terminal domain	Pentatricopeptide repeat-containing protein At3g48810 GN=At3g48810 OS=Arabidopsis thaliana (Mouse-ear cress) PE=2 SV=1	PREDICTED: pentatricopeptide repeat-containing protein At3g48810 [Prunus mume]
c44083.graph_c0	8.33034e-06	1.04169	up	[R]	General function prediction only	Molecular Function: DNA binding (GO:0003677);; Cellular Component: nucleus (GO:0005634);;	--	[S]	Function unknown	CG-1 domain;; IQ calmodulin-binding motif;; Ankyrin repeats (3 copies);; Ankyrin repeat;; Ankyrin repeats (many copies);; Ankyrin repeat;; ADP-ribosylation factor family	Calmodulin-binding transcription activator 5 OS=Arabidopsis thaliana (Mouse-ear cress) PE=2 SV=2	PREDICTED: calmodulin-binding transcription activator 5-like isoform X1 [Prunus mume]
c46155.graph_c0	0.000186909	-2.68013	down	--	--	--	--	--	--	--	--	PREDICTED: caldesmon [Prunus mume]
c33216.graph_c0	4.64022e-05	-1.35726	down	[C]	Energy production and conversion	Cellular Component: mitochondrial proton-transporting ATP synthase complex, catalytic core F(1) (GO:0000275);; Molecular Function: ATP binding (GO:0005524);; Biological Process: ATP catabolic process (GO:0006200);; Biological Process: ATP synthesis coupled proton transport (GO:0015986);; Biological Process: ATP hydrolysis coupled proton transport (GO:0015991);; Molecular Function: proton-transpor…	K02133|5e-34|vvi:100259544|hypothetical protein LOC100259544	[C]	Energy production and conversion	ATP synthase alpha/beta chain, C terminal domain	ATP synthase subunit beta, mitochondrial (Fragment) GN=ATPB OS=Actinidia deliciosa (Kiwi) PE=2 SV=1	PREDICTED: ATP synthase subunit beta, mitochondrial [Prunus mume]
c46763.graph_c0	1.29691e-12	-1.60557	down	--	--	--	--	--	--	NPH3 family	BTB/POZ domain-containing protein At5g17580 GN=At5g17580 OS=Arabidopsis thaliana (Mouse-ear cress) PE=2 SV=1	PREDICTED: BTB/POZ domain-containing protein At5g17580 [Prunus mume]
c42569.graph_c0	7.82717e-07	1.11993	up	[S]	Function unknown	Cellular Component: vacuolar membrane (GO:0005774);; Cellular Component: plasma membrane (GO:0005886);; Cellular Component: plasmodesma (GO:0009506);; Cellular Component: chloroplast envelope (GO:0009941);;	--	[R]	General function prediction only	Domain of unknown function DUF221;; Late exocytosis, associated with Golgi transport;; Domain of unknown function (DUF4463)	CSC1-like protein ERD4 GN=ERD4 OS=Brassica juncea (Indian mustard) PE=3 SV=2	PREDICTED: uncharacterized membrane protein C2G11.09 [Prunus mume]
c48327.graph_c0	0.000138297	-1.4041	down	[O]	Posttranslational modification, protein turnover, chaperones	Molecular Function: glutathione peroxidase activity (GO:0004602);; Cellular Component: nucleus (GO:0005634);; Cellular Component: cytosol (GO:0005829);; Biological Process: response to oxidative stress (GO:0006979);; Biological Process: toxin catabolic process (GO:0009407);; Molecular Function: metal ion binding (GO:0046872);; Biological Process: oxidation-reduction process (GO:0055114);;	K00432|5e-52|vvi:100254672|hypothetical protein LOC100254672	[O]	Posttranslational modification, protein turnover, chaperones	Glutathione peroxidase;; AhpC/TSA family;; Redoxin	Probable phospholipid hydroperoxide glutathione peroxidase GN=GPXMC1 OS=Mesembryanthemum crystallinum (Common ice plant) PE=2 SV=1	hypothetical protein PRUPE_ppa012416mg [Prunus persica]
c45207.graph_c0	0.00243632	1.30248	up	[T]	Signal transduction mechanisms	Molecular Function: phosphoprotein phosphatase activity (GO:0004721);;	K06269|6e-38|rcu:RCOM_0608890|serine/threonine protein phosphatase, putative (EC:3.1.3.16)	[TR]	--	--	Serine/threonine-protein phosphatase PP1 isozyme 2 OS=Acetabularia peniculus (Green alga) PE=3 SV=1	PREDICTED: serine/threonine-protein phosphatase PP1 isozyme 2-like [Prunus mume]
c26674.graph_c0	0.000489713	2.15264	up	[IQR]	--	Molecular Function: oxidoreductase activity (GO:0016491);; Biological Process: oxidation-reduction process (GO:0055114);;	--	[I]	Lipid transport and metabolism	short chain dehydrogenase;; Enoyl-(Acyl carrier protein) reductase	3-dehydrosphinganine reductase TSC10A GN=TSC10A OS=Arabidopsis thaliana (Mouse-ear cress) PE=1 SV=1	PREDICTED: estradiol 17-beta-dehydrogenase 12 [Prunus mume]
c18918.graph_c0	0.000575548	1.91463	up	[G]	Carbohydrate transport and metabolism	--	--	[R]	General function prediction only	Strictosidine synthase;; SMP-30/Gluconolaconase/LRE-like region	Protein STRICTOSIDINE SYNTHASE-LIKE 6 {ECO:0000303|PubMed:10777701} (Precursor) OS=Arabidopsis thaliana (Mouse-ear cress) PE=2 SV=1	PREDICTED: protein YLS2-like [Prunus mume]
c41491.graph_c0	0.00343641	1.11521	up	--	--	--	--	--	--	Myb-like DNA-binding domain	Transcription repressor KAN1 GN=MQK4.31 OS=Arabidopsis thaliana (Mouse-ear cress) PE=1 SV=1	PREDICTED: transcription repressor KAN1-like isoform X2 [Prunus mume]
c28608.graph_c0	0.000127934	2.91202	up	--	--	--	--	--	--	Extensin-like region	Extensin (Precursor) OS=Daucus carota (Wild carrot) PE=2 SV=1	PREDICTED: extensin-3-like [Prunus mume]
c43123.graph_c0	4.70759e-08	1.24535	up	--	--	--	--	[K]	Transcription	Associated with HOX;; Homeobox KN domain;; Homeobox domain	BEL1-like homeodomain protein 1 GN=F11F19.15 OS=Arabidopsis thaliana (Mouse-ear cress) PE=1 SV=1	PREDICTED: BEL1-like homeodomain protein 1 [Prunus mume]
c30005.graph_c1	2.63065e-18	-5.54963	down	[RTKL]	--	--	--	--	--	Protein tyrosine kinase;; Protein kinase domain;; Wall-associated receptor kinase galacturonan-binding;; Complement Clr-like EGF-like;; Calcium-binding EGF domain;; EGF-like domain	Wall-associated receptor kinase 1 (Precursor) GN=F16F4.6 OS=Arabidopsis thaliana (Mouse-ear cress) PE=1 SV=2	PREDICTED: wall-associated receptor kinase 1-like [Prunus mume]
c44615.graph_c0	0.00173566	1.20743	up	[C]	Energy production and conversion	Molecular Function: glycerol kinase activity (GO:0004370);; Biological Process: carbohydrate metabolic process (GO:0005975);; Biological Process: glycerol-3-phosphate metabolic process (GO:0006072);; Biological Process: phosphorylation (GO:0016310);;	K00864|0.0|vvi:100251587|hypothetical protein LOC100251587	[G]	Carbohydrate transport and metabolism	FGGY family of carbohydrate kinases, N-terminal domain;; FGGY family of carbohydrate kinases, C-terminal domain	Glycerol kinase GN=T21F11.21 OS=Arabidopsis thaliana (Mouse-ear cress) PE=1 SV=1	PREDICTED: glycerol kinase [Prunus mume]
c17620.graph_c0	0.00101496	2.11826	up	--	--	--	--	--	--	--	--	PREDICTED: uncharacterized protein LOC101779627 [Setaria italica]
c32109.graph_c0	1.04746e-05	-1.92757	down	--	--	--	--	--	--	AP2 domain	Ethylene-responsive transcription factor ERF034 OS=Arabidopsis thaliana (Mouse-ear cress) PE=2 SV=2	PREDICTED: ethylene-responsive transcription factor ERF039 [Prunus mume]
c45462.graph_c1	0.000308559	1.03035	up	[RTKL]	--	--	--	[T]	Signal transduction mechanisms	Protein kinase domain;; Protein tyrosine kinase	Probable receptor-like protein kinase At1g11050 (Precursor) GN=At1g11050 OS=Arabidopsis thaliana (Mouse-ear cress) PE=2 SV=1	PREDICTED: probable receptor-like protein kinase At1g11050 [Prunus mume]
c10412.graph_c0	0.000154904	-1.23222	down	[O]	Posttranslational modification, protein turnover, chaperones	Molecular Function: ATP binding (GO:0005524);; Biological Process: protein folding (GO:0006457);; Biological Process: response to stress (GO:0006950);; Molecular Function: unfolded protein binding (GO:0051082);;	--	[O]	Posttranslational modification, protein turnover, chaperones	--	Heat shock protein 90-2 GN=At5g56030 OS=Arabidopsis thaliana (Mouse-ear cress) PE=1 SV=1	heat shock protein [Picea mariana]
c48152.graph_c0	0.000239139	-1.63196	down	--	--	Cellular Component: chloroplast (GO:0009507);;	--	--	--	Stress responsive A/B Barrel Domain	Uncharacterized protein At5g22580 GN=At5g22580 OS=Arabidopsis thaliana (Mouse-ear cress) PE=1 SV=1	PREDICTED: uncharacterized protein At5g22580 [Prunus mume]
c38203.graph_c0	0.000508713	1.69964	up	--	--	--	--	--	--	PAN-like domain;; D-mannose binding lectin;; S-locus glycoprotein family	Receptor-like serine/threonine-protein kinase SD1-8 (Precursor) GN=T6K22.110 OS=Arabidopsis thaliana (Mouse-ear cress) PE=1 SV=1	PREDICTED: G-type lectin S-receptor-like serine/threonine-protein kinase At4g27290 isoform X1 [Prunus mume]
c43121.graph_c2	0.00318979	1.26631	up	--	--	--	--	[R]	General function prediction only	Leucine rich repeat;; Leucine Rich repeat;; Leucine Rich repeats (2 copies)	--	PREDICTED: F-box/LRR-repeat protein 13-like [Prunus mume]
c47083.graph_c0	0.000345746	-1.89081	down	--	--	--	--	[R]	General function prediction only	PPR repeat;; PPR repeat family;; PPR repeat;; Pentatricopeptide repeat domain;; DYW family of nucleic acid deaminases;; Tetratricopeptide repeat	Pentatricopeptide repeat-containing protein At4g21065 GN=PCMP-H28 OS=Arabidopsis thaliana (Mouse-ear cress) PE=2 SV=2	PREDICTED: pentatricopeptide repeat-containing protein At4g21065-like [Prunus mume]
c36395.graph_c0	1.76745e-11	1.84061	up	--	--	--	--	--	--	Protein of unknown function (DUF3049)	Protein FAF-like, chloroplastic (Precursor) GN=At5g22090 OS=Arabidopsis thaliana (Mouse-ear cress) PE=2 SV=1	PREDICTED: protein FANTASTIC FOUR 3 [Prunus mume]
c30604.graph_c0	0.00879054	1.3572	up	--	--	Cellular Component: intracellular (GO:0005622);; Molecular Function: zinc ion binding (GO:0008270);;	--	--	--	B-box zinc finger	B-box zinc finger protein 19 {ECO:0000303|PubMed:19920209} OS=Arabidopsis thaliana (Mouse-ear cress) PE=2 SV=1	PREDICTED: salt tolerance protein-like [Prunus mume]
c48724.graph_c0	7.27327e-09	#NAME?	down	--	--	--	--	[Q]	Secondary metabolites biosynthesis, transport and catabolism	--	Putative cytochrome P450 71A28 GN=CYP71A28 OS=Arabidopsis thaliana (Mouse-ear cress) PE=3 SV=2	hypothetical protein PRUPE_ppa019068mg [Prunus persica]
c37985.graph_c0	0.00915238	1.16142	up	--	--	--	--	--	--	--	--	hypothetical protein L484_024704 [Morus notabilis]
c36290.graph_c0	0.000428966	-2.11644	down	--	--	--	--	[R]	General function prediction only	PPR repeat family;; PPR repeat;; Pentatricopeptide repeat domain;; PPR repeat	Pentatricopeptide repeat-containing protein At2g20540 GN=PCMP-E78 OS=Arabidopsis thaliana (Mouse-ear cress) PE=2 SV=1	hypothetical protein PRUPE_ppa002838mg [Prunus persica]
c41724.graph_c0	0.00179042	-1.29421	down	--	--	Molecular Function: transcription cofactor activity (GO:0003712);; Molecular Function: histone acetyltransferase activity (GO:0004402);; Cellular Component: nucleus (GO:0005634);; Biological Process: regulation of transcription, DNA-templated (GO:0006355);; Molecular Function: zinc ion binding (GO:0008270);; Biological Process: histone acetylation (GO:0016573);;	--	[K]	Transcription	BTB/POZ domain;; TAZ zinc finger	BTB/POZ and TAZ domain-containing protein 1 GN=BT1 OS=Arabidopsis thaliana (Mouse-ear cress) PE=1 SV=1	hypothetical protein PRUPE_ppa006416mg [Prunus persica]
c48208.graph_c0	5.172e-05	-1.15154	down	[Z]	Cytoskeleton	Molecular Function: GTPase activity (GO:0003924);; Molecular Function: structural constituent of cytoskeleton (GO:0005200);; Molecular Function: GTP binding (GO:0005525);; Cellular Component: cytoplasm (GO:0005737);; Cellular Component: microtubule (GO:0005874);; Biological Process: GTP catabolic process (GO:0006184);; Biological Process: microtubule-based process (GO:0007017);; Biological Proces…	K07374|0.0|vvi:100255913|hypothetical protein LOC100255913	[Z]	Cytoskeleton	Tubulin/FtsZ family, GTPase domain	Tubulin alpha chain GN=TUBA OS=Prunus dulcis (Almond) PE=2 SV=1	unnamed protein product [Vitis vinifera]
c43550.graph_c0	1.26439e-06	-1.51226	down	--	--	--	--	--	--	F-box domain	F-box protein At2g26850 GN=At2g26850 OS=Arabidopsis thaliana (Mouse-ear cress) PE=2 SV=1	hypothetical protein PRUPE_ppa006765mg [Prunus persica]
c39508.graph_c0	0.00543105	-1.52493	down	--	--	--	--	--	--	X8 domain	Major pollen allergen Ole e 10 (Precursor) OS=Olea europaea (Common olive) PE=1 SV=1	hypothetical protein PRUPE_ppa024163mg, partial [Prunus persica]
c40381.graph_c0	1.23378e-14	2.72473	up	[IQ]	--	Cellular Component: peroxisome (GO:0005777);; Molecular Function: o-succinylbenzoate-CoA ligase activity (GO:0008756);; Biological Process: chlorophyll catabolic process (GO:0015996);; Molecular Function: AMP binding (GO:0016208);;	--	[I]	Lipid transport and metabolism	AMP-binding enzyme;; AMP-binding enzyme C-terminal domain;; AMP-binding enzyme	Probable acyl-activating enzyme 1, peroxisomal GN=F5M15.12 OS=Arabidopsis thaliana (Mouse-ear cress) PE=2 SV=1	PREDICTED: probable acyl-activating enzyme 1, peroxisomal isoform X1 [Prunus mume]
c39384.graph_c0	0.00129766	1.01097	up	[C]	Energy production and conversion	Molecular Function: iron ion binding (GO:0005506);; Cellular Component: chloroplast thylakoid membrane (GO:0009535);; Biological Process: photosynthetic electron transport in photosystem I (GO:0009773);; Biological Process: leaf morphogenesis (GO:0009965);; Biological Process: cell differentiation (GO:0030154);; Biological Process: positive regulation of transcription, DNA-templated (GO:0045893);;	--	--	--	Rubredoxin	--	hypothetical protein PRUPE_ppa011413mg [Prunus persica]
c47221.graph_c0	1.35348e-05	1.89266	up	[S]	Function unknown	--	--	--	--	Leucine Rich repeats (2 copies);; Leucine rich repeat;; Leucine Rich Repeat;; Leucine Rich repeat;; Leucine rich repeat;; Leucine rich repeat N-terminal domain	Receptor-like protein kinase BRI1-like 3 (Precursor) GN=BRL3 OS=Arabidopsis thaliana (Mouse-ear cress) PE=1 SV=1	PREDICTED: receptor-like protein kinase BRI1-like 3 [Prunus mume]
c36704.graph_c0	6.88288e-07	-1.13356	down	[RTKL]	--	Molecular Function: protein kinase activity (GO:0004672);; Biological Process: phosphorylation (GO:0016310);; Biological Process: single-organism process (GO:0044699);;	--	[T]	Signal transduction mechanisms	Protein tyrosine kinase;; Carbohydrate-binding protein of the ER;; Protein kinase domain;; Di-glucose binding within endoplasmic reticulum	Probable receptor-like protein kinase At2g39360 (Precursor) GN=At2g39360 OS=Arabidopsis thaliana (Mouse-ear cress) PE=2 SV=1	PREDICTED: probable receptor-like protein kinase At2g39360 [Prunus mume]
c46753.graph_c0	0.00421761	2.07444	up	[P]	Inorganic ion transport and metabolism	Molecular Function: secondary active sulfate transmembrane transporter activity (GO:0008271);; Biological Process: sulfate transport (GO:0008272);; Cellular Component: integral component of membrane (GO:0016021);; Biological Process: transmembrane transport (GO:0055085);;	--	[P]	Inorganic ion transport and metabolism	Sulfate transporter family;; STAS domain;; Sulfate transporter N-terminal domain with GLY motif	Sulfate transporter 3.1 OS=Arabidopsis thaliana (Mouse-ear cress) PE=2 SV=1	PREDICTED: sulfate transporter 3.1-like [Prunus mume]
c43088.graph_c0	1.49655e-09	1.8019	up	--	--	--	--	--	--	Calmodulin binding protein-like	--	PREDICTED: uncharacterized protein LOC103343923 [Prunus mume]
c47686.graph_c0	0.000278117	-1.17167	down	[J]	Translation, ribosomal structure and biogenesis	Molecular Function: 3'-5'-exoribonuclease activity (GO:0000175);; Molecular Function: RNA binding (GO:0003723);; Molecular Function: polyribonucleotide nucleotidyltransferase activity (GO:0004654);; Biological Process: RNA processing (GO:0006396);; Biological Process: mRNA catabolic process (GO:0006402);;	K00962|0.0|vvi:100257571|hypothetical protein LOC100257571	[R]	General function prediction only	3' exoribonuclease family, domain 1;; 3' exoribonuclease family, domain 2;; Polyribonucleotide nucleotidyltransferase, RNA binding domain;; S1 RNA binding domain;; KH domain	Polyribonucleotide nucleotidyltransferase 2, mitochondrial (Precursor) GN=PNP2 OS=Arabidopsis thaliana (Mouse-ear cress) PE=2 SV=1	PREDICTED: polyribonucleotide nucleotidyltransferase 2, mitochondrial [Prunus mume]
c25421.graph_c0	0.00456231	2.06007	up	--	--	--	--	--	--	Protein of unknown function (DUF962)	--	PREDICTED: uncharacterized protein LOC103338244 [Prunus mume]
c11885.graph_c0	0.000673608	-2.44074	down	--	--	--	--	--	--	--	--	PREDICTED: uncharacterized protein LOC103330108 [Prunus mume]
c37073.graph_c0	0.000422227	-2.18587	down	--	--	--	--	--	--	N-terminal C2 in EEIG1 and EHBP1 proteins	--	PREDICTED: uncharacterized protein LOC103331128 [Prunus mume]
c44883.graph_c0	7.26151e-06	1.44508	up	--	--	Cellular Component: intracellular membrane-bounded organelle (GO:0043231);; Cellular Component: cytoplasmic part (GO:0044444);; Biological Process: single-organism process (GO:0044699);;	--	--	--	D-mannose binding lectin;; PAN-like domain;; PAN domain	PAN domain-containing protein At5g03700 (Precursor) GN=At5g03700 OS=Arabidopsis thaliana (Mouse-ear cress) PE=1 SV=1	PREDICTED: PAN domain-containing protein At5g03700 [Prunus mume]
c43084.graph_c0	0.00204912	-1.59458	down	--	--	--	--	[E]	Amino acid transport and metabolism	WD domain, G-beta repeat	E3 ubiquitin-protein ligase COP1 GN=COP1 OS=Pisum sativum (Garden pea) PE=2 SV=1	hypothetical protein PRUPE_ppa007997mg [Prunus persica]
c47439.graph_c1	8.65128e-08	1.4684	up	[R]	General function prediction only	Molecular Function: carboxylic ester hydrolase activity (GO:0004091);; Biological Process: response to wounding (GO:0009611);; Biological Process: coumarin biosynthetic process (GO:0009805);; Biological Process: proline transport (GO:0015824);; Molecular Function: retinyl-palmitate esterase activity (GO:0050253);; Molecular Function: methyl indole-3-acetate esterase activity (GO:0080030);; Molecu…	--	--	--	Alpha/beta hydrolase family;; Alpha/beta hydrolase family;; alpha/beta hydrolase fold	Probable strigolactone esterase DAD2 GN=DAD2 OS=Petunia hybrida (Petunia) PE=1 SV=1	PREDICTED: probable strigolactone esterase DAD2 [Prunus mume]
c48302.graph_c0	6.53072e-07	1.83035	up	--	--	--	--	--	--	--	--	PREDICTED: uncharacterized protein LOC103330952 isoform X2 [Prunus mume]
c42370.graph_c0	0.00120473	1.87438	up	[GEPR]	--	--	--	--	--	--	--	PREDICTED: uncharacterized protein LOC103334840 [Prunus mume]
c44052.graph_c0	2.06856e-06	1.63848	up	--	--	--	--	--	--	Domain of unknown function (DUF3598)	--	hypothetical protein PRUPE_ppa006467mg [Prunus persica]
c48013.graph_c0	2.9842e-07	1.9941	up	--	--	--	--	[PT]	--	Cyclic nucleotide-binding domain	Cyclic nucleotide-gated ion channel 1 GN=CNGC1 OS=Arabidopsis thaliana (Mouse-ear cress) PE=1 SV=1	hypothetical protein PRUPE_ppb013415mg [Prunus persica]
c37315.graph_c0	1.09137e-05	-2.01283	down	[IQR]	--	Molecular Function: oxidoreductase activity (GO:0016491);; Biological Process: oxidation-reduction process (GO:0055114);;	--	[R]	General function prediction only	short chain dehydrogenase;; Enoyl-(Acyl carrier protein) reductase;; KR domain;; Enoyl-(Acyl carrier protein) reductase	Glucose and ribitol dehydrogenase GN=CAISE5 OS=Daucus carota (Wild carrot) PE=2 SV=1	PREDICTED: glucose and ribitol dehydrogenase-like [Prunus mume]
c11758.graph_c0	0.00312206	1.76574	up	--	--	--	--	--	--	--	--	hypothetical protein PRUPE_ppa007986mg [Prunus persica]
c45153.graph_c0	7.39648e-06	2.15119	up	--	--	--	--	[PT]	--	--	Cyclic nucleotide-gated ion channel 1 GN=CNGC1 OS=Arabidopsis thaliana (Mouse-ear cress) PE=1 SV=1	PREDICTED: cyclic nucleotide-gated ion channel 1-like [Prunus mume]
c47328.graph_c0	0.000261103	1.14245	up	--	--	Molecular Function: mannosyl-oligosaccharide 1,2-alpha-mannosidase activity (GO:0004571);; Molecular Function: calcium ion binding (GO:0005509);; Biological Process: metabolic process (GO:0008152);; Cellular Component: membrane (GO:0016020);;	K10085|1e-155|pop:POPTR_419089|hypothetical protein	[G]	Carbohydrate transport and metabolism	Glycosyl hydrolase family 47;; Glycosyl hydrolase family 47;; Glycosyl hydrolase family 47	Probable alpha-mannosidase I MNS4 GN=MNS4 OS=Arabidopsis thaliana (Mouse-ear cress) PE=2 SV=1	PREDICTED: probable alpha-mannosidase I MNS4 [Prunus mume]
c43138.graph_c0	0.00570708	1.54615	up	[O]	Posttranslational modification, protein turnover, chaperones	Molecular Function: protein kinase activity (GO:0004672);; Molecular Function: ATP binding (GO:0005524);; Biological Process: protein phosphorylation (GO:0006468);; Molecular Function: zinc ion binding (GO:0008270);; Cellular Component: integral component of membrane (GO:0016021);;	--	[O]	Posttranslational modification, protein turnover, chaperones	Ring finger domain;; RING-H2 zinc finger;; Zinc finger, C3HC4 type (RING finger);; Anaphase-promoting complex subunit 11 RING-H2 finger	RING-H2 finger protein ATL46 GN=ATL46 OS=Arabidopsis thaliana (Mouse-ear cress) PE=2 SV=1	PREDICTED: RING-H2 finger protein ATL46-like [Prunus mume]
c22983.graph_c0	6.96132e-12	-2.14427	down	--	--	--	--	--	--	--	--	hypothetical protein EUGRSUZ_E03374 [Eucalyptus grandis]
c41942.graph_c0	2.67429e-06	-1.24693	down	[M]	Cell wall/membrane/envelope biogenesis	--	--	[A]	RNA processing and modification	GLE1-like protein;; GLE1-like protein	Protein GLE1 {ECO:0000303|PubMed:21189294} OS=Arabidopsis thaliana (Mouse-ear cress) PE=1 SV=1	PREDICTED: nucleoporin GLE1 isoform X3 [Prunus mume]
c46986.graph_c0	2.02697e-05	1.64148	up	[L]	Replication, recombination and repair	Molecular Function: nucleotide binding (GO:0000166);; Molecular Function: helicase activity (GO:0004386);; Molecular Function: metal ion binding (GO:0046872);;	--	[A]	RNA processing and modification	Oligonucleotide/oligosaccharide-binding (OB)-fold;; Helicase associated domain (HA2);; Helicase conserved C-terminal domain;; IBR domain;; DEAD/DEAH box helicase	Putative uncharacterized protein At4g01020, chloroplastic (Precursor) GN=At4g01020 OS=Arabidopsis thaliana (Mouse-ear cress) PE=3 SV=1	PREDICTED: putative uncharacterized protein At4g01020, chloroplastic [Prunus mume]
c41382.graph_c0	8.1635e-12	3.43265	up	--	--	--	--	[Q]	Secondary metabolites biosynthesis, transport and catabolism	--	Putative cinnamyl alcohol dehydrogenase 4 GN=CAD4 OS=Oryza sativa subsp. japonica (Rice) PE=3 SV=2	hypothetical protein PRUPE_ppa023517mg, partial [Prunus persica]
c44874.graph_c0	0.00035496	1.20666	up	--	--	Molecular Function: DNA binding (GO:0003677);; Cellular Component: nucleus (GO:0005634);; Biological Process: regulation of transcription, DNA-templated (GO:0006355);; Biological Process: response to hormone (GO:0009725);;	K14486|0.0|vvi:100245251|hypothetical protein LOC100245251	--	--	Auxin response factor;; B3 DNA binding domain	Auxin response factor 3 GN=T1B8.30 OS=Arabidopsis thaliana (Mouse-ear cress) PE=1 SV=2	PREDICTED: auxin response factor 3-like [Prunus mume]
c46271.graph_c0	1.86639e-07	1.36788	up	--	--	Cellular Component: intracellular (GO:0005622);; Biological Process: signal transduction (GO:0007165);;	--	[T]	Signal transduction mechanisms	RhoGAP domain;; P21-Rho-binding domain	Rho GTPase-activating protein 1 GN=ROPGAP1 OS=Arabidopsis thaliana (Mouse-ear cress) PE=2 SV=1	hypothetical protein PRUPE_ppa004962mg [Prunus persica]
c13707.graph_c0	0.00273025	2.38555	up	--	--	--	--	--	--	Protein of unknown function (DUF679)	Extensin (Precursor) GN=HRGP OS=Sorghum bicolor (Sorghum) PE=3 SV=1	PREDICTED: uncharacterized protein LOC103319023 [Prunus mume]
c46575.graph_c0	4.40293e-15	-2.5424	down	--	--	Cellular Component: plant-type cell wall (GO:0009505);;	--	--	--	Phosphate-induced protein 1 conserved region	Protein EXORDIUM (Precursor) GN=EXO OS=Arabidopsis thaliana (Mouse-ear cress) PE=2 SV=1	PREDICTED: uncharacterized protein LOC103319553 [Prunus mume]
c9752.graph_c0	5.76747e-14	-5.52332	down	[R]	General function prediction only	Molecular Function: nucleotide binding (GO:0000166);; Molecular Function: zinc ion binding (GO:0008270);; Molecular Function: oxidoreductase activity (GO:0016491);; Biological Process: oxidation-reduction process (GO:0055114);;	K00083|1e-81|pop:POPTR_667694|SAD	[Q]	Secondary metabolites biosynthesis, transport and catabolism	Zinc-binding dehydrogenase	Probable mannitol dehydrogenase GN=CAD OS=Fragaria ananassa (Strawberry) PE=2 SV=1	PREDICTED: probable mannitol dehydrogenase [Prunus mume]
c39571.graph_c0	7.71196e-07	-3.25656	down	--	--	--	--	[K]	Transcription	SRF-type transcription factor (DNA-binding and dimerisation domain)	MADS-box transcription factor 56 GN=OSJNBb0060I05.3 OS=Oryza sativa subsp. japonica (Rice) PE=2 SV=1	PREDICTED: MADS-box transcription factor 22-like [Prunus mume]
c23020.graph_c0	0.000581158	1.20909	up	--	--	--	--	--	--	--	Formin-like protein 7 OS=Oryza sativa subsp. japonica (Rice) PE=3 SV=2	PREDICTED: uncharacterized protein LOC103340788 [Prunus mume]
c31219.graph_c0	6.66366e-07	1.50325	up	--	--	--	--	--	--	LSD1 zinc finger	Protein LOL1 GN=LOL1 OS=Arabidopsis thaliana (Mouse-ear cress) PE=2 SV=1	PREDICTED: protein LOL1 [Prunus mume]
c42339.graph_c0	0.00177064	1.38555	up	--	--	--	--	--	--	Zinc finger, C3HC4 type (RING finger);; Zinc finger, C3HC4 type (RING finger)	Putative E3 ubiquitin-protein ligase XBAT35 GN=XBAT35 OS=Arabidopsis thaliana (Mouse-ear cress) PE=2 SV=1	PREDICTED: uncharacterized protein LOC103320859 [Prunus mume]
c44415.graph_c0	0.00268532	-1.82484	down	[T]	Signal transduction mechanisms	Molecular Function: phosphorelay sensor kinase activity (GO:0000155);; Molecular Function: phosphorelay response regulator activity (GO:0000156);; Biological Process: phosphorelay signal transduction system (GO:0000160);; Molecular Function: ATP binding (GO:0005524);; Biological Process: regulation of transcription, DNA-templated (GO:0006355);; Cellular Component: membrane (GO:0016020);; Biologic…	--	[T]	Signal transduction mechanisms	Histidine kinase-, DNA gyrase B-, and HSP90-like ATPase;; His Kinase A (phospho-acceptor) domain;; Response regulator receiver domain	Histidine kinase 1 GN=AHK1 OS=Arabidopsis thaliana (Mouse-ear cress) PE=1 SV=2	PREDICTED: histidine kinase 1 [Prunus mume]
c13877.graph_c0	3.13526e-23	-2.26919	down	--	--	--	K01535|0.0|pop:POPTR_826518|autoinhibited H+ ATPase	[P]	Inorganic ion transport and metabolism	haloacid dehalogenase-like hydrolase	ATPase 10, plasma membrane-type GN=AHA10 OS=Arabidopsis thaliana (Mouse-ear cress) PE=2 SV=2	PREDICTED: ATPase 10, plasma membrane-type [Prunus mume]
c23057.graph_c0	3.28933e-08	-1.34701	down	--	--	Cellular Component: mitochondrion (GO:0005739);; Biological Process: shoot system development (GO:0048367);;	--	--	--	DVL family	--	PREDICTED: uncharacterized protein LOC103340902 [Prunus mume]
c32120.graph_c0	3.62654e-17	2.65428	up	--	--	--	--	[PT]	--	--	Cyclic nucleotide-gated ion channel 1 GN=CNGC1 OS=Arabidopsis thaliana (Mouse-ear cress) PE=1 SV=1	PREDICTED: cyclic nucleotide-gated ion channel 1-like [Prunus mume]
c47951.graph_c1	3.26425e-07	-1.29675	down	[S]	Function unknown	--	--	--	--	NB-ARC domain;; TIR domain;; Leucine rich repeat;; Leucine Rich repeats (2 copies);; Leucine Rich Repeat	TMV resistance protein N GN=N OS=Nicotiana glutinosa (Tobacco) PE=1 SV=1	hypothetical protein PRUPE_ppa022521mg, partial [Prunus persica]
c30743.graph_c0	7.15378e-13	-1.60002	down	--	--	Biological Process: multicellular organismal development (GO:0007275);; Biological Process: cellular process (GO:0009987);;	--	--	--	No apical meristem (NAM) protein	NAC transcription factor 29 GN=At1g69490 OS=Arabidopsis thaliana (Mouse-ear cress) PE=2 SV=1	PREDICTED: NAC transcription factor 29 [Prunus mume]
c10091.graph_c0	0.00765656	1.59214	up	--	--	--	--	--	--	--	--	PREDICTED: adenosine kinase [Prunus mume]
c38730.graph_c0	0.00584877	1.11612	up	[R]	General function prediction only	Molecular Function: GTP binding (GO:0005525);; Cellular Component: plasma membrane (GO:0005886);; Biological Process: small GTPase mediated signal transduction (GO:0007264);; Biological Process: protein transport (GO:0015031);; Molecular Function: hydrolase activity (GO:0016787);;	--	[U]	Intracellular trafficking, secretion, and vesicular transport	Ras family;; Miro-like protein;; ADP-ribosylation factor family;; 50S ribosome-binding GTPase;; Elongation factor Tu GTP binding domain	Ras-related protein RABA6a GN=RABA6A OS=Arabidopsis thaliana (Mouse-ear cress) PE=2 SV=1	PREDICTED: ras-related protein RABA6a [Prunus mume]
c41447.graph_c0	0.00606409	-1.40859	down	[RTKL]	--	Molecular Function: protein serine/threonine kinase activity (GO:0004674);; Molecular Function: ATP binding (GO:0005524);; Biological Process: protein phosphorylation (GO:0006468);;	--	[T]	Signal transduction mechanisms	Protein kinase domain;; Protein tyrosine kinase;; Kinase-like	Phosphoenolpyruvate carboxylase kinase 1 GN=PPCK1 OS=Arabidopsis thaliana (Mouse-ear cress) PE=1 SV=1	PREDICTED: phosphoenolpyruvate carboxylase kinase 1-like [Prunus mume]
c40634.graph_c0	1.80595e-10	4.55297	up	--	--	--	--	--	--	--	Mulatexin {ECO:0000303|PubMed:19476960} (Precursor) OS=Morus alba (White mulberry) PE=1 SV=2	hypothetical protein PRUPE_ppa006716mg [Prunus persica]
c43415.graph_c0	0.00150476	-1.98735	down	--	--	--	--	[R]	General function prediction only	Domain of unknown function	Ankyrin repeat-containing protein At3g12360 GN=At3g12360 OS=Arabidopsis thaliana (Mouse-ear cress) PE=2 SV=1	PREDICTED: uncharacterized protein LOC103343293 [Prunus mume]
c37737.graph_c0	7.80631e-09	1.38055	up	[H]	Coenzyme transport and metabolism	Molecular Function: dimethylallyltranstransferase activity (GO:0004161);; Molecular Function: farnesyltranstransferase activity (GO:0004311);; Molecular Function: geranyltranstransferase activity (GO:0004337);; Cellular Component: chloroplast (GO:0009507);; Biological Process: carotenoid biosynthetic process (GO:0016117);; Biological Process: geranyl diphosphate biosynthetic process (GO:0033384);…	K13789|1e-176|rcu:RCOM_0553150|geranyl geranyl pyrophosphate synthase, putative (EC:1.3.1.74)	[H]	Coenzyme transport and metabolism	Polyprenyl synthetase	Geranylgeranyl pyrophosphate synthase, chloroplastic (Precursor) GN=GGPS OS=Hevea brasiliensis (Para rubber tree) PE=1 SV=1	PREDICTED: geranylgeranyl pyrophosphate synthase, chloroplastic [Prunus mume]
c48983.graph_c0	0.000228589	1.73017	up	--	--	--	--	[GC]	--	--	UDP-glycosyltransferase 87A1 GN=UGT87A1 OS=Arabidopsis thaliana (Mouse-ear cress) PE=2 SV=1	PREDICTED: UDP-glycosyltransferase 87A1-like [Prunus mume]
c40688.graph_c0	2.8552e-10	-4.62212	down	--	--	Cellular Component: integral component of membrane (GO:0016021);; Biological Process: transmembrane transport (GO:0055085);;	K03454|1e-105|rcu:RCOM_1494540|Mitochondrial carnitine/acylcarnitine carrier protein, putative	[C]	Energy production and conversion	Mitochondrial carrier protein	Mitochondrial arginine transporter BAC2 GN=BAC2 OS=Arabidopsis thaliana (Mouse-ear cress) PE=1 SV=1	hypothetical protein PRUPE_ppa025391mg [Prunus persica]
c31224.graph_c0	6.10128e-12	-6.25948	down	--	--	Biological Process: transcription, DNA-templated (GO:0006351);;	--	--	--	AP2 domain	Dehydration-responsive element-binding protein 1F OS=Oryza sativa subsp. japonica (Rice) PE=3 SV=1	PREDICTED: dehydration-responsive element-binding protein 1F-like [Prunus mume]
c43917.graph_c1	3.30179e-17	2.17798	up	--	--	--	--	--	--	Salt stress response/antifungal	Cysteine-rich repeat secretory protein 38 (Precursor) GN=CRRSP38 OS=Arabidopsis thaliana (Mouse-ear cress) PE=2 SV=1	PREDICTED: cysteine-rich repeat secretory protein 38-like [Prunus mume]
c23655.graph_c0	0.00951967	1.02269	up	--	--	--	--	[TZ]	--	--	Protein DA1-related 1 GN=DAR1 OS=Arabidopsis thaliana (Mouse-ear cress) PE=1 SV=3	PREDICTED: protein DA1-related 1-like isoform X2 [Prunus mume]
c22498.graph_c0	3.31868e-05	1.44057	up	--	--	--	--	--	--	Cotton fibre expressed protein	--	PREDICTED: uncharacterized protein LOC103326523 [Prunus mume]
c45254.graph_c0	1.49659e-05	-2.47696	down	--	--	Biological Process: metabolic process (GO:0008152);; Molecular Function: galactinol-raffinose galactosyltransferase activity (GO:0047268);;	--	--	--	Raffinose synthase or seed imbibition protein Sip1	Probable galactinol--sucrose galactosyltransferase 2 GN=T8H10.120 OS=Arabidopsis thaliana (Mouse-ear cress) PE=2 SV=2	PREDICTED: probable galactinol--sucrose galactosyltransferase 2 [Prunus mume]
c30855.graph_c0	2.94073e-05	-2.33577	down	--	--	--	--	[QI]	--	--	Cytochrome P450 CYP749A22 OS=Panax ginseng (Korean ginseng) PE=2 SV=1	PREDICTED: cytochrome P450 CYP749A22-like [Malus domestica]
c22828.graph_c0	0.00656145	-1.25856	down	--	--	--	--	--	--	Protein of unknown function (DUF1635)	--	PREDICTED: uncharacterized protein LOC103332302 [Prunus mume]
c45099.graph_c0	2.43415e-16	2.03631	up	[K]	Transcription	Molecular Function: sequence-specific DNA binding transcription factor activity (GO:0003700);; Cellular Component: nucleus (GO:0005634);; Biological Process: regulation of transcription, DNA-templated (GO:0006355);; Biological Process: response to heat (GO:0009408);; Molecular Function: sequence-specific DNA binding (GO:0043565);;	--	[K]	Transcription	HSF-type DNA-binding	Heat stress transcription factor A-4b OS=Oryza sativa subsp. japonica (Rice) PE=2 SV=1	PREDICTED: heat stress transcription factor A-4b-like [Prunus mume]
c33191.graph_c0	7.84634e-05	-3.14789	down	--	--	Biological Process: metabolic process (GO:0008152);; Molecular Function: transferase activity, transferring hexosyl groups (GO:0016758);;	--	[GC]	--	UDP-glucoronosyl and UDP-glucosyl transferase	Anthocyanidin 3-O-glucosyltransferase 5 GN=GT5 OS=Manihot esculenta (Cassava) PE=2 SV=1	hypothetical protein PRUPE_ppa005112mg [Prunus persica]
c47429.graph_c0	0.00592875	-1.4331	down	--	--	--	--	[R]	General function prediction only	PPR repeat family;; PPR repeat;; PPR repeat;; Pentatricopeptide repeat domain	Pentatricopeptide repeat-containing protein At4g39530 GN=PCMP-E52 OS=Arabidopsis thaliana (Mouse-ear cress) PE=3 SV=1	PREDICTED: pentatricopeptide repeat-containing protein At4g39530 [Prunus mume]
c33991.graph_c0	1.61359e-06	3.24472	up	--	--	--	--	--	--	--	--	PREDICTED: forkhead box protein B2-like [Prunus mume]
c24226.graph_c0	0.00230008	1.8283	up	--	--	--	--	--	--	--	--	hypothetical protein PRUPE_ppa024800mg [Prunus persica]
c35966.graph_c0	0.00188458	1.52846	up	--	--	Molecular Function: double-stranded DNA binding (GO:0003690);; Molecular Function: sequence-specific DNA binding transcription factor activity (GO:0003700);; Cellular Component: nucleus (GO:0005634);; Biological Process: mRNA export from nucleus (GO:0006406);; Biological Process: positive regulation of cell proliferation (GO:0008284);; Biological Process: response to abscisic acid (GO:0009737);; …	--	[K]	Transcription	bZIP transcription factor;; Basic region leucine zipper	Transcription factor HY5 GN=F2I11_150 OS=Arabidopsis thaliana (Mouse-ear cress) PE=1 SV=1	hypothetical protein PRUPE_ppa012064mg [Prunus persica]
c31429.graph_c0	4.91759e-07	2.67002	up	[GEPR]	--	Biological Process: carbohydrate transport (GO:0008643);; Cellular Component: integral component of membrane (GO:0016021);; Molecular Function: substrate-specific transmembrane transporter activity (GO:0022891);; Molecular Function: 2-alkenal reductase [NAD(P)] activity (GO:0032440);; Biological Process: transmembrane transport (GO:0055085);; Biological Process: oxidation-reduction process (GO:00…	--	[R]	General function prediction only	Sugar (and other) transporter;; Major Facilitator Superfamily	Sugar transport protein 14 GN=STP14 OS=Arabidopsis thaliana (Mouse-ear cress) PE=2 SV=2	PREDICTED: sugar transport protein 14 [Prunus mume]
c45086.graph_c0	0.000233683	1.7193	up	[RTKL]	--	Molecular Function: protein serine/threonine kinase activity (GO:0004674);; Molecular Function: ATP binding (GO:0005524);; Biological Process: protein phosphorylation (GO:0006468);;	--	[T]	Signal transduction mechanisms	Protein tyrosine kinase;; Protein kinase domain	Probable receptor-like protein kinase At5g47070 GN=At5g47070 OS=Arabidopsis thaliana (Mouse-ear cress) PE=1 SV=1	PREDICTED: probable receptor-like protein kinase At5g47070 [Prunus mume]
c31312.graph_c0	8.07507e-05	-1.02383	down	--	--	Cellular Component: intracellular (GO:0005622);; Biological Process: ER to Golgi vesicle-mediated transport (GO:0006888);;	--	[S]	Function unknown	Sedlin, N-terminal conserved region;; Sybindin-like family	--	hypothetical protein PRUPE_ppa012181mg [Prunus persica]
c28549.graph_c0	0.000262108	2.09186	up	[E]	Amino acid transport and metabolism	Molecular Function: glutamate 5-kinase activity (GO:0004349);; Molecular Function: glutamate-5-semialdehyde dehydrogenase activity (GO:0004350);; Cellular Component: cytoplasm (GO:0005737);; Biological Process: proline biosynthetic process (GO:0006561);; Biological Process: oxidation-reduction process (GO:0055114);;	K12657|0.0|pop:POPTR_833794|delta-1-pyrroline-5-carboxylate synthetase (EC:2.7.2.11 1.2.1.41)	[E]	Amino acid transport and metabolism	Amino acid kinase family	Gamma-glutamyl phosphate reductase OS=Actinidia deliciosa (Kiwi) PE=2 SV=1	PREDICTED: delta-1-pyrroline-5-carboxylate synthase-like isoform X1 [Prunus mume]
c47945.graph_c0	5.27971e-05	-1.59682	down	--	--	--	--	--	--	--	--	hypothetical protein PRUPE_ppa000373mg [Prunus persica]
c22758.graph_c0	0.0082557	-1.0428	down	--	--	Molecular Function: chromatin binding (GO:0003682);;	--	[K]	Transcription	--	--	PREDICTED: trihelix transcription factor GTL1 isoform X1 [Prunus mume]
c46421.graph_c0	0.00229568	-1.18909	down	[R]	General function prediction only	--	--	[R]	General function prediction only	50S ribosome-binding GTPase;; Ferrous iron transport protein B;; Elongation factor Tu GTP binding domain	GTP-binding protein At2g22870 GN=EMB2001 OS=Arabidopsis thaliana (Mouse-ear cress) PE=2 SV=2	PREDICTED: uncharacterized protein LOC103341769 [Prunus mume]
c32117.graph_c0	0.00705486	1.64857	up	[G]	Carbohydrate transport and metabolism	--	K13783|0.0|rcu:RCOM_0192740|Glycerol-3-phosphate transporter, putative	[G]	Carbohydrate transport and metabolism	Major Facilitator Superfamily	Putative glycerol-3-phosphate transporter 4 GN=At4g17550 OS=Arabidopsis thaliana (Mouse-ear cress) PE=3 SV=2	PREDICTED: putative glycerol-3-phosphate transporter 4 [Prunus mume]
c11953.graph_c0	0.000976455	1.07249	up	--	--	--	--	--	--	--	--	PREDICTED: myb-like protein V [Prunus mume]
c45599.graph_c0	1.51254e-07	1.34535	up	[R]	General function prediction only	Cellular Component: nucleus (GO:0005634);; Biological Process: circadian rhythm (GO:0007623);; Molecular Function: methyltransferase activity (GO:0008168);; Biological Process: methylation (GO:0032259);; Biological Process: photoperiodism, flowering (GO:0048573);;	K11393|0.0|vvi:100247029|similar to FIO1 (FIONA1)	[S]	Function unknown	Protein of unknown function (DUF890)	--	PREDICTED: methyltransferase-like protein 16 homolog [Prunus mume]
c42377.graph_c0	2.23565e-06	-1.16703	down	[O]	Posttranslational modification, protein turnover, chaperones	Molecular Function: ATPase activator activity (GO:0001671);; Cellular Component: cytosol (GO:0005829);; Biological Process: protein folding (GO:0006457);; Biological Process: response to heat (GO:0009408);; Biological Process: response to high light intensity (GO:0009644);; Biological Process: positive regulation of ATPase activity (GO:0032781);; Biological Process: response to endoplasmic reticu…	--	[S]	Function unknown	Activator of Hsp90 ATPase, N-terminal;; Activator of Hsp90 ATPase homolog 1-like protein	Vegetative cell wall protein gp1 (Precursor) GN=GP1 OS=Chlamydomonas reinhardtii (Chlamydomonas smithii) PE=1 SV=1	PREDICTED: activator of 90 kDa heat shock protein ATPase homolog [Prunus mume]
c47205.graph_c0	0.000831075	-1.28965	down	[M]	Cell wall/membrane/envelope biogenesis	Molecular Function: protein serine/threonine kinase activity (GO:0004674);; Molecular Function: non-membrane spanning protein tyrosine kinase activity (GO:0004715);; Molecular Function: ATP binding (GO:0005524);; Biological Process: protein phosphorylation (GO:0006468);; Biological Process: recognition of pollen (GO:0048544);;	--	--	--	Protein kinase domain;; Protein tyrosine kinase;; D-mannose binding lectin;; S-locus glycoprotein family;; Transglycosylase;; Transglycosylase	G-type lectin S-receptor-like serine/threonine-protein kinase At5g35370 (Precursor) GN=At5g35370 OS=Arabidopsis thaliana (Mouse-ear cress) PE=2 SV=2	PREDICTED: G-type lectin S-receptor-like serine/threonine-protein kinase At5g35370 [Prunus mume]
c31737.graph_c0	0.00339394	1.50356	up	--	--	--	--	--	--	--	--	hypothetical protein PRUPE_ppa012505mg [Prunus persica]
c42612.graph_c0	0.00259057	-1.84501	down	--	--	--	--	[L]	Replication, recombination and repair	hAT family C-terminal dimerisation region;; Domain of unknown function (DUF4413);; BED zinc finger	Putative AC transposase OS=Zea mays (Maize) PE=2 SV=2	hypothetical protein PRUPE_ppa026988mg [Prunus persica]
c41671.graph_c0	2.829e-13	-5.87324	down	[S]	Function unknown	--	--	[S]	Function unknown	VIT family	Vacuolar iron transporter homolog 2.1 GN=At3g25190 OS=Arabidopsis thaliana (Mouse-ear cress) PE=1 SV=1	PREDICTED: vacuolar iron transporter homolog 4-like [Prunus mume]
c43262.graph_c0	0.000157772	1.58229	up	--	--	--	--	--	--	--	Protein CHUP1, chloroplastic GN=CHUP1 OS=Arabidopsis thaliana (Mouse-ear cress) PE=1 SV=1	PREDICTED: protein CHUP1, chloroplastic [Prunus mume]
c22549.graph_c0	0.00196271	-1.36331	down	--	--	Biological Process: lipid transport (GO:0006869);; Molecular Function: lipid binding (GO:0008289);;	--	--	--	Probable lipid transfer;; Protease inhibitor/seed storage/LTP family	Probable non-specific lipid-transfer protein AKCS9 (Precursor) OS=Vigna unguiculata (Cowpea) PE=2 SV=1	PREDICTED: non-specific lipid-transfer protein 2-like [Prunus mume]
c30323.graph_c0	0.00267485	1.34751	up	[O]	Posttranslational modification, protein turnover, chaperones	Biological Process: protein folding (GO:0006457);; Molecular Function: heat shock protein binding (GO:0031072);; Molecular Function: unfolded protein binding (GO:0051082);;	--	[O]	Posttranslational modification, protein turnover, chaperones	DnaJ domain	DnaJ protein ERDJ3B (Precursor) GN=F26K9.30 OS=Arabidopsis thaliana (Mouse-ear cress) PE=1 SV=1	hypothetical protein PRUPE_ppa013382mg [Prunus persica]
c43260.graph_c0	1.57728e-07	-1.18394	down	--	--	Cellular Component: plasmodesma (GO:0009506);;	--	--	--	Methyltransferase domain;; Methyltransferase domain;; ubiE/COQ5 methyltransferase family;; Methyltransferase domain;; Methyltransferase domain;; Methyltransferase domain;; Methyltransferase domain	Uncharacterized methyltransferase At2g41040, chloroplastic (Precursor) GN=At2g41040 OS=Arabidopsis thaliana (Mouse-ear cress) PE=2 SV=1	PREDICTED: uncharacterized protein LOC103341208 [Prunus mume]
c38928.graph_c0	6.0916e-05	1.48638	up	--	--	Cellular Component: integral component of peroxisomal membrane (GO:0005779);; Biological Process: fatty acid beta-oxidation (GO:0006635);; Molecular Function: protein C-terminus binding (GO:0008022);; Molecular Function: zinc ion binding (GO:0008270);; Biological Process: toxin catabolic process (GO:0009407);; Biological Process: protein import into peroxisome matrix (GO:0016558);; Biological Pro…	K13345|1e-139|pop:POPTR_571109|hypothetical protein	[O]	Posttranslational modification, protein turnover, chaperones	Pex2 / Pex12 amino terminal region;; Pex2 / Pex12 amino terminal region;; Pex2 / Pex12 amino terminal region	Peroxisome biogenesis protein 12 GN=T27C4.11 OS=Arabidopsis thaliana (Mouse-ear cress) PE=1 SV=2	PREDICTED: peroxisome biogenesis protein 12 [Prunus mume]
c33316.graph_c0	4.45314e-12	1.71047	up	--	--	--	--	--	--	--	--	PREDICTED: uncharacterized protein LOC103336454 [Prunus mume]
c28577.graph_c0	0.000110827	2.3593	up	--	--	--	--	[C]	Energy production and conversion	--	Probable aldo-keto reductase 5 GN=At1g60730 OS=Arabidopsis thaliana (Mouse-ear cress) PE=2 SV=1	PREDICTED: LOW QUALITY PROTEIN: probable aldo-keto reductase 2 [Prunus mume]
c35696.graph_c0	0.000678069	-2.05627	down	--	--	--	--	--	--	Protein of unknown function (DUF1191)	--	PREDICTED: uncharacterized protein LOC103337390 [Prunus mume]
c38175.graph_c0	1.60304e-05	2.66199	up	[GER]	--	Cellular Component: integral component of membrane (GO:0016021);; Biological Process: transmembrane transport (GO:0055085);;	--	[G]	Carbohydrate transport and metabolism	UAA transporter family;; Triose-phosphate Transporter family	UDP-galactose/UDP-glucose transporter 4 GN=UTR4 OS=Arabidopsis thaliana (Mouse-ear cress) PE=2 SV=1	PREDICTED: UDP-galactose/UDP-glucose transporter 4-like [Prunus mume]
c47572.graph_c0	1.79929e-06	-2.37167	down	--	--	--	--	--	--	Protein of unknown function (DUF674)	--	hypothetical protein PRUPE_ppa017254mg [Prunus persica]
c29382.graph_c0	1.65008e-07	-2.2493	down	[G]	Carbohydrate transport and metabolism	Molecular Function: hydrolase activity, hydrolyzing O-glycosyl compounds (GO:0004553);; Cellular Component: cell wall (GO:0005618);; Biological Process: cellular glucan metabolic process (GO:0006073);; Molecular Function: xyloglucan:xyloglucosyl transferase activity (GO:0016762);; Cellular Component: apoplast (GO:0048046);;	K08235|0.0|rcu:RCOM_0905690|Xyloglucan endotransglucosylase/hydrolase protein A precursor, putative (EC:2.4.1.207)	--	--	Glycosyl hydrolases family 16;; Xyloglucan endo-transglycosylase (XET) C-terminus	Probable xyloglucan endotransglucosylase/hydrolase protein 8 (Precursor) GN=XTH8 OS=Arabidopsis thaliana (Mouse-ear cress) PE=2 SV=2	PREDICTED: probable xyloglucan endotransglucosylase/hydrolase protein 8 [Prunus mume]
c26270.graph_c0	0.00145825	-3.69872	down	--	--	--	--	--	--	--	--	PREDICTED: probable receptor-like protein kinase At1g67000 [Prunus mume]
c47596.graph_c1	0.00226598	-1.00774	down	--	--	--	--	[R]	General function prediction only	PPR repeat family;; PPR repeat;; PPR repeat;; Pentatricopeptide repeat domain;; Mitochondrial 28S ribosomal protein S27;; PPR repeat family;; PPR repeat;; Pentatricopeptide repeat domain;; PPR repeat;; Tetratricopeptide repeat	Putative pentatricopeptide repeat-containing protein At1g74580 GN=At1g74580 OS=Arabidopsis thaliana (Mouse-ear cress) PE=3 SV=1	PREDICTED: putative pentatricopeptide repeat-containing protein At1g74580 [Prunus mume]
c48235.graph_c0	2.59227e-07	1.43009	up	[G]	Carbohydrate transport and metabolism	Molecular Function: fructose-bisphosphate aldolase activity (GO:0004332);; Molecular Function: copper ion binding (GO:0005507);; Cellular Component: cell wall (GO:0005618);; Cellular Component: nucleolus (GO:0005730);; Cellular Component: mitochondrial envelope (GO:0005740);; Cellular Component: vacuolar membrane (GO:0005774);; Cellular Component: Golgi apparatus (GO:0005794);; Cellular Component…	K01623|2e-73|rcu:RCOM_0383870|fructose-bisphosphate aldolase, putative (EC:4.1.2.13)	[G]	Carbohydrate transport and metabolism	Fructose-bisphosphate aldolase class-I	Fructose-bisphosphate aldolase, cytoplasmic isozyme GN=ALDC OS=Cicer arietinum (Chickpea) PE=2 SV=1	PREDICTED: fructose-bisphosphate aldolase, cytoplasmic isozyme [Prunus mume]
c16314.graph_c0	2.84983e-06	4.01464	up	[IQR]	--	Cellular Component: plastid (GO:0009536);; Molecular Function: oxidoreductase activity (GO:0016491);; Biological Process: diterpene phytoalexin precursor biosynthetic process pathway (GO:0051504);; Biological Process: oxidation-reduction process (GO:0055114);;	--	[R]	General function prediction only	short chain dehydrogenase;; Enoyl-(Acyl carrier protein) reductase;; KR domain;; NAD dependent epimerase/dehydratase family	Secoisolariciresinol dehydrogenase (Fragment) OS=Forsythia intermedia (Border forsythia) PE=1 SV=1	PREDICTED: secoisolariciresinol dehydrogenase-like [Prunus mume]
c45746.graph_c0	4.99026e-09	-1.64022	down	[E]	Amino acid transport and metabolism	Molecular Function: L-aspartate:2-oxoglutarate aminotransferase activity (GO:0004069);; Biological Process: cellular amino acid metabolic process (GO:0006520);; Biological Process: biosynthetic process (GO:0009058);; Molecular Function: pyridoxal phosphate binding (GO:0030170);; Molecular Function: L-phenylalanine:2-oxoglutarate aminotransferase activity (GO:0080130);;	K00813|4e-97|rcu:RCOM_0802960|aspartate aminotransferase, putative (EC:2.6.1.1)	[E]	Amino acid transport and metabolism	Aminotransferase class I and II;; Aminotransferase class I and II	Aspartate aminotransferase, cytoplasmic OS=Daucus carota (Wild carrot) PE=2 SV=1	hypothetical protein PRUPE_ppa005576mg [Prunus persica]
c3438.graph_c0	8.04028e-06	3.13811	up	--	--	--	--	[O]	Posttranslational modification, protein turnover, chaperones	Ring finger domain;; RING-H2 zinc finger;; Zinc finger, C3HC4 type (RING finger);; Zinc finger, C3HC4 type (RING finger)	RING-H2 finger protein ATL70 GN=ATL70 OS=Arabidopsis thaliana (Mouse-ear cress) PE=2 SV=1	PREDICTED: RING-H2 finger protein ATL70-like [Prunus mume]
c45924.graph_c0	1.28134e-14	2.79463	up	--	--	--	--	[U]	Intracellular trafficking, secretion, and vesicular transport	Endonuclease/Exonuclease/phosphatase family	Type I inositol 1,4,5-trisphosphate 5-phosphatase 1 GN=F12G12.6 OS=Arabidopsis thaliana (Mouse-ear cress) PE=1 SV=2	PREDICTED: type I inositol 1,4,5-trisphosphate 5-phosphatase 1 isoform X1 [Prunus mume]
c35346.graph_c0	8.63621e-05	2.3037	up	--	--	Molecular Function: protein dimerization activity (GO:0046983);;	--	--	--	Helix-loop-helix DNA-binding domain	Transcription factor bHLH30 OS=Arabidopsis thaliana (Mouse-ear cress) PE=1 SV=1	PREDICTED: transcription factor bHLH30-like [Prunus mume]
c40650.graph_c0	5.32871e-06	3.35489	up	--	--	Molecular Function: DNA binding (GO:0003677);; Biological Process: regulation of transcription, DNA-templated (GO:0006355);;	--	--	--	No apical meristem (NAM) protein	NAC domain-containing protein 45 {ECO:0000312|EMBL:AEE73912.1} OS=Arabidopsis thaliana (Mouse-ear cress) PE=2 SV=1	PREDICTED: NAC domain-containing protein 72 [Prunus mume]
c39200.graph_c0	5.0641e-20	6.85179	up	--	--	Molecular Function: binding (GO:0005488);;	--	--	--	--	--	hypothetical protein MIMGU_mgv1a017982mg, partial [Erythranthe guttata]
c43432.graph_c0	0.00215215	-1.76153	down	--	--	--	--	--	--	FAR1 DNA-binding domain	Protein FAR1-RELATED SEQUENCE 4 GN=FRS4 OS=Arabidopsis thaliana (Mouse-ear cress) PE=2 SV=2	PREDICTED: protein FAR1-RELATED SEQUENCE 4-like [Prunus mume]
c46698.graph_c0	0.0093879	-1.50242	down	--	--	--	--	[R]	General function prediction only	PPR repeat family;; PPR repeat;; PPR repeat;; Pentatricopeptide repeat domain;; Replication factor C C-terminal domain	Pentatricopeptide repeat-containing protein At3g18020 GN=At3g18020 OS=Arabidopsis thaliana (Mouse-ear cress) PE=2 SV=1	PREDICTED: pentatricopeptide repeat-containing protein At3g18020 [Prunus mume]
c37384.graph_c0	0.00011338	5.35819	up	--	--	--	--	--	--	--	--	hypothetical protein PRUPE_ppa014915mg [Prunus persica]
c41028.graph_c0	1.3066e-06	-1.69941	down	--	--	--	--	--	--	--	--	PREDICTED: uncharacterized protein LOC103321152 [Prunus mume]
c43429.graph_c0	0.000374494	1.02535	up	--	--	Molecular Function: transporter activity (GO:0005215);; Cellular Component: membrane (GO:0016020);; Biological Process: transmembrane transport (GO:0055085);;	--	[F]	Nucleotide transport and metabolism	Permease family	Nucleobase-ascorbate transporter 11 GN=NAT11 OS=Arabidopsis thaliana (Mouse-ear cress) PE=2 SV=1	PREDICTED: nucleobase-ascorbate transporter 11 [Prunus mume]
c47998.graph_c0	0.000267857	-1.10402	down	--	--	--	--	[KR]	--	mTERF	--	PREDICTED: uncharacterized protein LOC103330763 [Prunus mume]
c43338.graph_c0	0.000467809	1.4133	up	[E]	Amino acid transport and metabolism	Molecular Function: transporter activity (GO:0005215);; Biological Process: oligopeptide transport (GO:0006857);; Cellular Component: integral component of membrane (GO:0016021);;	--	[E]	Amino acid transport and metabolism	POT family;; Major Facilitator Superfamily	Protein NRT1/ PTR FAMILY 8.2 GN=F7J8.160 OS=Arabidopsis thaliana (Mouse-ear cress) PE=2 SV=1	PREDICTED: protein NRT1/ PTR FAMILY 8.2-like [Prunus mume]
c40839.graph_c0	7.17223e-05	2.11267	up	--	--	--	--	--	--	--	--	PREDICTED: uncharacterized protein LOC103342211 [Prunus mume]
c45850.graph_c7	9.39482e-06	1.03459	up	[P]	Inorganic ion transport and metabolism	Molecular Function: voltage-gated chloride channel activity (GO:0005247);; Cellular Component: intracellular (GO:0005622);; Biological Process: chloride transport (GO:0006821);; Cellular Component: integral component of membrane (GO:0016021);; Molecular Function: adenyl nucleotide binding (GO:0030554);; Biological Process: transmembrane transport (GO:0055085);;	--	[P]	Inorganic ion transport and metabolism	Voltage gated chloride channel;; CBS domain;; Protein tyrosine kinase;; Protein kinase domain;; Phosphotransferase enzyme family	Putative chloride channel-like protein CLC-g OS=Arabidopsis thaliana (Mouse-ear cress) PE=3 SV=2	PREDICTED: putative chloride channel-like protein CLC-g [Prunus mume]
c29603.graph_c0	0.000768491	1.62016	up	--	--	--	--	--	--	--	--	PREDICTED: uncharacterized protein LOC103327678 [Prunus mume]
c29782.graph_c1	2.96571e-17	-2.20764	down	--	--	--	--	--	--	Auxin responsive protein	--	hypothetical protein PRUPE_ppa013393mg [Prunus persica]
c38495.graph_c0	0.00126013	1.42403	up	--	--	Molecular Function: binding (GO:0005488);; Molecular Function: oxidoreductase activity (GO:0016491);;	--	--	--	Peroxidase	Peroxidase 4 {ECO:0000250|UniProtKB:Q42578} (Precursor) OS=Vitis vinifera (Grape) PE=1 SV=1	PREDICTED: peroxidase 4-like [Prunus mume]
c38657.graph_c0	4.27921e-09	-1.33079	down	--	--	Biological Process: proteolysis (GO:0006508);; Molecular Function: cysteine-type peptidase activity (GO:0008234);;	--	[O]	Posttranslational modification, protein turnover, chaperones	Papain family cysteine protease;; Cathepsin propeptide inhibitor domain (I29);; Granulin	Cysteine proteinase RD21a (Precursor) GN=RD21A OS=Arabidopsis thaliana (Mouse-ear cress) PE=1 SV=1	PREDICTED: cysteine proteinase COT44-like [Prunus mume]
c48861.graph_c0	3.32356e-06	1.63506	up	--	--	Molecular Function: serine-type carboxypeptidase activity (GO:0004185);; Biological Process: proteolysis (GO:0006508);;	K13289|0.0|rcu:RCOM_1406210|serine carboxypeptidase, putative (EC:3.4.16.6)	[OE]	--	Serine carboxypeptidase	Serine carboxypeptidase-like 29 (Precursor) OS=Arabidopsis thaliana (Mouse-ear cress) PE=2 SV=1	PREDICTED: serine carboxypeptidase II-2 [Prunus mume]
c48524.graph_c0	0.000253376	4.69572	up	--	--	Biological Process: metabolic process (GO:0008152);; Molecular Function: flavonol 3-O-glucosyltransferase activity (GO:0047893);;	--	[GC]	--	--	UDP-glucose flavonoid 3-O-glucosyltransferase 7 {ECO:0000303|PubMed:18487633} OS=Fragaria ananassa (Strawberry) PE=1 SV=1	PREDICTED: UDP-glucose flavonoid 3-O-glucosyltransferase 7-like [Prunus mume]
c40555.graph_c0	0.000233937	1.29825	up	[P]	Inorganic ion transport and metabolism	--	--	[P]	Inorganic ion transport and metabolism	Ion channel	Two-pore potassium channel 3 GN=F15J5.130 OS=Arabidopsis thaliana (Mouse-ear cress) PE=2 SV=1	PREDICTED: two-pore potassium channel 3-like [Prunus mume]
c27639.graph_c0	0.00110778	3.92782	up	[RTKL]	--	Molecular Function: protein serine/threonine kinase activity (GO:0004674);; Molecular Function: non-membrane spanning protein tyrosine kinase activity (GO:0004715);; Molecular Function: ATP binding (GO:0005524);; Biological Process: protein phosphorylation (GO:0006468);;	--	[T]	Signal transduction mechanisms	Protein tyrosine kinase;; Protein kinase domain	Serine/threonine-protein kinase CTR1 GN=CTR1 OS=Arabidopsis thaliana (Mouse-ear cress) PE=1 SV=1	hypothetical protein PRUPE_ppa000206mg [Prunus persica]
c41569.graph_c0	4.98937e-05	-1.6827	down	--	--	Cellular Component: plasma membrane (GO:0005886);; Biological Process: carbohydrate transport (GO:0008643);; Cellular Component: integral component of membrane (GO:0016021);;	--	[R]	General function prediction only	Sugar efflux transporter for intercellular exchange	Bidirectional sugar transporter SWEET17 OS=Arabidopsis thaliana (Mouse-ear cress) PE=2 SV=2	PREDICTED: bidirectional sugar transporter SWEET17 [Prunus mume]
c48701.graph_c0	2.11482e-08	5.48593	up	[GEPR]	--	Cellular Component: integral component of membrane (GO:0016021);; Molecular Function: substrate-specific transmembrane transporter activity (GO:0022891);; Biological Process: transmembrane transport (GO:0055085);;	--	[R]	General function prediction only	Sugar (and other) transporter	Putative polyol transporter 1 GN=PLT1 OS=Arabidopsis thaliana (Mouse-ear cress) PE=3 SV=1	PREDICTED: putative polyol transporter 1 [Prunus mume]
c47236.graph_c0	0.00169444	-1.73196	down	[KL]	--	Molecular Function: nucleic acid binding (GO:0003676);; Molecular Function: hydrolase activity, acting on acid anhydrides, in phosphorus-containing anhydrides (GO:0016818);; Molecular Function: metal ion binding (GO:0046872);;	--	[KL]	--	SNF2 family N-terminal domain;; Helicase conserved C-terminal domain;; HIRAN domain;; Zinc finger, C3HC4 type (RING finger);; Zinc finger, C3HC4 type (RING finger);; Zinc finger, C3HC4 type (RING finger);; zinc finger of C3HC4-type, RING;; Ring finger domain;; Type III restriction enzyme, res subunit;; DEAD/DEAH box helicase	Putative SWI/SNF-related matrix-associated actin-dependent regulator of chromatin subfamily A member 3-like 3 GN=At5g43530 OS=Arabidopsis thaliana (Mouse-ear cress) PE=3 SV=1	PREDICTED: putative SWI/SNF-related matrix-associated actin-dependent regulator of chromatin subfamily A member 3-like 3 [Prunus mume]
c13044.graph_c0	1.02961e-12	-3.139	down	[T]	Signal transduction mechanisms	Biological Process: response to molecule of fungal origin (GO:0002238);; Cellular Component: plasma membrane (GO:0005886);; Biological Process: response to stress (GO:0006950);;	--	--	--	Universal stress protein family	Universal stress protein A-like protein GN=At3g01520 OS=Arabidopsis thaliana (Mouse-ear cress) PE=1 SV=2	PREDICTED: universal stress protein A-like protein [Prunus mume]
c41928.graph_c0	0.00584086	-1.47126	down	--	--	--	--	--	--	--	--	PREDICTED: uncharacterized protein LOC103323479 [Prunus mume]
c47342.graph_c1	3.21349e-07	-4.05691	down	--	--	--	--	--	--	--	--	hypothetical protein PRUPE_ppb014725mg [Prunus persica]
c18591.graph_c0	2.78966e-07	3.49698	up	--	--	--	--	--	--	--	G-type lectin S-receptor-like serine/threonine-protein kinase At4g27290 (Precursor) GN=At4g27290 OS=Arabidopsis thaliana (Mouse-ear cress) PE=3 SV=4	PREDICTED: G-type lectin S-receptor-like serine/threonine-protein kinase At4g27290, partial [Prunus mume]
c47386.graph_c1	4.0223e-51	-5.20425	down	--	--	Biological Process: defense response (GO:0006952);; Molecular Function: ADP binding (GO:0043531);;	K13457|0.0|rcu:RCOM_0742270|Disease resistance protein RPM1, putative (EC:3.1.3.16)	[T]	Signal transduction mechanisms	NB-ARC domain;; Leucine Rich repeats (2 copies);; Leucine rich repeat;; Miro-like protein;; Leucine Rich Repeat;; Protein of unknown function (DUF1264)	Disease resistance protein RPM1 GN=F17A9.20 OS=Arabidopsis thaliana (Mouse-ear cress) PE=1 SV=1	hypothetical protein PRUPE_ppa001076mg [Prunus persica]
c28947.graph_c0	5.41656e-05	1.74856	up	[KAD]	--	Molecular Function: binding (GO:0005488);;	K09422|1e-88|vvi:100265304|hypothetical protein LOC100265304	[K]	Transcription	Myb-like DNA-binding domain;; Myb-like DNA-binding domain	Protein ODORANT1 GN=ODO1 OS=Petunia hybrida (Petunia) PE=2 SV=1	PREDICTED: protein ODORANT1-like [Prunus mume]
c43714.graph_c0	3.43708e-07	-1.1784	down	[H]	Coenzyme transport and metabolism	Molecular Function: catalytic activity (GO:0003824);; Biological Process: metabolic process (GO:0008152);;	K04532|1e-177|vvi:100251665|hypothetical protein LOC100251665	[O]	Posttranslational modification, protein turnover, chaperones	ThiF family	NEDD8-activating enzyme E1 regulatory subunit {ECO:0000305} OS=Arabidopsis thaliana (Mouse-ear cress) PE=1 SV=1	PREDICTED: NEDD8-activating enzyme E1 regulatory subunit-like isoform X1 [Prunus mume]
c36829.graph_c0	0.00117439	-1.22832	down	[D]	Cell cycle control, cell division, chromosome partitioning	Cellular Component: intracellular part (GO:0044424);; Biological Process: regulation of cell cycle (GO:0051726);;	K06627|1e-120|pop:POPTR_709971|hypothetical protein	[D]	Cell cycle control, cell division, chromosome partitioning	Cyclin, N-terminal domain;; Cyclin, C-terminal domain	Cyclin-A3-2 GN=CYCA3-2 OS=Arabidopsis thaliana (Mouse-ear cress) PE=2 SV=1	PREDICTED: putative cyclin-A3-1 [Prunus mume]
c16498.graph_c0	6.91543e-08	1.51869	up	[M]	Cell wall/membrane/envelope biogenesis	Molecular Function: translation elongation factor activity (GO:0003746);; Molecular Function: GTPase activity (GO:0003924);; Molecular Function: GTP binding (GO:0005525);; Cellular Component: mitochondrial inner membrane (GO:0005743);; Cellular Component: mitochondrial matrix (GO:0005759);; Biological Process: pentose-phosphate shunt (GO:0006098);; Biological Process: GTP catabolic process (GO:00…	K03596|0.0|rcu:RCOM_1767360|GTP-binding protein lepa, putative	[J]	Translation, ribosomal structure and biogenesis	Elongation factor Tu GTP binding domain;; GTP-binding protein LepA C-terminus;; Elongation factor G C-terminus;; Elongation factor Tu domain 2;; 50S ribosome-binding GTPase	Translation factor GUF1 homolog, chloroplastic {ECO:0000255|HAMAP-Rule:MF_03138} (Precursor) GN=RCOM_1767360 OS=Ricinus communis (Castor bean) PE=3 SV=1	PREDICTED: translation factor GUF1 homolog, chloroplastic [Prunus mume]
c15820.graph_c0	0.00191469	1.28121	up	--	--	--	--	--	--	--	--	hypothetical protein PRUPE_ppa021264mg [Prunus persica]
c43824.graph_c0	1.56277e-12	-1.60599	down	--	--	--	--	[I]	Lipid transport and metabolism	Plasma-membrane choline transporter	--	PREDICTED: protein PNS1 isoform X1 [Prunus mume]
c44361.graph_c0	1.69708e-53	4.1529	up	--	--	Molecular Function: peroxidase activity (GO:0004601);; Molecular Function: calcium ion binding (GO:0005509);; Cellular Component: integral component of membrane (GO:0016021);; Molecular Function: NAD(P)H oxidase activity (GO:0016174);; Biological Process: oxidation-reduction process (GO:0055114);;	K13447|0.0|rcu:RCOM_1502990|respiratory burst oxidase, putative (EC:1.6.3.1)	[PQ]	--	Ferric reductase NAD binding domain;; Respiratory burst NADPH oxidase;; FAD-binding domain;; Ferric reductase like transmembrane component;; EF-hand domain pair;; EF hand	Respiratory burst oxidase homolog protein C GN=RBOHC OS=Solanum tuberosum (Potato) PE=1 SV=2	hypothetical protein PRUPE_ppa000984mg [Prunus persica]
c45912.graph_c0	0.000327686	-1.47993	down	--	--	Molecular Function: transferase activity, transferring hexosyl groups (GO:0016758);;	--	[GC]	--	--	UDP-glycosyltransferase 73C3 GN=UGT73C3 OS=Arabidopsis thaliana (Mouse-ear cress) PE=2 SV=1	PREDICTED: UDP-glycosyltransferase 73C1-like [Prunus mume]
c47282.graph_c1	2.80318e-08	-5.66533	down	--	--	--	--	[R]	General function prediction only	Retrotransposon gag protein	--	PREDICTED: uncharacterized protein LOC103439527 [Malus domestica]
c39529.graph_c0	0.000635871	-1.9604	down	[M]	Cell wall/membrane/envelope biogenesis	Cellular Component: cytoplasm (GO:0005737);; Molecular Function: rRNA methyltransferase activity (GO:0008649);; Biological Process: rRNA methylation (GO:0031167);;	K03501|1e-135|pop:POPTR_570046|hypothetical protein	--	--	rRNA small subunit methyltransferase G;; Methyltransferase domain	--	PREDICTED: uncharacterized protein LOC103437755 [Malus domestica]
c48584.graph_c0	5.66355e-06	-1.77138	down	--	--	Cellular Component: chloroplast thylakoid lumen (GO:0009543);; Biological Process: stomatal complex morphogenesis (GO:0010103);; Biological Process: glucosinolate biosynthetic process (GO:0019761);;	--	--	--	--	Thylakoid lumenal 17.9 kDa protein, chloroplastic (Precursor) GN=At4g24930 OS=Arabidopsis thaliana (Mouse-ear cress) PE=1 SV=1	PREDICTED: thylakoid lumenal 17.9 kDa protein, chloroplastic [Prunus mume]
c26696.graph_c0	0.000461767	2.45339	up	--	--	Molecular Function: organic cyclic compound binding (GO:0097159);; Molecular Function: heterocyclic compound binding (GO:1901363);;	--	--	--	--	--	PREDICTED: uncharacterized protein LOC103328459 [Prunus mume]
c43511.graph_c2	6.12668e-15	2.53307	up	--	--	Cellular Component: integral component of membrane (GO:0016021);;	--	[E]	Amino acid transport and metabolism	Transmembrane amino acid transporter protein	Lysine histidine transporter-like 8 GN=AATL1 OS=Arabidopsis thaliana (Mouse-ear cress) PE=1 SV=1	PREDICTED: lysine histidine transporter-like 8 [Prunus mume]
c31952.graph_c0	0.000131065	-1.96047	down	--	--	Cellular Component: cytoplasmic membrane-bounded vesicle (GO:0016023);;	--	--	--	Protein of unknown function (DUF1070)	Arabinogalactan peptide 16 (Precursor) GN=AGP16 OS=Arabidopsis thaliana (Mouse-ear cress) PE=1 SV=1	PREDICTED: arabinogalactan peptide 16-like [Prunus mume]
c40593.graph_c0	3.20739e-13	3.41283	up	--	--	Biological Process: fatty acid beta-oxidation (GO:0006635);; Biological Process: developmental process (GO:0032502);;	--	--	--	Plant protein 1589 of unknown function (A_thal_3526)	--	PREDICTED: uncharacterized protein LOC103340015 [Prunus mume]
c43746.graph_c1	0.00837061	1.1911	up	[S]	Function unknown	--	--	[R]	General function prediction only	Leucine Rich repeats (2 copies);; Leucine rich repeat;; Leucine Rich Repeat;; Leucine Rich repeat;; Leucine rich repeat N-terminal domain;; Leucine rich repeat	DNA-damage-repair/toleration protein DRT100 (Precursor) OS=Arabidopsis thaliana (Mouse-ear cress) PE=2 SV=2	PREDICTED: DNA-damage-repair/toleration protein DRT100 [Prunus mume]
c31380.graph_c0	2.86142e-07	1.45478	up	--	--	Cellular Component: Golgi apparatus (GO:0005794);; Biological Process: protein glycosylation (GO:0006486);; Molecular Function: galactosyltransferase activity (GO:0008378);; Cellular Component: integral component of membrane (GO:0016021);; Molecular Function: carbohydrate binding (GO:0030246);;	--	[G]	Carbohydrate transport and metabolism	Galactoside-binding lectin;; Galactosyltransferase;; Fringe-like	Probable beta-1,3-galactosyltransferase 19 GN=B3GALT19 OS=Arabidopsis thaliana (Mouse-ear cress) PE=2 SV=2	PREDICTED: probable beta-1,3-galactosyltransferase 19 [Prunus mume]
c35874.graph_c0	0.000243987	1.41294	up	--	--	--	--	--	--	PAP_fibrillin;; PAP_fibrillin	Probable plastid-lipid-associated protein 11 GN=F6N15.13 OS=Arabidopsis thaliana (Mouse-ear cress) PE=2 SV=1	hypothetical protein PRUPE_ppa011530mg [Prunus persica]
c39625.graph_c0	5.30658e-05	-2.3112	down	--	--	--	--	--	--	Transcriptional repressor, ovate	Transcription repressor OFP14 GN=OFP14 OS=Arabidopsis thaliana (Mouse-ear cress) PE=1 SV=1	PREDICTED: uncharacterized protein LOC103327917 [Prunus mume]
c43595.graph_c0	1.58688e-12	-2.00067	down	--	--	Molecular Function: calcium ion binding (GO:0005509);; Molecular Function: calcium-dependent phospholipid binding (GO:0005544);;	--	[U]	Intracellular trafficking, secretion, and vesicular transport	Annexin	Annexin D3 GN=T6A23.4 OS=Arabidopsis thaliana (Mouse-ear cress) PE=2 SV=2	PREDICTED: annexin D3-like [Prunus mume]
c40802.graph_c0	2.79602e-14	-2.16761	down	[RTKL]	--	Molecular Function: protein serine/threonine kinase activity (GO:0004674);; Molecular Function: ATP binding (GO:0005524);; Biological Process: protein phosphorylation (GO:0006468);; Cellular Component: integral component of membrane (GO:0016021);;	--	--	--	Protein kinase domain;; Protein tyrosine kinase;; Leucine Rich repeats (2 copies);; Leucine Rich repeat;; Leucine Rich Repeat;; Leucine rich repeat;; Leucine rich repeat N-terminal domain	Probable LRR receptor-like serine/threonine-protein kinase At5g45780 (Precursor) GN=At5g45780 OS=Arabidopsis thaliana (Mouse-ear cress) PE=2 SV=1	PREDICTED: probable LRR receptor-like serine/threonine-protein kinase At5g45780 [Prunus mume]
c47332.graph_c0	0.000652779	-1.17033	down	--	--	Molecular Function: protein C-terminal S-isoprenylcysteine carboxyl O-methyltransferase activity (GO:0004671);; Biological Process: C-terminal protein methylation (GO:0006481);; Cellular Component: integral component of membrane (GO:0016021);;	--	[O]	Posttranslational modification, protein turnover, chaperones	Phospholipid methyltransferase;; Isoprenylcysteine carboxyl methyltransferase (ICMT) family	--	PREDICTED: uncharacterized protein LOC103322180 [Prunus mume]
c34475.graph_c0	0.000364605	1.06354	up	[MG]	--	Biological Process: cellular metabolic process (GO:0044237);; Molecular Function: GDP-mannose 3,5-epimerase activity (GO:0047918);; Molecular Function: coenzyme binding (GO:0050662);;	K10046|5e-93|pop:POPTR_823669|GDP-D-mannose-3',5'-epimerase (EC:5.1.3.18)	[GM]	--	--	GDP-mannose 3,5-epimerase 2 GN=GME-2 OS=Oryza sativa subsp. japonica (Rice) PE=2 SV=2	hypothetical protein PRUPE_ppa007183mg [Prunus persica]
c45885.graph_c0	4.98102e-06	-2.97539	down	[R]	General function prediction only	--	--	[I]	Lipid transport and metabolism	Patatin-like phospholipase	Patatin-like protein 2 GN=PLP2 OS=Arabidopsis thaliana (Mouse-ear cress) PE=1 SV=1	hypothetical protein PRUPE_ppa024446mg, partial [Prunus persica]
c16749.graph_c0	0.00102232	-1.50813	down	--	--	Molecular Function: DNA binding (GO:0003677);; Biological Process: RNA modification (GO:0009451);;	--	[R]	General function prediction only	DYW family of nucleic acid deaminases	Putative pentatricopeptide repeat-containing protein At5g09950 GN=PCMP-H35 OS=Arabidopsis thaliana (Mouse-ear cress) PE=3 SV=1	hypothetical protein PRUPE_ppa001014mg [Prunus persica]
c41639.graph_c0	0.00177251	1.23491	up	--	--	--	--	--	--	Late embryogenesis abundant protein	Protein YLS9 GN=F11F19.11 OS=Arabidopsis thaliana (Mouse-ear cress) PE=2 SV=1	PREDICTED: protein YLS9-like [Prunus mume]
c34297.graph_c0	0.000670315	-1.18503	down	--	--	--	K08245|0.0|pop:POPTR_834438|hypothetical protein	[O]	Posttranslational modification, protein turnover, chaperones	Eukaryotic aspartyl protease;; Saposin-like type B, region 2;; Saposin-like type B, region 1;; Xylanase inhibitor N-terminal	Aspartic proteinase (Precursor) GN=OJ1127_B08.13 OS=Oryza sativa subsp. japonica (Rice) PE=2 SV=2	PREDICTED: aspartic proteinase-like [Prunus mume]
c24815.graph_c0	1.0732e-06	1.78403	up	[R]	General function prediction only	Molecular Function: serine-type endopeptidase activity (GO:0004252);; Cellular Component: plasma membrane (GO:0005886);; Biological Process: proteolysis (GO:0006508);; Cellular Component: plasmodesma (GO:0009506);; Cellular Component: integral component of membrane (GO:0016021);;	--	[T]	Signal transduction mechanisms	Rhomboid family	--	hypothetical protein PRUPE_ppa006931mg [Prunus persica]
c35365.graph_c0	0.00958886	-1.59767	down	--	--	--	--	--	--	Protein of unknown function, DUF538	Uncharacterized protein At5g01610 GN=At5g01610 OS=Arabidopsis thaliana (Mouse-ear cress) PE=1 SV=1	PREDICTED: uncharacterized protein At5g01610-like [Prunus mume]
c37494.graph_c0	1.10292e-11	-1.75128	down	--	--	Molecular Function: sequence-specific DNA binding transcription factor activity (GO:0003700);; Cellular Component: nucleus (GO:0005634);; Biological Process: regulation of transcription, DNA-templated (GO:0006355);; Biological Process: response to heat (GO:0009408);; Molecular Function: sequence-specific DNA binding (GO:0043565);;	--	[K]	Transcription	HSF-type DNA-binding	Heat stress transcription factor C-1 GN=MOB24.9 OS=Arabidopsis thaliana (Mouse-ear cress) PE=2 SV=1	PREDICTED: heat stress transcription factor C-1 [Prunus mume]
c21734.graph_c0	0.00219859	-1.86893	down	--	--	--	--	--	--	Family of unknown function (DUF566)	Protein ENDOSPERM DEFECTIVE 1 GN=F6E13.32 OS=Arabidopsis thaliana (Mouse-ear cress) PE=1 SV=1	hypothetical protein PRUPE_ppa003523mg [Prunus persica]
c28170.graph_c0	0.00142727	2.86958	up	--	--	--	--	--	--	GRAM domain	GEM-like protein 1 GN=FIP1 OS=Arabidopsis thaliana (Mouse-ear cress) PE=1 SV=1	PREDICTED: GEM-like protein 2 [Prunus mume]
c34524.graph_c0	4.10806e-12	-5.62811	down	--	--	Molecular Function: serine-type endopeptidase activity (GO:0004252);; Biological Process: proteolysis (GO:0006508);; Molecular Function: identical protein binding (GO:0042802);; Biological Process: negative regulation of catalytic activity (GO:0043086);;	--	--	--	Peptidase inhibitor I9	Subtilisin-like protease (Precursor) GN=At5g67360 OS=Arabidopsis thaliana (Mouse-ear cress) PE=1 SV=1	PREDICTED: subtilisin-like protease [Prunus mume]
c42542.graph_c0	1.74444e-12	2.31819	up	--	--	--	--	--	--	Protein of unknown function (DUF3522)	--	PREDICTED: uncharacterized protein LOC103332098 isoform X2 [Prunus mume]
c46931.graph_c0	2.19132e-05	1.12192	up	--	--	--	--	--	--	Development and cell death domain	B2 protein OS=Daucus carota (Wild carrot) PE=2 SV=1	PREDICTED: uncharacterized protein LOC103325442 [Prunus mume]
c48217.graph_c0	0.00996594	-1.05692	down	--	--	--	--	--	--	Helix-loop-helix DNA-binding domain	Transcription factor bHLH78 GN=K15N18.2 OS=Arabidopsis thaliana (Mouse-ear cress) PE=2 SV=1	hypothetical protein PRUPE_ppa003543mg [Prunus persica]
c36731.graph_c0	3.7896e-12	-1.62518	down	--	--	Molecular Function: 2-alkenal reductase [NAD(P)] activity (GO:0032440);; Molecular Function: protein dimerization activity (GO:0046983);; Biological Process: oxidation-reduction process (GO:0055114);;	K13422|0.0|vvi:100250607|similar to MYC transcription factor	--	--	bHLH-MYC and R2R3-MYB transcription factors N-terminal;; Helix-loop-helix DNA-binding domain	Transcription factor MYC2 GN=At1g32640 OS=Arabidopsis thaliana (Mouse-ear cress) PE=1 SV=2	PREDICTED: transcription factor MYC2 [Prunus mume]
c9802.graph_c0	0.00988334	-1.51982	down	--	--	Biological Process: chloroplast RNA processing (GO:0031425);;	--	[R]	General function prediction only	PPR repeat;; PPR repeat family;; PPR repeat;; Pentatricopeptide repeat domain	Pentatricopeptide repeat-containing protein At3g57430, chloroplastic (Precursor) GN=PCMP-H81 OS=Arabidopsis thaliana (Mouse-ear cress) PE=2 SV=2	PREDICTED: pentatricopeptide repeat-containing protein At3g57430, chloroplastic [Prunus mume]
c10498.graph_c0	0.000233422	-3.0127	down	--	--	Cellular Component: membrane (GO:0016020);;	--	--	--	Kelch motif;; Kelch motif;; F-box domain	F-box/kelch-repeat protein At1g23390 GN=At1g23390 OS=Arabidopsis thaliana (Mouse-ear cress) PE=2 SV=1	PREDICTED: F-box/kelch-repeat protein At1g23390 [Prunus mume]
c28098.graph_c0	1.69675e-07	3.52979	up	--	--	--	--	--	--	--	--	hypothetical protein L484_008409 [Morus notabilis]
c31789.graph_c0	0.00832472	3.65655	up	--	--	Biological Process: defense response (GO:0006952);; Molecular Function: ADP binding (GO:0043531);;	--	--	--	NB-ARC domain;; NACHT domain	Protein SUPPRESSOR OF npr1-1, CONSTITUTIVE 1 OS=Arabidopsis thaliana (Mouse-ear cress) PE=1 SV=3	PREDICTED: TMV resistance protein N-like isoform X2 [Prunus mume]
c30733.graph_c1	1.01882e-05	-1.75801	down	--	--	--	--	--	--	Protein of unknown function (DUF1685)	--	PREDICTED: uncharacterized protein LOC103324979 [Prunus mume]
c26382.graph_c0	0.00129669	1.94297	up	--	--	Biological Process: pentose-phosphate shunt (GO:0006098);; Biological Process: photosynthetic electron transport in photosystem I (GO:0009773);; Cellular Component: NAD(P)H dehydrogenase complex (plastoquinone) (GO:0010598);; Molecular Function: oxidoreductase activity, acting on NAD(P)H, quinone or similar compound as acceptor (GO:0016655);; Biological Process: cellular cation homeostasis (GO:00…	--	--	--	NADH dehydrogenase transmembrane subunit	--	PREDICTED: uncharacterized protein LOC103321412 isoform X2 [Prunus mume]
c44259.graph_c0	5.84841e-05	1.05358	up	--	--	--	--	--	--	OST-HTH/LOTUS domain;; RNA recognition motif. (a.k.a. RRM, RBD, or RNP domain);; RNA recognition motif (a.k.a. RRM, RBD, or RNP domain);; RNA recognition motif. (a.k.a. RRM, RBD, or RNP domain)	Zinc finger CCCH domain-containing protein 18 GN=At2g05160 OS=Arabidopsis thaliana (Mouse-ear cress) PE=2 SV=1	PREDICTED: zinc finger CCCH domain-containing protein 18 isoform X2 [Prunus mume]
c40773.graph_c0	4.34942e-06	1.41718	up	--	--	--	--	--	--	--	--	PREDICTED: uncharacterized protein LOC103332041 [Prunus mume]
c42360.graph_c0	6.49926e-05	1.65747	up	--	--	Molecular Function: aspartic-type endopeptidase activity (GO:0004190);; Biological Process: proteolysis (GO:0006508);;	--	[O]	Posttranslational modification, protein turnover, chaperones	Xylanase inhibitor C-terminal;; Xylanase inhibitor N-terminal	Basic 7S globulin 2 low kDa subunit (Precursor) OS=Glycine max (Soybean) PE=1 SV=1	PREDICTED: basic 7S globulin 2-like [Prunus mume]
c48352.graph_c0	5.6772e-05	-1.58871	down	--	--	Molecular Function: DNA binding (GO:0003677);; Molecular Function: sequence-specific DNA binding transcription factor activity (GO:0003700);; Molecular Function: protein binding (GO:0005515);; Cellular Component: nucleus (GO:0005634);; Biological Process: regulation of transcription, DNA-templated (GO:0006355);; Biological Process: response to gibberellin (GO:0009739);;	--	--	--	--	Zinc-finger homeodomain protein 10 GN=MKM21.8 OS=Arabidopsis thaliana (Mouse-ear cress) PE=1 SV=1	hypothetical protein PRUPE_ppa008908mg [Prunus persica]
c33544.graph_c0	0.00194112	1.85857	up	--	--	--	--	--	--	--	Probable WRKY transcription factor 16 GN=WRKY16 OS=Arabidopsis thaliana (Mouse-ear cress) PE=2 SV=1	hypothetical protein PRUPE_ppa1027137mg [Prunus persica]
c31905.graph_c0	7.31113e-06	-1.24098	down	--	--	Biological Process: polyamine catabolic process (GO:0006598);; Molecular Function: polyamine oxidase activity (GO:0046592);; Molecular Function: flavin adenine dinucleotide binding (GO:0050660);; Biological Process: oxidation-reduction process (GO:0055114);;	K13366|0.0|pop:POPTR_839752|polyamine oxidase (EC:1.5.3.11)	[Q]	Secondary metabolites biosynthesis, transport and catabolism	Flavin containing amine oxidoreductase;; NAD(P)-binding Rossmann-like domain;; FAD dependent oxidoreductase;; FAD binding domain;; Thi4 family;; Flavin-binding monooxygenase-like	Polyamine oxidase 1 GN=MSH12.17 OS=Arabidopsis thaliana (Mouse-ear cress) PE=1 SV=1	PREDICTED: polyamine oxidase 1-like [Prunus mume]
c47174.graph_c0	1.16431e-17	-1.92083	down	--	--	--	--	--	--	Sieve element occlusion N-terminus;; Sieve element occlusion C-terminus;; Thioredoxin-like	Probable nucleoredoxin 2 OS=Oryza sativa subsp. japonica (Rice) PE=2 SV=1	PREDICTED: uncharacterized protein LOC103323832 [Prunus mume]
c30990.graph_c0	0.00808654	-1.60568	down	--	--	--	--	--	--	--	Putative cell wall protein (Precursor) GN=At2g20870 OS=Arabidopsis thaliana (Mouse-ear cress) PE=2 SV=2	PREDICTED: putative cell wall protein [Prunus mume]
c10426.graph_c0	1.49868e-08	-1.29771	down	[KAD]	--	Molecular Function: DNA binding (GO:0003677);; Molecular Function: chromatin binding (GO:0003682);;	K09422|7e-71|rcu:RCOM_1153840|r2r3-myb transcription factor, putative	[K]	Transcription	Myb-like DNA-binding domain;; Myb-like DNA-binding domain	Transcription factor MYB44 GN=K8K14.2 OS=Arabidopsis thaliana (Mouse-ear cress) PE=2 SV=1	PREDICTED: LOW QUALITY PROTEIN: transcription factor MYB44-like, partial [Malus domestica]
c47298.graph_c0	5.00865e-28	-3.4272	down	--	--	--	--	--	--	Terpene synthase family, metal binding domain;; Terpene synthase, N-terminal domain	(-)-alpha-pinene synthase OS=Fragaria vesca (Woodland strawberry) PE=1 SV=2	PREDICTED: (-)-alpha-pinene synthase-like [Prunus mume]
c30670.graph_c0	0.000432757	1.17879	up	[K]	Transcription	Molecular Function: phospholipid binding (GO:0005543);; Molecular Function: 2-alkenal reductase [NAD(P)] activity (GO:0032440);; Biological Process: oxidation-reduction process (GO:0055114);;	--	[TU]	--	ANTH domain	Putative clathrin assembly protein At4g40080 GN=At4g40080 OS=Arabidopsis thaliana (Mouse-ear cress) PE=2 SV=2	PREDICTED: putative clathrin assembly protein At4g40080 [Prunus mume]
c46502.graph_c0	1.29276e-06	1.10712	up	[O]	Posttranslational modification, protein turnover, chaperones	Biological Process: ubiquitin-dependent protein catabolic process (GO:0006511);; Biological Process: response to red or far red light (GO:0009639);; Biological Process: embryo development ending in seed dormancy (GO:0009793);; Biological Process: positive regulation of flower development (GO:0009911);; Biological Process: endosperm development (GO:0009960);; Cellular Component: cullin-RING ubiqui…	K03869|0.0|pop:POPTR_566300|hypothetical protein	[D]	Cell cycle control, cell division, chromosome partitioning	Cullin family;; Cullin protein neddylation domain;; Protein of unknown function (DUF616);; Haloacid dehalogenase-like hydrolase;; HAD-hyrolase-like;; haloacid dehalogenase-like hydrolase	Cullin-3A GN=T2P11.2 OS=Arabidopsis thaliana (Mouse-ear cress) PE=1 SV=1	hypothetical protein PRUPE_ppa001991mg [Prunus persica]
c24773.graph_c0	0.00327997	-1.01572	down	--	--	Cellular Component: chloroplast (GO:0009507);;	--	--	--	--	--	PREDICTED: uncharacterized protein LOC103335037 [Prunus mume]
c37448.graph_c0	5.03822e-05	1.14373	up	--	--	Cellular Component: endoplasmic reticulum (GO:0005783);;	--	[R]	General function prediction only	SNARE associated Golgi protein	Vacuole membrane protein KMS1 {ECO:0000303|PubMed:21294794} OS=Arabidopsis thaliana (Mouse-ear cress) PE=1 SV=1	PREDICTED: vacuole membrane protein 1 [Prunus mume]
c26145.graph_c0	0.00386593	1.15648	up	--	--	Biological Process: response to hypoxia (GO:0001666);; Cellular Component: endosome (GO:0005768);; Cellular Component: Golgi apparatus (GO:0005794);; Cellular Component: trans-Golgi network (GO:0005802);; Molecular Function: transferase activity, transferring glycosyl groups (GO:0016757);; Biological Process: galactolipid biosynthetic process (GO:0019375);;	--	--	--	Glycosyl transferases group 1	--	hypothetical protein PRUPE_ppa000692mg [Prunus persica]
c42426.graph_c0	0.00100116	-1.24065	down	[Q]	Secondary metabolites biosynthesis, transport and catabolism	Molecular Function: copper ion binding (GO:0005507);; Molecular Function: L-ascorbate oxidase activity (GO:0008447);; Cellular Component: plant-type cell wall (GO:0009505);; Biological Process: oxidation-reduction process (GO:0055114);;	--	[Q]	Secondary metabolites biosynthesis, transport and catabolism	Multicopper oxidase;; Multicopper oxidase	L-ascorbate oxidase homolog (Precursor) OS=Nicotiana tabacum (Common tobacco) PE=1 SV=1	PREDICTED: L-ascorbate oxidase homolog [Prunus mume]
c31911.graph_c0	8.62357e-15	-1.76151	down	--	--	--	--	[S]	Function unknown	SRR1	Protein SENSITIVITY TO RED LIGHT REDUCED 1 GN=SRR1 OS=Arabidopsis thaliana (Mouse-ear cress) PE=2 SV=2	PREDICTED: protein SENSITIVITY TO RED LIGHT REDUCED 1 [Prunus mume]
c31442.graph_c0	3.30623e-11	-1.54437	down	--	--	Cellular Component: endoplasmic reticulum (GO:0005783);;	--	--	--	--	--	hypothetical protein PRUPE_ppa009705mg [Prunus persica]
c41858.graph_c0	5.44305e-08	-1.56279	down	--	--	Molecular Function: adenosylmethionine decarboxylase activity (GO:0004014);; Biological Process: S-adenosylmethioninamine biosynthetic process (GO:0006557);; Biological Process: spermine biosynthetic process (GO:0006597);; Biological Process: spermidine biosynthetic process (GO:0008295);;	K01611|0.0|vvi:100261356|hypothetical protein LOC100261356	[T]	Signal transduction mechanisms	Adenosylmethionine decarboxylase	S-adenosylmethionine decarboxylase 1 beta chain {ECO:0000250|UniProtKB:P17707} (Precursor) OS=Arabidopsis thaliana (Mouse-ear cress) PE=1 SV=1	PREDICTED: LOW QUALITY PROTEIN: S-adenosylmethionine decarboxylase proenzyme 2 [Prunus mume]
c37936.graph_c0	9.0647e-09	-3.97485	down	--	--	--	--	[R]	General function prediction only	Endonuclease/Exonuclease/phosphatase family;; Domain of unknown function (DUF4283)	--	PREDICTED: uncharacterized protein LOC103337115 [Prunus mume]
c33941.graph_c0	8.81782e-09	1.46417	up	--	--	--	--	--	--	TPR repeat;; Tetratricopeptide repeat;; Tetratricopeptide repeat;; Tetratricopeptide repeat;; Tetratricopeptide repeat;; Tetratricopeptide repeat;; Tetratricopeptide repeat;; Tetratricopeptide repeat;; Tetratricopeptide repeat	Proline-rich receptor-like protein kinase PERK2 GN=PERK2 OS=Arabidopsis thaliana (Mouse-ear cress) PE=2 SV=3	PREDICTED: uncharacterized protein LOC103319477 [Prunus mume]
c46120.graph_c0	1.2433e-07	-3.83488	down	--	--	--	--	--	--	C1-like domain;; Phorbol esters/diacylglycerol binding domain (C1 domain);; C1 domain	--	PREDICTED: uncharacterized protein LOC103339643 [Prunus mume]
c39565.graph_c0	0.00177679	-1.61801	down	[H]	Coenzyme transport and metabolism	Molecular Function: magnesium ion binding (GO:0000287);; Molecular Function: holo-[acyl-carrier-protein] synthase activity (GO:0008897);; Biological Process: macromolecule biosynthetic process (GO:0009059);;	K06133|1e-126|pop:POPTR_770802|hypothetical protein	[EH]	--	4'-phosphopantetheinyl transferase superfamily	--	PREDICTED: L-aminoadipate-semialdehyde dehydrogenase-phosphopantetheinyl transferase-like [Prunus mume]
c15478.graph_c0	0.00122566	3.88727	up	--	--	--	--	--	--	VQ motif	Sigma factor binding protein 1, chloroplastic (Precursor) GN=SIB1 OS=Arabidopsis thaliana (Mouse-ear cress) PE=1 SV=1	hypothetical protein PRUPE_ppa017028mg [Prunus persica]
c45652.graph_c1	0.00413189	1.37976	up	[E]	Amino acid transport and metabolism	Molecular Function: catalytic activity (GO:0003824);; Biological Process: metabolic process (GO:0008152);; Molecular Function: pyridoxal phosphate binding (GO:0030170);;	--	[H]	Coenzyme transport and metabolism	--	--	PREDICTED: LOW QUALITY PROTEIN: uncharacterized protein LOC103320778 [Prunus mume]
c35472.graph_c0	1.09451e-06	-2.28056	down	[RTKL]	--	Molecular Function: protein serine/threonine kinase activity (GO:0004674);; Molecular Function: ATP binding (GO:0005524);; Biological Process: protein phosphorylation (GO:0006468);;	--	[T]	Signal transduction mechanisms	Protein kinase domain;; Protein tyrosine kinase	Probable serine/threonine-protein kinase At1g01540 GN=At1g01540 OS=Arabidopsis thaliana (Mouse-ear cress) PE=1 SV=2	hypothetical protein PRUPE_ppa004453m2g, partial [Prunus persica]
c46299.graph_c0	8.29091e-10	-1.39093	down	[G]	Carbohydrate transport and metabolism	Cellular Component: cell wall (GO:0005618);; Molecular Function: beta-glucosidase activity (GO:0008422);; Molecular Function: xylan 1,4-beta-xylosidase activity (GO:0009044);; Biological Process: xylan catabolic process (GO:0045493);; Cellular Component: apoplast (GO:0048046);;	--	--	--	Glycosyl hydrolase family 3 N terminal domain;; Glycosyl hydrolase family 3 C-terminal domain;; Fibronectin type III-like domain	Alpha-L-arabinofuranosidase (Precursor) OS=Medicago sativa subsp. varia (Alfalfa) PE=2 SV=1	PREDICTED: beta-xylosidase/alpha-L-arabinofuranosidase 2 [Prunus mume]
c10511.graph_c0	3.04837e-11	1.49889	up	[I]	Lipid transport and metabolism	Molecular Function: inositol-3-phosphate synthase activity (GO:0004512);; Cellular Component: cytoplasm (GO:0005737);; Biological Process: inositol biosynthetic process (GO:0006021);; Biological Process: phospholipid biosynthetic process (GO:0008654);;	K01858|0.0|pop:POPTR_831371|inositol-3-phosphate synthase (EC:5.5.1.4)	[I]	Lipid transport and metabolism	Myo-inositol-1-phosphate synthase;; Myo-inositol-1-phosphate synthase	Inositol-3-phosphate synthase GN=INPS1 OS=Nicotiana paniculata PE=2 SV=1	hypothetical protein PRUPE_ppa004430mg [Prunus persica]
c45761.graph_c0	7.81076e-05	-1.0423	down	[M]	Cell wall/membrane/envelope biogenesis	Cellular Component: Golgi apparatus (GO:0005794);; Molecular Function: zinc ion binding (GO:0008270);; Biological Process: primary cell wall biogenesis (GO:0009833);; Biological Process: seed coat development (GO:0010214);; Cellular Component: integral component of membrane (GO:0016021);; Biological Process: cell growth (GO:0016049);; Molecular Function: cellulose synthase (UDP-forming) activity …	K10999|0.0|pop:POPTR_551308|cellulose synthase (EC:2.4.1.12)	--	--	Cellulose synthase;; Zinc-binding RING-finger;; Glycosyltransferase like family 2;; Glycosyl transferase family group 2	Cellulose synthase A catalytic subunit 2 [UDP-forming] GN=T22F8.250 OS=Arabidopsis thaliana (Mouse-ear cress) PE=1 SV=1	hypothetical protein PRUPE_ppa000559mg [Prunus persica]
c45660.graph_c0	5.28079e-07	1.84355	up	--	--	--	--	--	--	SBP domain	Squamosa promoter-binding-like protein 16 GN=P0702E04.9 OS=Oryza sativa subsp. japonica (Rice) PE=2 SV=1	PREDICTED: squamosa promoter-binding-like protein 16 [Prunus mume]
c49887.graph_c0	1.12941e-07	3.59539	up	--	--	--	--	--	--	WRKY DNA -binding domain	Probable WRKY transcription factor 51 GN=WRKY51 OS=Arabidopsis thaliana (Mouse-ear cress) PE=2 SV=1	hypothetical protein PRUPE_ppa015480mg [Prunus persica]
c40622.graph_c1	0.000153672	2.24197	up	[RTKL]	--	--	--	--	--	Protein tyrosine kinase;; Protein kinase domain;; S-locus glycoprotein family;; PAN-like domain;; D-mannose binding lectin	G-type lectin S-receptor-like serine/threonine-protein kinase At1g11410 (Precursor) GN=At1g11410 OS=Arabidopsis thaliana (Mouse-ear cress) PE=3 SV=3	hypothetical protein PRUPE_ppa001414mg [Prunus persica]
c23294.graph_c0	4.07471e-06	1.35416	up	--	--	Molecular Function: acid phosphatase activity (GO:0003993);; Molecular Function: metal ion binding (GO:0046872);;	--	[G]	Carbohydrate transport and metabolism	Calcineurin-like phosphoesterase;; Iron/zinc purple acid phosphatase-like protein C	Probable inactive purple acid phosphatase 2 (Precursor) GN=PAP2 OS=Arabidopsis thaliana (Mouse-ear cress) PE=2 SV=1	hypothetical protein PRUPE_ppa002570mg [Prunus persica]
c32093.graph_c0	0.00656897	-1.62793	down	[V]	Defense mechanisms	Molecular Function: ATP binding (GO:0005524);; Biological Process: ATP catabolic process (GO:0006200);; Molecular Function: ATPase activity (GO:0016887);;	--	[IR]	--	ABC transporter	ABC transporter A family member 7 GN=T23J7.110 OS=Arabidopsis thaliana (Mouse-ear cress) PE=3 SV=2	PREDICTED: ABC transporter A family member 7 [Vitis vinifera]
c33742.graph_c0	6.54696e-06	-1.02699	down	[E]	Amino acid transport and metabolism	Molecular Function: glutamate-ammonia ligase activity (GO:0004356);; Cellular Component: mitochondrion (GO:0005739);; Biological Process: glutamine biosynthetic process (GO:0006542);; Cellular Component: chloroplast thylakoid membrane (GO:0009535);; Cellular Component: chloroplast stroma (GO:0009570);; Biological Process: response to salt stress (GO:0009651);; Cellular Component: chloroplast enve…	K01915|0.0|pop:POPTR_725763|glutamine synthetase	[E]	Amino acid transport and metabolism	Glutamine synthetase, catalytic domain;; Glutamine synthetase, beta-Grasp domain	Glutamine synthetase leaf isozyme, chloroplastic (Precursor) OS=Phaseolus vulgaris (Kidney bean) PE=1 SV=1	PREDICTED: glutamine synthetase leaf isozyme, chloroplastic [Prunus mume]
c43692.graph_c0	0.000268521	1.00937	up	--	--	Cellular Component: Golgi apparatus (GO:0005794);; Biological Process: secondary cell wall biogenesis (GO:0009834);; Biological Process: glucuronoxylan biosynthetic process (GO:0010417);; Molecular Function: glucuronoxylan glucuronosyltransferase activity (GO:0080116);;	--	[GMW]	--	Exostosin family	Probable beta-1,4-xylosyltransferase IRX10L GN=MAC9.17 OS=Arabidopsis thaliana (Mouse-ear cress) PE=2 SV=1	PREDICTED: probable beta-1,4-xylosyltransferase IRX10L [Prunus mume]
c41369.graph_c0	6.21911e-11	3.44328	up	--	--	--	--	[F]	Nucleotide transport and metabolism	Heavy-metal-associated domain;; Permease family	Nucleobase-ascorbate transporter 4 GN=NAT4 OS=Arabidopsis thaliana (Mouse-ear cress) PE=2 SV=2	PREDICTED: uncharacterized protein LOC103333928 [Prunus mume]
c31106.graph_c0	0.000339708	-2.17153	down	--	--	Biological Process: metal ion transport (GO:0030001);; Molecular Function: metal ion binding (GO:0046872);;	--	[P]	Inorganic ion transport and metabolism	Heavy-metal-associated domain	Copper transport protein CCH GN=CCH OS=Arabidopsis thaliana (Mouse-ear cress) PE=1 SV=1	PREDICTED: neurofilament medium polypeptide [Prunus mume]
c36901.graph_c0	0.000129822	4.03976	up	--	--	--	--	--	--	7kD viral coat protein	--	--
c43744.graph_c0	5.83155e-05	2.08024	up	[S]	Function unknown	--	K13989|1e-139|rcu:RCOM_2090490|Derlin-2, putative	[S]	Function unknown	Der1-like family;; Der1-like family	Derlin-1.1 GN=DER1.1 OS=Zea mays (Maize) PE=2 SV=2	PREDICTED: derlin-1.1-like [Prunus mume]
c12298.graph_c0	1.3089e-09	3.03723	up	--	--	--	--	--	--	Myb-like DNA-binding domain	Probable transcription factor GLK2 OS=Oryza sativa subsp. japonica (Rice) PE=2 SV=1	PREDICTED: transcription activator GLK1 [Prunus mume]
c48117.graph_c0	2.1829e-19	-2.31254	down	[S]	Function unknown	--	K13457|0.0|rcu:RCOM_0742270|Disease resistance protein RPM1, putative (EC:3.1.3.16)	[T]	Signal transduction mechanisms	NB-ARC domain;; Leucine Rich repeats (2 copies);; Leucine rich repeat;; Leucine Rich Repeat	Disease resistance protein RPM1 GN=F17A9.20 OS=Arabidopsis thaliana (Mouse-ear cress) PE=1 SV=1	PREDICTED: disease resistance protein RPM1-like [Prunus mume]
c38080.graph_c0	9.08565e-05	-1.03427	down	--	--	--	--	--	--	GDP-fucose protein O-fucosyltransferase	Uncharacterized protein At1g04910 GN=At1g04910 OS=Arabidopsis thaliana (Mouse-ear cress) PE=2 SV=1	PREDICTED: uncharacterized protein At1g04910 [Prunus mume]
c13244.graph_c0	0.00346702	1.24989	up	--	--	Cellular Component: integral component of membrane (GO:0016021);; Molecular Function: transferase activity, transferring hexosyl groups (GO:0016758);; Molecular Function: xyloglucan 6-xylosyltransferase activity (GO:0033843);;	--	[GM]	--	galactosyl transferase GMA12/MNN10 family	Putative glycosyltransferase 7 GN=T20K9.110 OS=Arabidopsis thaliana (Mouse-ear cress) PE=2 SV=1	PREDICTED: putative glycosyltransferase 7 [Prunus mume]
c28407.graph_c0	0.000737243	1.38418	up	--	--	--	--	--	--	Domain of unknown function (DUF4408);; Cotton fibre expressed protein	Protein Ycf2 {ECO:0000255|HAMAP-Rule:MF_01330} OS=Oenothera biennis (German evening primrose) PE=3 SV=1	hypothetical protein PRUPE_ppa027025mg [Prunus persica]
c22494.graph_c0	3.39702e-10	2.41904	up	--	--	Molecular Function: translation initiation factor activity (GO:0003743);; Biological Process: translational initiation (GO:0006413);; Biological Process: vegetative phase change (GO:0010050);; Biological Process: production of ta-siRNAs involved in RNA interference (GO:0010267);; Biological Process: maintenance of shoot apical meristem identity (GO:0010492);; Biological Process: production of lsi…	--	[J]	Translation, ribosomal structure and biogenesis	Piwi domain;; PAZ domain;; Domain of unknown function (DUF1785)	Protein argonaute 7 GN=F10D13.11 OS=Arabidopsis thaliana (Mouse-ear cress) PE=2 SV=1	hypothetical protein PRUPE_ppa000759mg [Prunus persica]
c48595.graph_c0	1.70987e-06	-5.42757	down	--	--	--	--	--	--	--	--	hypothetical protein PRUPE_ppa013742mg [Prunus persica]
c38399.graph_c0	7.46211e-05	-1.81771	down	--	--	--	--	--	--	Late embryogenesis abundant protein	--	PREDICTED: uncharacterized protein LOC103341137 [Prunus mume]
c43570.graph_c0	0.00417682	-2.67793	down	--	--	--	--	[GC]	--	--	7-deoxyloganetin glucosyltransferase GN=UGT85A24 OS=Gardenia jasminoides (Cape jasmine) PE=1 SV=1	PREDICTED: UDP-glycosyltransferase 85A2-like [Prunus mume]
c34740.graph_c0	0.000427401	-2.17176	down	--	--	--	--	--	--	--	--	PREDICTED: uncharacterized protein LOC103332275 [Prunus mume]
c45298.graph_c0	0.0080585	-1.17747	down	--	--	--	--	[S]	Function unknown	Complex 1 protein (LYR family);; Complex1_LYR-like	--	hypothetical protein PRUPE_ppa013874mg [Prunus persica]
c44987.graph_c0	9.54354e-13	-3.0924	down	[RTKL]	--	Molecular Function: protein kinase activity (GO:0004672);; Molecular Function: ATP binding (GO:0005524);; Biological Process: protein phosphorylation (GO:0006468);; Cellular Component: integral component of membrane (GO:0016021);; Molecular Function: 2-alkenal reductase [NAD(P)] activity (GO:0032440);; Biological Process: oxidation-reduction process (GO:0055114);;	--	--	--	Protein kinase domain;; Protein tyrosine kinase;; Leucine Rich repeats (2 copies);; Leucine Rich Repeat	Probably inactive leucine-rich repeat receptor-like protein kinase IMK2 (Precursor) GN=IMK2 OS=Arabidopsis thaliana (Mouse-ear cress) PE=1 SV=1	hypothetical protein PRUPE_ppa015441mg, partial [Prunus persica]
c36296.graph_c0	0.000937546	1.743	up	--	--	--	--	--	--	Phloem protein 2	Protein PHLOEM PROTEIN 2-LIKE A9 GN=PP2A9 OS=Arabidopsis thaliana (Mouse-ear cress) PE=2 SV=1	PREDICTED: protein PHLOEM PROTEIN 2-LIKE A9 [Prunus mume]
c41717.graph_c0	0.00906955	-1.53298	down	--	--	--	--	--	--	Alpha/beta hydrolase family;; Alpha/beta hydrolase family;; alpha/beta hydrolase fold;; PGAP1-like protein	Methylesterase 1 GN=MES1 OS=Arabidopsis thaliana (Mouse-ear cress) PE=1 SV=1	hypothetical protein PRUPE_ppa009951mg [Prunus persica]
c29013.graph_c0	0.00793785	-1.12696	down	[J]	Translation, ribosomal structure and biogenesis	Molecular Function: N-acetyltransferase activity (GO:0008080);; Biological Process: metabolic process (GO:0008152);; Cellular Component: membrane (GO:0016020);;	--	--	--	Acetyltransferase (GNAT) domain;; Acetyltransferase (GNAT) domain;; Acetyltransferase (GNAT) family;; Acetyltransferase (GNAT) domain	--	PREDICTED: uncharacterized protein LOC103324034 [Prunus mume]
c16514.graph_c0	0.00196677	2.41594	up	--	--	Cellular Component: plasma membrane (GO:0005886);;	--	--	--	--	--	PREDICTED: uncharacterized protein LOC103330983 [Prunus mume]
c25330.graph_c0	0.00102674	1.72709	up	--	--	Molecular Function: uridine kinase activity (GO:0004849);; Molecular Function: ATP binding (GO:0005524);; Biological Process: UMP biosynthetic process (GO:0006222);; Biological Process: phosphorylation (GO:0016310);; Molecular Function: phosphotransferase activity, alcohol group as acceptor (GO:0016773);;	--	[TZ]	--	--	--	hypothetical protein PRUPE_ppa002506mg [Prunus persica]
c39773.graph_c0	0.000778576	-1.19413	down	--	--	--	--	--	--	Domain of unknown function (DUF3411)	--	hypothetical protein PRUPE_ppa005869mg [Prunus persica]
c29310.graph_c0	0.00422733	-1.65939	down	--	--	--	--	--	--	--	--	PREDICTED: uncharacterized protein LOC103340155 [Prunus mume]
c42892.graph_c0	0.00782024	-1.8152	down	--	--	Molecular Function: hydrolase activity, acting on ester bonds (GO:0016788);;	--	--	--	GDSL-like Lipase/Acylhydrolase	GDSL esterase/lipase 2 (Precursor) GN=GLIP2 OS=Arabidopsis thaliana (Mouse-ear cress) PE=2 SV=1	PREDICTED: GDSL esterase/lipase 2-like [Prunus mume]
c28191.graph_c0	5.31928e-10	-1.58633	down	[TZDR]	--	Molecular Function: oxidoreductase activity (GO:0016491);;	K13448|2e-75|rcu:RCOM_0597990|Polcalcin Jun o, putative (EC:1.3.1.74)	[T]	Signal transduction mechanisms	EF hand;; EF-hand domain pair;; EF hand;; EF-hand domain;; EF-hand domain pair;; Secreted protein acidic and rich in cysteine Ca binding region;; Cytoskeletal-regulatory complex EF hand	Probable calcium-binding protein CML25 GN=CML25 OS=Arabidopsis thaliana (Mouse-ear cress) PE=2 SV=1	PREDICTED: probable calcium-binding protein CML25 [Prunus mume]
c46717.graph_c1	1.19788e-08	-4.53822	down	--	--	--	--	--	--	--	Proline-rich receptor-like protein kinase PERK10 GN=PERK10 OS=Arabidopsis thaliana (Mouse-ear cress) PE=2 SV=2	hypothetical protein POPTR_0010s14290g [Populus trichocarpa]
c43795.graph_c0	0.00326162	-1.08773	down	--	--	--	--	[IR]	--	--	ABC transporter A family member 8 GN=T23J7.120 OS=Arabidopsis thaliana (Mouse-ear cress) PE=2 SV=3	hypothetical protein AALP_AA5G099200 [Arabis alpina]
c46903.graph_c0	6.09111e-10	4.61038	up	--	--	--	--	[T]	Signal transduction mechanisms	Protein tyrosine kinase;; Protein kinase domain	Glycerophosphodiester phosphodiesterase protein kinase domain-containing GDPDL2 {ECO:0000305} (Precursor) OS=Arabidopsis thaliana (Mouse-ear cress) PE=1 SV=1	PREDICTED: G-type lectin S-receptor-like serine/threonine-protein kinase SD2-5 isoform X2 [Prunus mume]
c48897.graph_c0	4.2208e-05	-2.92067	down	[O]	Posttranslational modification, protein turnover, chaperones	Molecular Function: ubiquitin-protein ligase activity (GO:0004842);; Cellular Component: nucleus (GO:0005634);; Cellular Component: cytoplasm (GO:0005737);; Biological Process: ubiquitin-dependent protein catabolic process (GO:0006511);; Biological Process: cell proliferation (GO:0008283);; Biological Process: protein ubiquitination (GO:0016567);;	K06688|1e-102|pop:POPTR_557890|hypothetical protein	[O]	Posttranslational modification, protein turnover, chaperones	Ubiquitin-conjugating enzyme;; RWD domain	Ubiquitin-conjugating enzyme E2 19 GN=UBC19 OS=Arabidopsis thaliana (Mouse-ear cress) PE=1 SV=1	hypothetical protein PRUPE_ppa012200mg [Prunus persica]
c29121.graph_c0	0.000527516	1.59656	up	--	--	--	--	[S]	Function unknown	--	--	PREDICTED: pre-rRNA-processing protein TSR2 homolog [Prunus mume]
c43359.graph_c1	0.00608693	1.68971	up	[Q]	Secondary metabolites biosynthesis, transport and catabolism	--	--	[QI]	--	Cytochrome P450	Cytochrome P450 CYP72A219 OS=Panax ginseng (Korean ginseng) PE=2 SV=1	PREDICTED: cytochrome P450 CYP72A219-like isoform X2 [Prunus mume]
c27006.graph_c1	6.68977e-06	2.79855	up	[H]	Coenzyme transport and metabolism	Molecular Function: ATP binding (GO:0005524);; Biological Process: metabolic process (GO:0008152);; Molecular Function: acid-amino acid ligase activity (GO:0016881);;	--	[O]	Posttranslational modification, protein turnover, chaperones	ThiF family;; Ubiquitin-activating enzyme active site	Ubiquitin-activating enzyme E1 1 GN=T27E13.15 OS=Arabidopsis thaliana (Mouse-ear cress) PE=1 SV=1	putative ubiquitin activating enzyme [Arabidopsis thaliana]
c46493.graph_c0	5.24874e-07	-1.18033	down	--	--	--	--	--	--	--	GDSL esterase/lipase At1g28600 (Precursor) GN=At1g28600 OS=Arabidopsis thaliana (Mouse-ear cress) PE=2 SV=1	PREDICTED: uncharacterized protein LOC103324878 [Prunus mume]
c33169.graph_c0	4.22156e-06	-3.02968	down	--	--	--	--	[D]	Cell cycle control, cell division, chromosome partitioning	Cyclin, N-terminal domain;; Cyclin, C-terminal domain	Putative cyclin-D6-1 GN=CYCD6-1 OS=Arabidopsis thaliana (Mouse-ear cress) PE=3 SV=1	PREDICTED: putative cyclin-D6-1 [Prunus mume]
c38311.graph_c0	0.00116852	1.2301	up	--	--	--	--	[B]	Chromatin structure and dynamics	Zn-finger in ubiquitin-hydrolases and other protein	--	PREDICTED: BRCA1-associated protein-like [Prunus mume]
c46631.graph_c0	1.17369e-05	1.82691	up	[O]	Posttranslational modification, protein turnover, chaperones	--	--	--	--	Tyrosyl-DNA phosphodiesterase;; HIRAN domain;; FHA domain;; Clp amino terminal domain;; ATPase family associated with various cellular activities (AAA);; AAA ATPase domain;; AAA domain (Cdc48 subfamily);; C-terminal, D2-small domain, of ClpB protein;; AAA domain (dynein-related subfamily);; ATPase family associated with various cellular activities (AAA);; Sigma-54 interaction domain	Chaperone protein ClpD, chloroplastic (Precursor) GN=K3K7.27 OS=Arabidopsis thaliana (Mouse-ear cress) PE=1 SV=1	hypothetical protein PRUPE_ppa026771mg [Prunus persica]
c34117.graph_c0	5.49603e-10	-1.45197	down	--	--	Cellular Component: nucleus (GO:0005634);; Biological Process: regulation of transcription, DNA-templated (GO:0006355);; Biological Process: auxin-activated signaling pathway (GO:0009734);; Molecular Function: protein dimerization activity (GO:0046983);;	K14484|6e-90|rcu:RCOM_0895040|Auxin-induced protein AUX22, putative	--	--	AUX/IAA family	Auxin-induced protein AUX22 GN=AUX22 OS=Glycine max (Soybean) PE=2 SV=1	PREDICTED: auxin-induced protein IAA6 [Prunus mume]
c44967.graph_c0	0.00142377	-1.77121	down	--	--	--	--	[R]	General function prediction only	DYW family of nucleic acid deaminases;; PPR repeat;; Pentatricopeptide repeat domain;; PPR repeat	Pentatricopeptide repeat-containing protein At1g71420 GN=PCMP-H70 OS=Arabidopsis thaliana (Mouse-ear cress) PE=2 SV=1	PREDICTED: pentatricopeptide repeat-containing protein At1g71420 [Prunus mume]
c43269.graph_c0	6.7779e-05	1.73226	up	--	--	--	--	[D]	Cell cycle control, cell division, chromosome partitioning	Cyclin, N-terminal domain	Cyclin-D4-1 OS=Oryza sativa subsp. japonica (Rice) PE=2 SV=2	PREDICTED: cyclin-D2-1-like [Prunus mume]
c37697.graph_c0	6.08409e-05	1.92526	up	--	--	Biological Process: cellular process (GO:0009987);;	--	--	--	Salt stress response/antifungal	Cysteine-rich repeat secretory protein 56 (Precursor) GN=CRRSP56 OS=Arabidopsis thaliana (Mouse-ear cress) PE=1 SV=2	PREDICTED: cysteine-rich repeat secretory protein 56 [Prunus mume]
c37165.graph_c0	0.00129962	1.94751	up	--	--	Biological Process: defense response (GO:0006952);; Biological Process: signal transduction (GO:0007165);; Molecular Function: ADP binding (GO:0043531);;	--	--	--	--	Disease resistance protein RPS4 {ECO:0000303|PubMed:19519800} OS=Arabidopsis thaliana (Mouse-ear cress) PE=2 SV=1	hypothetical protein PRUPE_ppa024525mg [Prunus persica]
c42686.graph_c0	2.24523e-08	1.79242	up	--	--	--	--	--	--	--	--	PREDICTED: uncharacterized protein LOC101300162 [Fragaria vesca subsp. vesca]
c45142.graph_c0	0.00619682	-1.60923	down	--	--	--	--	[R]	General function prediction only	gag-polypeptide of LTR copia-type	--	PREDICTED: uncharacterized protein LOC103322965 [Prunus mume]
c36932.graph_c0	1.95984e-06	2.93556	up	--	--	--	--	--	--	--	Pathogen-related protein OS=Hordeum vulgare (Barley) PE=2 SV=2	PREDICTED: pathogen-related protein-like [Prunus mume]
c11856.graph_c0	5.09542e-08	-3.97917	down	--	--	--	--	--	--	Myb/SANT-like DNA-binding domain;; Myb/SANT-like DNA-binding domain	Uncharacterized protein At2g29880 GN=At2g29880 OS=Arabidopsis thaliana (Mouse-ear cress) PE=2 SV=1	PREDICTED: uncharacterized protein At2g29880-like [Prunus mume]
c44185.graph_c0	6.5478e-13	-1.83748	down	--	--	Molecular Function: DNA binding (GO:0003677);; Molecular Function: sequence-specific DNA binding transcription factor activity (GO:0003700);; Biological Process: regulation of transcription, DNA-templated (GO:0006355);; Biological Process: multicellular organismal development (GO:0007275);; Biological Process: toxin catabolic process (GO:0009407);; Biological Process: response to wounding (GO:000…	--	--	--	No apical meristem (NAM) protein	NAC domain-containing protein 2 GN=T1N6.12 OS=Arabidopsis thaliana (Mouse-ear cress) PE=2 SV=2	NAC domain-containing protein 2 [Prunus mume]
c22472.graph_c0	3.77335e-05	-1.14801	down	--	--	--	K13464|5e-90|pop:POPTR_739192|hypothetical protein	--	--	tify domain;; Divergent CCT motif	Protein TIFY 10A GN=T29M8.5 OS=Arabidopsis thaliana (Mouse-ear cress) PE=1 SV=1	PREDICTED: protein TIFY 10A [Prunus mume]
c12578.graph_c0	0.00077565	1.07264	up	[J]	Translation, ribosomal structure and biogenesis	Molecular Function: translation initiation factor activity (GO:0003743);; Biological Process: translational initiation (GO:0006413);;	--	[J]	Translation, ribosomal structure and biogenesis	Initiation factor 2 subunit family	--	PREDICTED: translation initiation factor eIF-2B subunit delta [Prunus mume]
c28051.graph_c0	2.68853e-06	-3.89663	down	--	--	--	--	--	--	--	--	PREDICTED: auxin-induced protein 15A-like [Prunus mume]
c41796.graph_c0	0.00419149	-2.14225	down	[S]	Function unknown	Molecular Function: protein kinase activity (GO:0004672);; Molecular Function: ATP binding (GO:0005524);; Biological Process: protein phosphorylation (GO:0006468);; Cellular Component: integral component of membrane (GO:0016021);;	--	--	--	Leucine Rich repeats (2 copies);; Leucine rich repeat;; Leucine Rich Repeat;; Leucine Rich repeat;; Protein tyrosine kinase;; Protein kinase domain;; Leucine rich repeat;; Protein kinase domain;; Protein tyrosine kinase	Probably inactive leucine-rich repeat receptor-like protein kinase IMK2 (Precursor) GN=IMK2 OS=Arabidopsis thaliana (Mouse-ear cress) PE=1 SV=1	PREDICTED: probable leucine-rich repeat receptor-like protein kinase IMK3 [Prunus mume]
c22785.graph_c1	3.30313e-06	2.84657	up	--	--	--	--	--	--	--	--	PREDICTED: blue copper protein-like [Prunus mume]
c38710.graph_c0	4.61812e-10	1.62925	up	[I]	Lipid transport and metabolism	--	K00120|0.0|vvi:100262718|hypothetical protein LOC100262718	[R]	General function prediction only	Fructose-bisphosphate aldolase class-II;; NAD-binding of NADP-dependent 3-hydroxyisobutyrate dehydrogenase;; NAD binding domain of 6-phosphogluconate dehydrogenase;; Protein of unknown function, DUF1537;; NADP oxidoreductase coenzyme F420-dependent	Probable 3-hydroxyisobutyrate dehydrogenase-like 3, mitochondrial GN=At1g71180 OS=Arabidopsis thaliana (Mouse-ear cress) PE=2 SV=1	PREDICTED: uncharacterized protein LOC103338684 [Prunus mume]
c19094.graph_c0	3.77802e-13	Inf	up	[S]	Function unknown	--	--	[T]	Signal transduction mechanisms	Leucine Rich repeats (2 copies);; Leucine rich repeat;; Leucine Rich Repeat	Putative disease resistance protein RGA4 GN=RGA4 OS=Solanum bulbocastanum (Wild potato) PE=2 SV=1	hypothetical protein PRUPE_ppa000373mg [Prunus persica]
c46868.graph_c0	0.00870481	-1.10704	down	--	--	--	--	[R]	General function prediction only	PPR repeat;; PPR repeat family;; PPR repeat;; Pentatricopeptide repeat domain	Pentatricopeptide repeat-containing protein At4g02750 GN=PCMP-H24 OS=Arabidopsis thaliana (Mouse-ear cress) PE=3 SV=1	PREDICTED: pentatricopeptide repeat-containing protein At4g02750-like [Prunus mume]
c42986.graph_c0	1.46113e-05	-2.6732	down	--	--	Molecular Function: RNA-directed RNA polymerase activity (GO:0003968);;	--	[A]	RNA processing and modification	RNA dependent RNA polymerase	RNA-dependent RNA polymerase 1 GN=F10B6.19 OS=Arabidopsis thaliana (Mouse-ear cress) PE=2 SV=1	PREDICTED: probable RNA-dependent RNA polymerase 1 [Prunus mume]
c43812.graph_c0	0.00192436	2.83033	up	--	--	--	--	--	--	Late embryogenesis abundant protein	Putative syntaxin-24 GN=SYP24 OS=Arabidopsis thaliana (Mouse-ear cress) PE=3 SV=1	PREDICTED: uncharacterized protein LOC103330379 [Prunus mume]
c44426.graph_c0	0.000173155	1.20218	up	--	--	--	--	--	--	--	Rhodanese-like domain-containing protein 14, chloroplastic (Precursor) GN=At4g27700 OS=Arabidopsis thaliana (Mouse-ear cress) PE=2 SV=1	hypothetical protein PRUPE_ppa010351mg [Prunus persica]
c42415.graph_c0	0.00104118	-1.28372	down	--	--	--	--	[R]	General function prediction only	Tetratricopeptide repeat;; PPR repeat;; PPR repeat family;; Tetratricopeptide repeat;; Tetratricopeptide repeat;; Pentatricopeptide repeat domain;; Tetratricopeptide repeat;; Tetratricopeptide repeat;; PPR repeat;; PPR repeat family;; Pentatricopeptide repeat domain	Pentatricopeptide repeat-containing protein At2g20710, mitochondrial (Precursor) GN=At2g20710 OS=Arabidopsis thaliana (Mouse-ear cress) PE=2 SV=1	hypothetical protein PRUPE_ppa022158mg, partial [Prunus persica]
c37501.graph_c0	4.5797e-07	-1.34727	down	[R]	General function prediction only	Biological Process: sodium ion transport (GO:0006814);; Molecular Function: bile acid:sodium symporter activity (GO:0008508);; Cellular Component: membrane (GO:0016020);;	K03453|1e-106|rcu:RCOM_0494130|sodium-bile acid cotransporter, putative	[P]	Inorganic ion transport and metabolism	Sodium Bile acid symporter family;; Sodium Bile acid symporter family;; SBF-like CPA transporter family (DUF4137)	Probable sodium/metabolite cotransporter BASS1, chloroplastic (Precursor) GN=T30F21.11 OS=Arabidopsis thaliana (Mouse-ear cress) PE=2 SV=1	PREDICTED: probable sodium/metabolite cotransporter BASS1, chloroplastic [Prunus mume]
c43426.graph_c0	0.00188886	1.56513	up	--	--	--	--	--	--	GDSL-like Lipase/Acylhydrolase	GDSL esterase/lipase 4 (Precursor) GN=GLIP4 OS=Arabidopsis thaliana (Mouse-ear cress) PE=2 SV=2	hypothetical protein PRUPE_ppa017048mg [Prunus persica]
c47552.graph_c0	0.00300688	-1.46831	down	[GEPR]	--	--	--	[R]	General function prediction only	Major Facilitator Superfamily;; gag-polypeptide of LTR copia-type	Protein ZINC INDUCED FACILITATOR 1 GN=ZIF1 OS=Arabidopsis thaliana (Mouse-ear cress) PE=1 SV=2	PREDICTED: protein ZINC INDUCED FACILITATOR-LIKE 1-like [Prunus mume]
c36231.graph_c0	2.03398e-10	2.23848	up	--	--	--	--	--	--	--	--	PREDICTED: uncharacterized protein LOC103323795 [Prunus mume]
c40317.graph_c0	0.00384956	1.32153	up	[O]	Posttranslational modification, protein turnover, chaperones	--	--	[O]	Posttranslational modification, protein turnover, chaperones	--	--	PREDICTED: uncharacterized protein LOC103320945 [Prunus mume]
c43853.graph_c0	0.00140975	-1.73234	down	[Q]	Secondary metabolites biosynthesis, transport and catabolism	--	--	[QI]	--	Cytochrome P450	Cytochrome P450 734A1 GN=F18A8.8 OS=Arabidopsis thaliana (Mouse-ear cress) PE=2 SV=1	hypothetical protein PRUPE_ppa004539mg [Prunus persica]
c31708.graph_c0	4.23155e-06	-1.25839	down	[IQR]	--	Molecular Function: 3-oxoacyl-[acyl-carrier-protein] reductase (NADPH) activity (GO:0004316);; Molecular Function: copper ion binding (GO:0005507);; Biological Process: fatty acid biosynthetic process (GO:0006633);; Cellular Component: chloroplast stroma (GO:0009570);; Cellular Component: chloroplast envelope (GO:0009941);; Molecular Function: NAD binding (GO:0051287);; Biological Process: oxidat…	K00059|1e-175|pop:POPTR_726104|hypothetical protein	[I]	Lipid transport and metabolism	short chain dehydrogenase;; Enoyl-(Acyl carrier protein) reductase;; KR domain	3-oxoacyl-[acyl-carrier-protein] reductase, chloroplastic (Precursor) GN=CLKR27 OS=Cuphea lanceolata (Cigar flower) PE=2 SV=1	hypothetical protein PRUPE_ppa006511mg [Prunus persica]
c45336.graph_c0	4.21374e-24	-3.55655	down	--	--	Biological Process: response to red or far red light (GO:0009639);; Molecular Function: oxidoreductase activity, acting on paired donors, with incorporation or reduction of molecular oxygen, 2-oxoglutarate as one donor, and incorporation of one atom each of oxygen into both donors (GO:0016706);; Biological Process: single-organism metabolic process (GO:0044710);;	--	[QR]	--	2OG-Fe(II) oxygenase superfamily	Gibberellin 3-beta-dioxygenase 1 GN=LE OS=Pisum sativum (Garden pea) PE=1 SV=1	PREDICTED: gibberellin 3-beta-dioxygenase 1-like [Malus domestica]
c22970.graph_c1	1.40213e-09	-2.72694	down	--	--	--	--	[O]	Posttranslational modification, protein turnover, chaperones	--	E3 ubiquitin-protein ligase ATL31 (Precursor) GN=F21A20.130 OS=Arabidopsis thaliana (Mouse-ear cress) PE=1 SV=2	PREDICTED: E3 ubiquitin-protein ligase ATL31-like [Prunus mume]
c36865.graph_c1	5.18784e-06	1.34937	up	[GEPR]	--	Molecular Function: high-affinity hydrogen:glucose symporter activity (GO:0005358);; Cellular Component: plasma membrane (GO:0005886);; Cellular Component: plasmodesma (GO:0009506);; Biological Process: monosaccharide transport (GO:0015749);; Cellular Component: integral component of membrane (GO:0016021);; Molecular Function: 2-alkenal reductase [NAD(P)] activity (GO:0032440);; Biological Proces…	--	[R]	General function prediction only	Sugar (and other) transporter;; Major Facilitator Superfamily	Sugar transport protein 13 GN=F9D12.17 OS=Arabidopsis thaliana (Mouse-ear cress) PE=1 SV=2	PREDICTED: sugar transport protein 13-like [Prunus mume]
c46227.graph_c0	2.72853e-05	1.43353	up	--	--	Biological Process: protein N-linked glycosylation (GO:0006487);; Biological Process: N-terminal protein myristoylation (GO:0006499);; Molecular Function: zinc ion binding (GO:0008270);; Biological Process: response to symbiotic fungus (GO:0009610);;	K11971|0.0|vvi:100262589|hypothetical protein LOC100262589	[O]	Posttranslational modification, protein turnover, chaperones	RWD domain;; IBR domain;; Ring finger domain	Probable E3 ubiquitin-protein ligase ARI9 GN=ARI9 OS=Arabidopsis thaliana (Mouse-ear cress) PE=2 SV=1	PREDICTED: E3 ubiquitin-protein ligase RNF14 [Prunus mume]
c42465.graph_c0	0.000461664	1.59712	up	--	--	--	--	[T]	Signal transduction mechanisms	--	--	PREDICTED: uncharacterized protein LOC103343107 [Prunus mume]
c30239.graph_c0	3.71258e-06	3.12312	up	--	--	Biological Process: long-chain fatty acid metabolic process (GO:0001676);; Molecular Function: peroxidase activity (GO:0004601);; Molecular Function: prostaglandin-endoperoxide synthase activity (GO:0004666);; Biological Process: response to oxidative stress (GO:0006979);; Molecular Function: oxidoreductase activity, acting on single donors with incorporation of molecular oxygen, incorporation of…	--	[R]	General function prediction only	Animal haem peroxidase	Alpha-dioxygenase 2 (Precursor) GN=F25P22.10 OS=Arabidopsis thaliana (Mouse-ear cress) PE=2 SV=1	PREDICTED: alpha-dioxygenase 2 [Prunus mume]
c35217.graph_c0	0.0004862	-1.63272	down	--	--	Molecular Function: DNA binding (GO:0003677);; Molecular Function: sequence-specific DNA binding transcription factor activity (GO:0003700);; Cellular Component: nucleus (GO:0005634);; Biological Process: regulation of transcription, DNA-templated (GO:0006355);;	--	--	--	--	Ethylene-responsive transcription factor WIN1 GN=F9L1.31 OS=Arabidopsis thaliana (Mouse-ear cress) PE=2 SV=1	PREDICTED: ethylene-responsive transcription factor WIN1, partial [Prunus mume]
c10332.graph_c0	5.45902e-38	4.62196	up	--	--	Cellular Component: extracellular region (GO:0005576);; Biological Process: syncytium formation (GO:0006949);; Biological Process: plant-type cell wall organization (GO:0009664);; Cellular Component: membrane (GO:0016020);;	--	--	--	Pollen allergen;; Rare lipoprotein A (RlpA)-like double-psi beta-barrel	Expansin-A8 (Precursor) GN=T2P4.4 OS=Arabidopsis thaliana (Mouse-ear cress) PE=2 SV=1	expansin [Prunus armeniaca]
c21290.graph_c0	9.05825e-05	-1.7128	down	--	--	--	--	--	--	Plant protein of unknown function (DUF868)	--	PREDICTED: uncharacterized protein LOC103326739 [Prunus mume]
c48135.graph_c0	0.000123122	-1.0187	down	--	--	--	--	[O]	Posttranslational modification, protein turnover, chaperones	Ring finger domain;; RING-H2 zinc finger;; Zinc finger, C3HC4 type (RING finger);; Anaphase-promoting complex subunit 11 RING-H2 finger	Arabinogalactan peptide 15 (Precursor) GN=AGP15 OS=Arabidopsis thaliana (Mouse-ear cress) PE=1 SV=1	PREDICTED: RING-H2 finger protein ATL65 [Prunus mume]
c40275.graph_c0	6.93717e-17	2.16037	up	--	--	--	--	--	--	Domain of unknown function (DUF4378);; DUF761-associated sequence motif	Protein LONGIFOLIA 1 GN=T20K14.190 OS=Arabidopsis thaliana (Mouse-ear cress) PE=1 SV=1	PREDICTED: protein LONGIFOLIA 1 [Prunus mume]
c35890.graph_c0	0.000149651	1.05408	up	--	--	--	--	[ODR]	--	PB1 domain	--	PREDICTED: uncharacterized protein LOC103341221 [Prunus mume]
c41377.graph_c0	9.38193e-11	-6.01335	down	--	--	--	--	--	--	--	--	hypothetical protein PRUPE_ppa024513mg [Prunus persica]
c43765.graph_c0	0.00296673	1.20526	up	--	--	--	--	[T]	Signal transduction mechanisms	Leucine rich repeat;; Leucine Rich repeats (2 copies);; Leucine Rich Repeat;; Leucine rich repeat	Putative disease resistance protein At3g14460 GN=At3g14460 OS=Arabidopsis thaliana (Mouse-ear cress) PE=3 SV=1	hypothetical protein PRUPE_ppa017078mg [Prunus persica]
c24100.graph_c0	1.43573e-11	#NAME?	down	--	--	--	--	--	--	--	TMV resistance protein N GN=N OS=Nicotiana glutinosa (Tobacco) PE=1 SV=1	PREDICTED: TMV resistance protein N-like [Prunus mume]
c36405.graph_c0	2.65472e-51	3.71599	up	[E]	Amino acid transport and metabolism	Cellular Component: cytoplasm (GO:0005737);; Biological Process: L-phenylalanine catabolic process (GO:0006559);; Biological Process: cinnamic acid biosynthetic process (GO:0009800);; Molecular Function: phenylalanine ammonia-lyase activity (GO:0045548);;	K10775|0.0|rcu:RCOM_0262230|Phenylalanine ammonia-lyase, putative (EC:4.3.1.24)	[Q]	Secondary metabolites biosynthesis, transport and catabolism	Aromatic amino acid lyase;; Aralkyl acyl-CoA:amino acid N-acyltransferase	Phenylalanine ammonia-lyase 1 GN=PAL1 OS=Rubus idaeus (Raspberry) PE=2 SV=1	PREDICTED: phenylalanine ammonia-lyase 1 [Prunus mume]
c44540.graph_c0	5.17891e-05	-1.83693	down	--	--	--	--	--	--	Leucine Rich repeats (2 copies);; Leucine Rich Repeat;; Leucine rich repeat;; Leucine rich repeat	TMV resistance protein N GN=N OS=Nicotiana glutinosa (Tobacco) PE=1 SV=1	PREDICTED: TMV resistance protein N-like isoform X1 [Prunus mume]
c44487.graph_c0	2.0257e-05	-1.27588	down	--	--	--	--	--	--	--	--	hypothetical protein PRUPE_ppa014283mg [Prunus persica]
c24365.graph_c0	0.00676812	-1.41037	down	--	--	--	K12855|4e-06|pop:POPTR_730490|hypothetical protein	[A]	RNA processing and modification	--	Protein STABILIZED1 GN=F9H3.5 OS=Arabidopsis thaliana (Mouse-ear cress) PE=1 SV=1	hypothetical protein PRUPE_ppa000851mg [Prunus persica]
c44726.graph_c0	2.20523e-07	-2.55153	down	--	--	--	--	--	--	--	--	hypothetical protein PRUPE_ppa017418mg [Prunus persica]
c47006.graph_c0	0.000495901	-1.45507	down	[V]	Defense mechanisms	--	K05674|0.0|rcu:RCOM_1441590|multidrug resistance-associated protein, putative (EC:1.3.1.74)	[Q]	Secondary metabolites biosynthesis, transport and catabolism	ABC transporter transmembrane region;; ABC transporter;; ABC transporter	ABC transporter C family member 13 GN=T5E7.1 OS=Arabidopsis thaliana (Mouse-ear cress) PE=2 SV=3	PREDICTED: LOW QUALITY PROTEIN: ABC transporter C family member 13 [Prunus mume]
c43654.graph_c0	1.86093e-05	-1.45229	down	--	--	--	--	--	--	--	--	hypothetical protein PRUPE_ppa010742mg [Prunus persica]
c44059.graph_c0	0.00079875	-1.54037	down	--	--	--	--	[R]	General function prediction only	PPR repeat family;; PPR repeat;; Pentatricopeptide repeat domain;; PPR repeat	Pentatricopeptide repeat-containing protein At2g01390 GN=At2g01390/At2g01380 OS=Arabidopsis thaliana (Mouse-ear cress) PE=2 SV=2	PREDICTED: pentatricopeptide repeat-containing protein At2g01390 [Prunus mume]
c37872.graph_c0	2.21138e-06	1.14335	up	[RTKL]	--	Molecular Function: protein serine/threonine kinase activity (GO:0004674);; Molecular Function: ATP binding (GO:0005524);; Biological Process: protein phosphorylation (GO:0006468);;	K14498|9e-87|vvi:100243594|hypothetical protein LOC100243594	[T]	Signal transduction mechanisms	Protein kinase domain	Serine/threonine-protein kinase SAPK1 GN=OOSJNBa0017N12.8 OS=Oryza sativa subsp. japonica (Rice) PE=1 SV=1	PREDICTED: serine/threonine-protein kinase SAPK3-like [Prunus mume]
c45456.graph_c0	0.00753872	1.07284	up	--	--	Cellular Component: endoplasmic reticulum membrane (GO:0005789);; Molecular Function: transferase activity, transferring hexosyl groups (GO:0016758);;	K03848|0.0|vvi:100241202|hypothetical protein LOC100241202	[GE]	--	ALG6, ALG8 glycosyltransferase family;; ALG6, ALG8 glycosyltransferase family	Probable dolichyl pyrophosphate Man9GlcNAc2 alpha-1,3-glucosyltransferase GN=At5g38460 OS=Arabidopsis thaliana (Mouse-ear cress) PE=2 SV=1	PREDICTED: probable dolichyl pyrophosphate Man9GlcNAc2 alpha-1,3-glucosyltransferase [Prunus mume]
c45417.graph_c0	1.3276e-07	-2.86213	down	--	--	--	--	[R]	General function prediction only	Endonuclease/Exonuclease/phosphatase family;; Reverse transcriptase (RNA-dependent DNA polymerase);; zinc-binding in reverse transcriptase	Putative ribonuclease H protein At1g65750 GN=At1g65750 OS=Arabidopsis thaliana (Mouse-ear cress) PE=3 SV=1	hypothetical protein PRUPE_ppa018489mg, partial [Prunus persica]
c46108.graph_c0	7.28354e-06	-2.79375	down	--	--	Molecular Function: binding (GO:0005488);;	--	[R]	General function prediction only	Reverse transcriptase (RNA-dependent DNA polymerase)	--	hypothetical protein PRUPE_ppa015871mg, partial [Prunus persica]
c46043.graph_c0	4.46632e-06	-1.083	down	[L]	Replication, recombination and repair	--	--	--	--	HhH-GPD superfamily base excision DNA repair protein	Transcriptional activator DEMETER GN=T32M21.160/T32M21.170/T32M21.180 OS=Arabidopsis thaliana (Mouse-ear cress) PE=1 SV=2	PREDICTED: transcriptional activator DEMETER-like isoform X1 [Prunus mume]
c32233.graph_c0	2.85532e-06	-3.00914	down	--	--	Molecular Function: hydrolase activity (GO:0016787);;	--	--	--	Alpha/beta hydrolase family;; alpha/beta hydrolase fold;; Alpha/beta hydrolase family	Methylesterase 10 GN=MES10 OS=Arabidopsis thaliana (Mouse-ear cress) PE=2 SV=1	PREDICTED: methylesterase 10-like [Prunus mume]
c36330.graph_c0	0.0016037	4.05698	up	[RTKL]	--	Biological Process: activation of MAPKK activity (GO:0000186);; Molecular Function: MAP kinase kinase kinase activity (GO:0004709);; Molecular Function: protein serine/threonine/tyrosine kinase activity (GO:0004712);; Molecular Function: protein tyrosine kinase activity (GO:0004713);; Molecular Function: ATP binding (GO:0005524);;	--	[T]	Signal transduction mechanisms	Protein tyrosine kinase;; Protein kinase domain	Serine/threonine-protein kinase CTR1 GN=CTR1 OS=Arabidopsis thaliana (Mouse-ear cress) PE=1 SV=1	PREDICTED: serine/threonine-protein kinase CTR1 [Prunus mume]
c16187.graph_c0	0.000131345	-1.27264	down	--	--	--	--	--	--	Domain of unknown function (DUF4516)	--	hypothetical protein PHAVU_008G011200g [Phaseolus vulgaris]
c43868.graph_c0	3.09659e-06	-2.88318	down	--	--	--	--	--	--	--	TMV resistance protein N GN=N OS=Nicotiana glutinosa (Tobacco) PE=1 SV=1	PREDICTED: TMV resistance protein N-like isoform X1 [Prunus mume]
c32691.graph_c0	9.21254e-05	2.29128	up	[RTKL]	--	Molecular Function: calmodulin-dependent protein kinase activity (GO:0004683);; Molecular Function: calcium ion binding (GO:0005509);; Molecular Function: ATP binding (GO:0005524);; Cellular Component: peroxisome (GO:0005777);; Cellular Component: endoplasmic reticulum membrane (GO:0005789);; Biological Process: protein phosphorylation (GO:0006468);;	K13412|0.0|rcu:RCOM_0422070|calcium-dependent protein kinase, putative (EC:2.7.11.17)	[T]	Signal transduction mechanisms	Protein kinase domain;; EF hand;; EF-hand domain pair;; Protein tyrosine kinase;; EF-hand domain pair;; EF-hand domain;; EF hand;; Cytoskeletal-regulatory complex EF hand;; Lipopolysaccharide kinase (Kdo/WaaP) family	Calcium-dependent protein kinase 1 GN=MUK11.19 OS=Arabidopsis thaliana (Mouse-ear cress) PE=1 SV=1	hypothetical protein PRUPE_ppa002734mg [Prunus persica]
c32198.graph_c0	3.0894e-06	-1.07663	down	--	--	--	--	--	--	Leucine Rich repeats (2 copies);; Leucine rich repeat;; Leucine Rich Repeat;; Leucine rich repeat N-terminal domain	Leucine-rich repeat extensin-like protein 4 (Precursor) GN=LRX4 OS=Arabidopsis thaliana (Mouse-ear cress) PE=2 SV=1	PREDICTED: leucine-rich repeat extensin-like protein 3 [Prunus mume]
c46139.graph_c0	0.00155518	1.64002	up	--	--	--	--	--	--	Protein of unknown function (DUF688)	Uncharacterized protein At4g00950 GN=At4g00950 OS=Arabidopsis thaliana (Mouse-ear cress) PE=2 SV=1	PREDICTED: uncharacterized protein At4g00950 [Prunus mume]
c46542.graph_c1	4.32223e-12	-1.87738	down	--	--	--	--	--	--	U-box domain	U-box domain-containing protein 40 GN=PUB40 OS=Arabidopsis thaliana (Mouse-ear cress) PE=2 SV=2	PREDICTED: U-box domain-containing protein 40 [Prunus mume]
c44212.graph_c0	5.40615e-15	-2.31089	down	[M]	Cell wall/membrane/envelope biogenesis	Molecular Function: ATP binding (GO:0005524);; Cellular Component: cytoplasm (GO:0005737);; Molecular Function: D-alanine-D-alanine ligase activity (GO:0008716);; Biological Process: peptidoglycan biosynthetic process (GO:0009252);; Molecular Function: metal ion binding (GO:0046872);;	--	--	--	D-ala D-ala ligase N-terminus;; D-ala D-ala ligase C-terminus;; ATP-grasp domain	--	PREDICTED: uncharacterized protein LOC103342923 [Prunus mume]
c37847.graph_c0	0.00526657	1.10576	up	[T]	Signal transduction mechanisms	Molecular Function: phosphoprotein phosphatase activity (GO:0004721);; Cellular Component: plasma membrane (GO:0005886);; Biological Process: metabolic process (GO:0008152);;	--	[T]	Signal transduction mechanisms	Protein phosphatase 2C	Probable protein phosphatase 2C 52 GN=At4g03415 OS=Arabidopsis thaliana (Mouse-ear cress) PE=2 SV=1	PREDICTED: probable protein phosphatase 2C 52 [Prunus mume]
c46842.graph_c0	1.99695e-09	-3.48026	down	--	--	--	--	--	--	--	--	hypothetical protein PRUPE_ppb018588mg [Prunus persica]
c43038.graph_c0	5.67307e-07	-1.32537	down	[C]	Energy production and conversion	Molecular Function: aldo-keto reductase (NADP) activity (GO:0004033);; Molecular Function: glutamate dehydrogenase [NAD(P)+] activity (GO:0004353);; Cellular Component: cytosol (GO:0005829);; Biological Process: cellular amino acid metabolic process (GO:0006520);; Molecular Function: L-galactose dehydrogenase activity (GO:0010349);; Biological Process: L-ascorbic acid biosynthetic process (GO:001…	K00064|0.0|pop:POPTR_833135|L-galactose dehydrogenase	[C]	Energy production and conversion	Aldo/keto reductase family	L-galactose dehydrogenase GN=LGALDH OS=Arabidopsis thaliana (Mouse-ear cress) PE=1 SV=1	PREDICTED: L-galactose dehydrogenase [Prunus mume]
c47385.graph_c0	0.00070466	-1.1497	down	--	--	Molecular Function: UDP-N-acetylmuramate dehydrogenase activity (GO:0008762);; Molecular Function: flavin adenine dinucleotide binding (GO:0050660);; Biological Process: oxidation-reduction process (GO:0055114);;	--	--	--	Berberine and berberine like	Reticuline oxidase-like protein (Precursor) GN=At4g20830 OS=Arabidopsis thaliana (Mouse-ear cress) PE=1 SV=2	PREDICTED: reticuline oxidase-like protein [Prunus mume]
c13354.graph_c0	4.90924e-05	2.44802	up	[Q]	Secondary metabolites biosynthesis, transport and catabolism	Molecular Function: iron ion binding (GO:0005506);; Molecular Function: electron carrier activity (GO:0009055);; Molecular Function: trans-cinnamate 4-monooxygenase activity (GO:0016710);; Molecular Function: heme binding (GO:0020037);; Biological Process: oxidation-reduction process (GO:0055114);;	K00487|1e-159|vvi:100251539|hypothetical protein LOC100251539	[Q]	Secondary metabolites biosynthesis, transport and catabolism	Cytochrome P450	Cytochrome P450 CYP73A100 OS=Panax ginseng (Korean ginseng) PE=2 SV=1	PREDICTED: cytochrome P450 CYP73A100-like [Prunus mume]
c25137.graph_c0	2.44482e-12	Inf	up	--	--	--	--	--	--	--	Classical arabinogalactan protein 1 (Precursor) GN=AGP1 OS=Arabidopsis thaliana (Mouse-ear cress) PE=2 SV=2	PREDICTED: classical arabinogalactan protein 1-like [Prunus mume]
c44986.graph_c1	1.14505e-19	3.07881	up	[R]	General function prediction only	Biological Process: metabolic process (GO:0008152);; Molecular Function: transferase activity, transferring acyl groups other than amino-acyl groups (GO:0016747);;	--	--	--	Diacylglycerol acyltransferase;; Alpha/beta hydrolase family	Acyltransferase-like protein At3g26840, chloroplastic (Precursor) GN=At3g26840 OS=Arabidopsis thaliana (Mouse-ear cress) PE=2 SV=1	PREDICTED: acyltransferase-like protein At3g26840, chloroplastic [Prunus mume]
c40180.graph_c0	2.98544e-05	1.11109	up	[I]	Lipid transport and metabolism	Biological Process: long-chain fatty acid metabolic process (GO:0001676);; Biological Process: defense response to insect (GO:0002213);; Molecular Function: long-chain fatty acid-CoA ligase activity (GO:0004467);; Cellular Component: peroxisome (GO:0005777);; Biological Process: fatty acid biosynthetic process (GO:0006633);; Biological Process: fatty acid beta-oxidation (GO:0006635);; Cellular Co…	K01897|0.0|vvi:100244213|hypothetical protein LOC100244213	[I]	Lipid transport and metabolism	AMP-binding enzyme	Long chain acyl-CoA synthetase 6, peroxisomal (Precursor) GN=LACS6 OS=Arabidopsis thaliana (Mouse-ear cress) PE=1 SV=1	hypothetical protein PRUPE_ppa002256mg [Prunus persica]
c32920.graph_c0	0.00725737	-1.13199	down	[L]	Replication, recombination and repair	--	K10739|1e-112|vvi:100254758|hypothetical protein LOC100254758	[L]	Replication, recombination and repair	Replication protein A C terminal;; OB-fold nucleic acid binding domain	Replication protein A 32 kDa subunit B GN=F13E7.13 OS=Arabidopsis thaliana (Mouse-ear cress) PE=2 SV=1	PREDICTED: replication protein A 32 kDa subunit B-like isoform X1 [Prunus mume]
c33003.graph_c0	8.33494e-08	1.33987	up	--	--	Molecular Function: DNA binding (GO:0003677);; Biological Process: regulation of transcription, DNA-templated (GO:0006355);; Biological Process: xylem development (GO:0010089);;	--	--	--	--	--	PREDICTED: NAC transcription factor NAM-B2 [Prunus mume]
c38546.graph_c1	1.409e-11	1.92654	up	--	--	Molecular Function: actin binding (GO:0003779);; Cellular Component: actin cytoskeleton (GO:0015629);; Biological Process: actin filament depolymerization (GO:0030042);;	--	[Z]	Cytoskeleton	Cofilin/tropomyosin-type actin-binding protein	Actin-depolymerizing factor 5 GN=ADF5 OS=Arabidopsis thaliana (Mouse-ear cress) PE=1 SV=1	hypothetical protein PRUPE_ppa013033mg [Prunus persica]
c46042.graph_c0	4.62197e-07	-1.35473	down	[G]	Carbohydrate transport and metabolism	Molecular Function: alpha,alpha-trehalose-phosphate synthase (UDP-forming) activity (GO:0003825);; Molecular Function: trehalose-phosphatase activity (GO:0004805);; Biological Process: trehalose biosynthetic process (GO:0005992);;	K01087|0.0|rcu:RCOM_1251280|trehalose-6-phosphate synthase, putative (EC:2.4.1.15 3.1.3.12)	[G]	Carbohydrate transport and metabolism	Glycosyltransferase family 20;; Trehalose-phosphatase;; haloacid dehalogenase-like hydrolase;; Plant protein of unknown function (DUF641)	Probable alpha,alpha-trehalose-phosphate synthase [UDP-forming] 7 GN=T2D23.11 OS=Arabidopsis thaliana (Mouse-ear cress) PE=1 SV=1	PREDICTED: probable alpha,alpha-trehalose-phosphate synthase [UDP-forming] 7 [Prunus mume]
c48080.graph_c0	0.00117372	1.44031	up	--	--	--	--	--	--	Lines C-terminus;; Lines N-terminus	--	PREDICTED: uncharacterized protein LOC101301400 [Fragaria vesca subsp. vesca]
c44149.graph_c0	0.000348582	1.11596	up	[G]	Carbohydrate transport and metabolism	Molecular Function: hydrolase activity, hydrolyzing O-glycosyl compounds (GO:0004553);; Biological Process: carbohydrate metabolic process (GO:0005975);;	K01193|0.0|vvi:100232951|CWINV	[G]	Carbohydrate transport and metabolism	Glycosyl hydrolases family 32 N-terminal domain;; Glycosyl hydrolases family 32 C terminal	Beta-fructofuranosidase, insoluble isoenzyme CWINV1 (Precursor) GN=MMM17.26 OS=Arabidopsis thaliana (Mouse-ear cress) PE=1 SV=1	PREDICTED: beta-fructofuranosidase, insoluble isoenzyme CWINV1-like [Prunus mume]
c39562.graph_c0	0.000195404	-1.1362	down	--	--	Biological Process: amino acid transmembrane transport (GO:0003333);; Molecular Function: ATP binding (GO:0005524);; Cellular Component: vacuolar membrane (GO:0005774);; Biological Process: ATP catabolic process (GO:0006200);; Biological Process: protein N-linked glycosylation (GO:0006487);; Molecular Function: amino acid transmembrane transporter activity (GO:0015171);; Molecular Function: ATPas…	--	[IR]	--	--	ABC transporter A family member 1 GN=T32G6.22 OS=Arabidopsis thaliana (Mouse-ear cress) PE=2 SV=2	hypothetical protein PRUPE_ppa000081mg [Prunus persica]
c16106.graph_c0	0.000223707	1.1404	up	--	--	Biological Process: response to cold (GO:0009409);; Biological Process: response to water deprivation (GO:0009414);; Molecular Function: cellulose synthase (UDP-forming) activity (GO:0016760);;	--	[G]	Carbohydrate transport and metabolism	--	Galactinol synthase 2 GN=GOLS2 OS=Solanum lycopersicum (Tomato) PE=2 SV=1	hypothetical protein PRUPE_ppa026497mg, partial [Prunus persica]
c47750.graph_c0	0.00207012	-2.68286	down	--	--	--	--	--	--	--	--	hypothetical protein PRUPE_ppa022177mg, partial [Prunus persica]
c44331.graph_c0	0.000369575	1.7278	up	[P]	Inorganic ion transport and metabolism	Molecular Function: potassium ion transmembrane transporter activity (GO:0015079);; Cellular Component: membrane (GO:0016020);; Biological Process: potassium ion transmembrane transport (GO:0071805);;	--	--	--	K+ potassium transporter;; NHL repeat	Potassium transporter 8 GN=T9L3_180 OS=Arabidopsis thaliana (Mouse-ear cress) PE=2 SV=2	PREDICTED: potassium transporter 8-like [Prunus mume]
c46657.graph_c0	0.00558569	1.40515	up	--	--	--	--	--	--	--	--	hypothetical protein JCGZ_16863 [Jatropha curcas]
c23080.graph_c0	0.00762667	-1.42732	down	--	--	--	--	--	--	--	--	hypothetical protein PRUPE_ppa003273mg [Prunus persica]
c23134.graph_c0	4.00116e-05	1.02087	up	--	--	--	--	--	--	PB1 domain	Leucine-rich repeat extensin-like protein 5 (Precursor) GN=LRX5 OS=Arabidopsis thaliana (Mouse-ear cress) PE=2 SV=2	hypothetical protein PRUPE_ppa005256mg [Prunus persica]
c47184.graph_c0	0.000114676	-1.83133	down	--	--	--	--	[A]	RNA processing and modification	--	Probable RNA-dependent RNA polymerase 1 GN=RDR1 OS=Oryza sativa subsp. japonica (Rice) PE=2 SV=2	PREDICTED: probable RNA-dependent RNA polymerase 1 [Prunus mume]
c10473.graph_c1	2.18195e-07	-3.47849	down	--	--	Molecular Function: iron ion binding (GO:0005506);; Molecular Function: linoleate 13S-lipoxygenase activity (GO:0016165);; Biological Process: oxylipin biosynthetic process (GO:0031408);; Biological Process: oxidation-reduction process (GO:0055114);;	--	--	--	Lipoxygenase;; PLAT/LH2 domain	Linoleate 13S-lipoxygenase 2-1, chloroplastic (Precursor) GN=LOX2.1 OS=Solanum tuberosum (Potato) PE=1 SV=1	PREDICTED: linoleate 13S-lipoxygenase 2-1, chloroplastic-like [Prunus mume]
c26194.graph_c0	2.89762e-05	-1.5942	down	[S]	Function unknown	Cellular Component: cytoplasm (GO:0005737);; Biological Process: lipid metabolic process (GO:0006629);; Cellular Component: integral component of membrane (GO:0016021);; Molecular Function: oxidoreductase activity, acting on the CH-CH group of donors (GO:0016627);;	--	[R]	General function prediction only	Protein of unknown function (DUF1295);; Phospholipid methyltransferase;; 3-oxo-5-alpha-steroid 4-dehydrogenase	--	PREDICTED: uncharacterized protein C594.04c [Prunus mume]
c34308.graph_c0	1.04172e-25	4.27852	up	[R]	General function prediction only	Molecular Function: acid phosphatase activity (GO:0003993);; Molecular Function: metal ion binding (GO:0046872);;	--	[G]	Carbohydrate transport and metabolism	Iron/zinc purple acid phosphatase-like protein C;; Calcineurin-like phosphoesterase;; Calcineurin-like phosphoesterase superfamily domain	Probable inactive purple acid phosphatase 27 (Precursor) GN=PAP27 OS=Arabidopsis thaliana (Mouse-ear cress) PE=2 SV=1	PREDICTED: probable inactive purple acid phosphatase 27 [Prunus mume]
c42907.graph_c0	0.00220786	-1.50908	down	--	--	--	--	--	--	--	--	PREDICTED: uncharacterized protein LOC103946290 [Pyrus x bretschneideri]
c41766.graph_c1	5.50831e-07	1.27735	up	[Q]	Secondary metabolites biosynthesis, transport and catabolism	--	--	[Q]	Secondary metabolites biosynthesis, transport and catabolism	Cytochrome P450	Cytochrome P450 714B2 OS=Oryza sativa subsp. japonica (Rice) PE=1 SV=2	PREDICTED: cytokinin hydroxylase-like [Prunus mume]
c44064.graph_c0	0.00987059	1.39059	up	[I]	Lipid transport and metabolism	Molecular Function: acetyl-CoA C-acetyltransferase activity (GO:0003985);; Biological Process: sterol biosynthetic process (GO:0016126);; Biological Process: pentacyclic triterpenoid biosynthetic process (GO:0019745);;	K00626|1e-111|pop:POPTR_652350|acetyl-CoA C-acetyltransferase (EC:2.3.1.9)	[I]	Lipid transport and metabolism	Thiolase, N-terminal domain;; Thiolase, C-terminal domain	Probable acetyl-CoA acetyltransferase, cytosolic 2 GN=At5g47720 OS=Arabidopsis thaliana (Mouse-ear cress) PE=2 SV=1	PREDICTED: acetyl-CoA acetyltransferase, cytosolic 1 [Prunus mume]
c36940.graph_c1	9.96525e-07	-1.21171	down	--	--	--	--	--	--	Wound-induced protein	--	hypothetical protein PRUPE_ppa013980mg [Prunus persica]
c21613.graph_c0	0.00997646	1.26288	up	--	--	Molecular Function: metal ion binding (GO:0046872);;	--	--	--	--	Zinc finger protein 4 GN=ZFP4 OS=Arabidopsis thaliana (Mouse-ear cress) PE=2 SV=2	PREDICTED: zinc finger protein 4-like [Prunus mume]
c16386.graph_c0	2.42209e-09	2.59167	up	--	--	Molecular Function: DNA binding (GO:0003677);; Molecular Function: sequence-specific DNA binding transcription factor activity (GO:0003700);; Cellular Component: nucleus (GO:0005634);; Biological Process: regulation of transcription, DNA-templated (GO:0006355);;	--	--	--	--	Ethylene-responsive transcription factor ERF113 GN=ERF113 OS=Arabidopsis thaliana (Mouse-ear cress) PE=2 SV=1	hypothetical protein PRUPE_ppa011097mg [Prunus persica]
c29888.graph_c0	1.979e-05	2.39358	up	--	--	Cellular Component: integral component of membrane (GO:0016021);;	K13946|1e-139|rcu:RCOM_1031400|amino acid transporter, putative	[E]	Amino acid transport and metabolism	Transmembrane amino acid transporter protein	Auxin transporter-like protein 3 GN=LAX3 OS=Medicago truncatula (Barrel medic) PE=2 SV=1	PREDICTED: auxin transporter-like protein 3 [Prunus mume]
c27332.graph_c0	8.15863e-09	2.06877	up	--	--	--	--	--	--	Helix-loop-helix DNA-binding domain	Transcription factor bHLH122 GN=F23H24.3 OS=Arabidopsis thaliana (Mouse-ear cress) PE=1 SV=1	PREDICTED: transcription factor bHLH130-like [Prunus mume]
c47679.graph_c0	1.87191e-08	1.33146	up	--	--	Biological Process: microtubule cytoskeleton organization (GO:0000226);; Biological Process: multidimensional cell growth (GO:0009825);; Biological Process: guard mother cell cytokinesis (GO:0010235);; Molecular Function: myosin heavy chain kinase activity (GO:0016905);; Cellular Component: Cul4-RING ubiquitin ligase complex (GO:0080008);;	--	[T]	Signal transduction mechanisms	DENN (AEX-3) domain;; uDENN domain;; dDENN domain	DENN domain and WD repeat-containing protein SCD1 {ECO:0000305} OS=Arabidopsis thaliana (Mouse-ear cress) PE=1 SV=1	hypothetical protein PRUPE_ppa000437m1g, partial [Prunus persica]
c46447.graph_c0	0.000249234	7.73711	up	--	--	--	--	--	--	Carlavirus endopeptidase;; Viral (Superfamily 1) RNA helicase;; 2OG-Fe(II) oxygenase superfamily;; OTU-like cysteine protease;; 2OG-Fe(II) oxygenase superfamily	--	--
c29491.graph_c0	0.00199585	-1.93456	down	--	--	--	--	[R]	General function prediction only	--	--	hypothetical protein PRUPE_ppa025758mg, partial [Prunus persica]
c39677.graph_c0	0.00159571	-1.62393	down	--	--	--	--	--	--	Leucine Rich Repeat;; Leucine rich repeat;; Leucine Rich repeats (2 copies)	Putative disease resistance protein At3g14460 GN=At3g14460 OS=Arabidopsis thaliana (Mouse-ear cress) PE=3 SV=1	PREDICTED: putative disease resistance RPP13-like protein 1 [Prunus mume]
c26192.graph_c0	1.16141e-05	2.7227	up	--	--	--	--	--	--	Protein of unknown function (DUF506)	--	PREDICTED: uncharacterized protein LOC103336415 [Prunus mume]
c34833.graph_c0	0.00568118	-1.59134	down	--	--	--	--	--	--	--	--	hypothetical protein PRUPE_ppa010942mg [Prunus persica]
c37300.graph_c0	0.00446694	-1.29966	down	--	--	Biological Process: response to stress (GO:0006950);;	--	--	--	Universal stress protein family	--	PREDICTED: uncharacterized protein LOC103342029 isoform X1 [Prunus mume]
c35478.graph_c0	0.00202584	1.80708	up	[RTKL]	--	--	--	--	--	Protein tyrosine kinase;; Protein kinase domain;; Leucine rich repeat N-terminal domain;; Leucine rich repeat;; Leucine Rich Repeat	Probable LRR receptor-like serine/threonine-protein kinase At5g45840 (Precursor) GN=At5g45840 OS=Arabidopsis thaliana (Mouse-ear cress) PE=2 SV=1	PREDICTED: probable inactive receptor-like protein kinase At3g56050 [Prunus mume]
c32145.graph_c0	6.9373e-06	-1.40843	down	--	--	Cellular Component: nucleosome (GO:0000786);; Molecular Function: DNA binding (GO:0003677);; Cellular Component: nucleus (GO:0005634);; Biological Process: nucleosome assembly (GO:0006334);; Molecular Function: protein heterodimerization activity (GO:0046982);;	K11251|2e-77|vvi:100257319|hypothetical protein LOC100257319	[B]	Chromatin structure and dynamics	Core histone H2A/H2B/H3/H4;; Histone-like transcription factor (CBF/NF-Y) and archaeal histone	Histone H2AX GN=HIS2A OS=Cicer arietinum (Chickpea) PE=2 SV=1	PREDICTED: histone H2AX-like [Prunus mume]
c27817.graph_c0	0.000105034	-1.49238	down	[L]	Replication, recombination and repair	--	--	--	--	--	WEB family protein At5g16730, chloroplastic (Precursor) GN=At5g16730 OS=Arabidopsis thaliana (Mouse-ear cress) PE=1 SV=1	PREDICTED: FRIGIDA-like protein 5 [Prunus mume]
c36658.graph_c0	0.00205408	1.01872	up	--	--	--	--	[K]	Transcription	CCAAT-binding transcription factor (CBF-B/NF-YA) subunit B	Nuclear transcription factor Y subunit A-1 GN=T24H18_10 OS=Arabidopsis thaliana (Mouse-ear cress) PE=2 SV=1	PREDICTED: nuclear transcription factor Y subunit A-1-like [Prunus mume]
c39629.graph_c0	5.66578e-08	3.69665	up	[S]	Function unknown	--	--	--	--	Leucine rich repeat;; Leucine Rich repeats (2 copies);; Leucine Rich Repeat	Probable disease resistance protein At5g66900 GN=At5g66900 OS=Arabidopsis thaliana (Mouse-ear cress) PE=3 SV=1	PREDICTED: probable disease resistance protein At5g66900 [Prunus mume]
c44006.graph_c1	2.058e-05	-1.90526	down	--	--	--	--	[R]	General function prediction only	PPR repeat;; PPR repeat family;; Pentatricopeptide repeat domain;; PPR repeat;; DYW family of nucleic acid deaminases	Putative pentatricopeptide repeat-containing protein At3g23330 GN=PCMP-H32 OS=Arabidopsis thaliana (Mouse-ear cress) PE=3 SV=1	PREDICTED: putative pentatricopeptide repeat-containing protein At3g23330 [Prunus mume]
c36804.graph_c0	0.000838422	-1.3962	down	--	--	Molecular Function: peroxidase activity (GO:0004601);; Biological Process: water transport (GO:0006833);; Biological Process: response to oxidative stress (GO:0006979);; Biological Process: response to salt stress (GO:0009651);; Biological Process: response to fructose (GO:0009750);; Biological Process: cysteine biosynthetic process (GO:0019344);; Biological Process: glucosinolate biosynthetic pr…	K00430|0.0|pop:POPTR_647567|hypothetical protein	--	--	Peroxidase	Peroxidase 42 (Precursor) OS=Arabidopsis thaliana (Mouse-ear cress) PE=1 SV=2	PREDICTED: peroxidase 42 [Prunus mume]
c47798.graph_c0	9.28632e-07	-2.14785	down	--	--	--	--	[R]	General function prediction only	Chromo (CHRromatin Organisation MOdifier) domain;; Retrotransposon gag protein	--	hypothetical protein PRUPE_ppa020712mg [Prunus persica]
c47968.graph_c0	3.65017e-06	1.07803	up	--	--	Molecular Function: sequence-specific DNA binding transcription factor activity (GO:0003700);; Biological Process: regulation of transcription, DNA-templated (GO:0006355);; Molecular Function: zinc ion binding (GO:0008270);;	--	[K]	Transcription	WRC;; JmjC domain, hydroxylase;; Zinc-finger domain of monoamine-oxidase A repressor R1;; PsbP	Lysine-specific demethylase JMJ25 GN=MLP3.6 OS=Arabidopsis thaliana (Mouse-ear cress) PE=1 SV=1	PREDICTED: uncharacterized protein LOC103344581 isoform X1 [Prunus mume]
c37709.graph_c0	0.000572964	1.05431	up	[RTKL]	--	Molecular Function: protein serine/threonine kinase activity (GO:0004674);; Molecular Function: ATP binding (GO:0005524);; Biological Process: protein phosphorylation (GO:0006468);;	--	[R]	General function prediction only	Protein kinase domain;; Protein tyrosine kinase	Serine/threonine-protein kinase D6PKL2 GN=MCA23.7 OS=Arabidopsis thaliana (Mouse-ear cress) PE=1 SV=1	hypothetical protein PRUPE_ppa003043mg [Prunus persica]
c36849.graph_c2	1.67405e-15	-1.78071	down	[C]	Energy production and conversion	Molecular Function: zinc ion binding (GO:0008270);; Molecular Function: oxidoreductase activity (GO:0016491);; Biological Process: oxidation-reduction process (GO:0055114);;	K00001|0.0|rcu:RCOM_0236080|alcohol dehydrogenase, putative (EC:1.1.1.284)	[Q]	Secondary metabolites biosynthesis, transport and catabolism	Zinc-binding dehydrogenase;; Alcohol dehydrogenase GroES-like domain	Alcohol dehydrogenase GN=ADH OS=Malus domestica (Apple) PE=2 SV=1	PREDICTED: alcohol dehydrogenase [Prunus mume]
c47391.graph_c0	5.13841e-08	-2.35	down	--	--	--	--	--	--	XH domain	Factor of DNA methylation 1 {ECO:0000303|PubMed:22302148} OS=Arabidopsis thaliana (Mouse-ear cress) PE=1 SV=1	PREDICTED: protein bfr2-like [Prunus mume]
c38377.graph_c0	0.00104118	1.03113	up	[RTKL]	--	Biological Process: activation of MAPKK activity (GO:0000186);; Molecular Function: MAP kinase kinase kinase activity (GO:0004709);; Molecular Function: ATP binding (GO:0005524);; Cellular Component: integral component of membrane (GO:0016021);;	--	--	--	Protein tyrosine kinase;; Protein kinase domain;; Leucine rich repeat;; Leucine Rich repeats (2 copies);; Leucine Rich Repeat;; Leucine rich repeat N-terminal domain	Probable receptor protein kinase TMK1 (Precursor) GN=TMK1 OS=Arabidopsis thaliana (Mouse-ear cress) PE=1 SV=1	PREDICTED: probable receptor protein kinase TMK1 [Prunus mume]
c47019.graph_c0	0.000101354	1.61575	up	[Q]	Secondary metabolites biosynthesis, transport and catabolism	--	--	[QI]	--	Cytochrome P450;; Cytochrome P450	Cytochrome P450 704C1 GN=CYP704C1 OS=Pinus taeda (Loblolly pine) PE=2 SV=1	hypothetical protein PRUPE_ppa004476mg [Prunus persica]
c48316.graph_c0	1.16258e-05	1.01289	up	--	--	--	--	--	--	Plant protein of unknown function (DUF946)	--	PREDICTED: uncharacterized protein LOC103334410 [Prunus mume]
c46829.graph_c0	4.09288e-06	1.90276	up	[E]	Amino acid transport and metabolism	Biological Process: arginine catabolic process (GO:0006527);; Biological Process: response to oxidative stress (GO:0006979);; Biological Process: spermidine biosynthetic process (GO:0008295);; Molecular Function: arginine decarboxylase activity (GO:0008792);; Biological Process: response to cold (GO:0009409);; Biological Process: putrescine biosynthetic process (GO:0009446);; Biological Process: …	K01583|0.0|vvi:100233080|ADC	--	--	Pyridoxal-dependent decarboxylase, pyridoxal binding domain;; Pyridoxal-dependent decarboxylase, C-terminal sheet domain	Arginine decarboxylase OS=Pisum sativum (Garden pea) PE=2 SV=1	PREDICTED: arginine decarboxylase [Prunus mume]
c44972.graph_c0	0.00663755	1.43519	up	[V]	Defense mechanisms	Molecular Function: ATP binding (GO:0005524);; Biological Process: ATP catabolic process (GO:0006200);; Cellular Component: integral component of membrane (GO:0016021);; Molecular Function: ATPase activity, coupled to transmembrane movement of substances (GO:0042626);; Biological Process: transmembrane transport (GO:0055085);;	K05658|0.0|vvi:100267452|hypothetical protein LOC100267452	[Q]	Secondary metabolites biosynthesis, transport and catabolism	ABC transporter transmembrane region;; ABC transporter;; Predicted ATPase of the ABC class	ABC transporter B family member 11 GN=T14P4.15 OS=Arabidopsis thaliana (Mouse-ear cress) PE=2 SV=1	PREDICTED: ABC transporter B family member 11-like [Prunus mume]
c10970.graph_c0	0.000104198	2.49989	up	[I]	Lipid transport and metabolism	Biological Process: biosynthetic process (GO:0009058);; Molecular Function: transferase activity, transferring alkyl or aryl (other than methyl) groups (GO:0016765);;	K02291|0.0|vvi:100252385|hypothetical protein LOC100252385	[I]	Lipid transport and metabolism	Squalene/phytoene synthase	Phytoene synthase, chloroplastic (Precursor) GN=PSY OS=Daucus carota (Wild carrot) PE=2 SV=1	hypothetical protein PRUPE_ppa006596mg [Prunus persica]
c34137.graph_c0	0.000211344	-1.10544	down	[D]	Cell cycle control, cell division, chromosome partitioning	Biological Process: double-strand break repair via homologous recombination (GO:0000724);; Cellular Component: Smc5-Smc6 complex (GO:0030915);;	--	[BDL]	--	RecF/RecN/SMC N terminal domain;; AAA domain	Structural maintenance of chromosomes protein 5 GN=F1N13.60 OS=Arabidopsis thaliana (Mouse-ear cress) PE=2 SV=1	PREDICTED: structural maintenance of chromosomes protein 5 [Prunus mume]
c48129.graph_c0	7.4496e-06	1.02432	up	[S]	Function unknown	--	--	--	--	NB-ARC domain;; TIR domain;; Leucine Rich repeats (2 copies);; TIR domain;; Leucine rich repeat;; Leucine Rich Repeat;; NACHT domain;; ATPase family associated with various cellular activities (AAA)	TMV resistance protein N GN=N OS=Nicotiana glutinosa (Tobacco) PE=1 SV=1	PREDICTED: TMV resistance protein N-like [Prunus mume]
c34711.graph_c0	2.09222e-09	-1.50845	down	[R]	General function prediction only	--	--	[R]	General function prediction only	C2 domain	Probable ADP-ribosylation factor GTPase-activating protein AGD11 GN=AGD11 OS=Arabidopsis thaliana (Mouse-ear cress) PE=2 SV=1	PREDICTED: probable ADP-ribosylation factor GTPase-activating protein AGD11 [Prunus mume]
c36275.graph_c0	0.000105997	1.48729	up	--	--	Molecular Function: protein kinase activity (GO:0004672);;	--	[T]	Signal transduction mechanisms	--	--	PREDICTED: serine/threonine-protein kinase HT1-like [Prunus mume]
c47762.graph_c0	2.87393e-07	-2.74455	down	--	--	--	--	--	--	--	Nucleolin 2 GN=OSJNBa0058K23.21 OS=Oryza sativa subsp. japonica (Rice) PE=2 SV=2	PREDICTED: micronuclear linker histone polyprotein [Prunus mume]
c46756.graph_c1	0.000492034	-1.5066	down	[Z]	Cytoskeleton	Molecular Function: ATP binding (GO:0005524);; Cellular Component: kinesin complex (GO:0005871);; Cellular Component: microtubule (GO:0005874);; Biological Process: microtubule-based movement (GO:0007018);; Molecular Function: microtubule binding (GO:0008017);; Molecular Function: minus-end-directed microtubule motor activity (GO:0008569);;	--	[Z]	Cytoskeleton	Kinesin motor domain;; Di-glucose binding within endoplasmic reticulum;; Carbohydrate-binding protein of the ER	Kinesin-4 GN=F2P16.12 OS=Arabidopsis thaliana (Mouse-ear cress) PE=1 SV=2	PREDICTED: kinesin-II 95 kDa subunit-like [Prunus mume]
c45352.graph_c0	1.19641e-16	3.26835	up	--	--	--	--	--	--	GDP-fucose protein O-fucosyltransferase	--	PREDICTED: uncharacterized protein LOC103325410 [Prunus mume]
c44861.graph_c0	6.3931e-05	1.60029	up	--	--	Molecular Function: ligase activity (GO:0016874);;	--	[S]	Function unknown	U-box domain;; Kinesin-associated protein (KAP);; Armadillo/beta-catenin-like repeat;; Armadillo-like	U-box domain-containing protein 5 GN=PUB5 OS=Arabidopsis thaliana (Mouse-ear cress) PE=3 SV=3	PREDICTED: U-box domain-containing protein 5-like [Prunus mume]
c42240.graph_c0	8.60678e-07	-3.35946	down	--	--	--	--	--	--	--	--	hypothetical protein (mitochondrion) [Vicia faba]
c31088.graph_c0	0.00643369	1.24073	up	--	--	Biological Process: defense response (GO:0006952);; Biological Process: response to biotic stimulus (GO:0009607);;	--	--	--	Pathogenesis-related protein Bet v I family	Major allergen Pru ar 1 OS=Prunus armeniaca (Apricot) PE=1 SV=1	PREDICTED: major allergen Pru ar 1-like [Prunus mume]
c38878.graph_c0	0.000533579	-1.37471	down	--	--	Biological Process: response to stress (GO:0006950);; Biological Process: response to jasmonic acid (GO:0009753);; Biological Process: hormone-mediated signaling pathway (GO:0009755);; Biological Process: cellular response to oxygen-containing compound (GO:1901701);;	K13464|3e-62|vvi:100262641|hypothetical protein LOC100262641	--	--	tify domain;; Divergent CCT motif	Protein TIFY 9 GN=T31B5.40 OS=Arabidopsis thaliana (Mouse-ear cress) PE=1 SV=1	PREDICTED: protein TIFY 9 isoform X1 [Prunus mume]
c32072.graph_c0	0.000537935	1.16714	up	[E]	Amino acid transport and metabolism	Molecular Function: transporter activity (GO:0005215);; Biological Process: oligopeptide transport (GO:0006857);; Cellular Component: integral component of membrane (GO:0016021);;	--	[E]	Amino acid transport and metabolism	POT family	Protein NRT1/ PTR FAMILY 5.4 GN=NPF5.4 OS=Arabidopsis thaliana (Mouse-ear cress) PE=2 SV=1	hypothetical protein PRUPE_ppa003507mg [Prunus persica]
c43507.graph_c0	1.04103e-05	1.03111	up	--	--	--	--	[R]	General function prediction only	--	Uncharacterized protein At4g22758 GN=At4g22758 OS=Arabidopsis thaliana (Mouse-ear cress) PE=2 SV=1	PREDICTED: uncharacterized protein LOC103326671 [Prunus mume]
c38957.graph_c0	2.70726e-13	-3.34176	down	--	--	--	--	--	--	GDSL/SGNH-like Acyl-Esterase family found in Pmr5 and Cas1p;; GDSL/SGNH-like Acyl-Esterase family found in Pmr5 and Cas1p	Protein trichome birefringence-like 34 GN=TBL34 OS=Arabidopsis thaliana (Mouse-ear cress) PE=2 SV=2	PREDICTED: protein trichome birefringence-like 34 [Prunus mume]
c30044.graph_c0	2.04836e-11	2.91294	up	--	--	Molecular Function: DNA binding (GO:0003677);; Molecular Function: sequence-specific DNA binding transcription factor activity (GO:0003700);; Cellular Component: nucleus (GO:0005634);; Biological Process: regulation of transcription, DNA-templated (GO:0006355);; Molecular Function: protein dimerization activity (GO:0046983);;	--	[K]	Transcription	SRF-type transcription factor (DNA-binding and dimerisation domain);; K-box region	MADS-box transcription factor 14 OS=Oryza sativa subsp. japonica (Rice) PE=1 SV=2	PREDICTED: truncated transcription factor CAULIFLOWER A-like isoform X2 [Prunus mume]
c42200.graph_c0	0.00138832	1.57684	up	[GEPR]	--	Molecular Function: sugar:hydrogen symporter activity (GO:0005351);; Biological Process: protein targeting to membrane (GO:0006612);; Biological Process: amino acid transport (GO:0006865);; Biological Process: ethylene biosynthetic process (GO:0009693);; Biological Process: plant-type cell wall modification (GO:0009827);; Biological Process: pollen tube growth (GO:0009860);; Biological Process: s…	--	[R]	General function prediction only	Sugar (and other) transporter;; Major Facilitator Superfamily	Organic cation/carnitine transporter 7 GN=MGH6.16 OS=Arabidopsis thaliana (Mouse-ear cress) PE=2 SV=1	PREDICTED: organic cation/carnitine transporter 7 [Prunus mume]
c20110.graph_c0	1.06897e-06	-1.75933	down	--	--	Cellular Component: Golgi apparatus (GO:0005794);; Biological Process: carbohydrate biosynthetic process (GO:0016051);; Biological Process: sterol biosynthetic process (GO:0016126);; Molecular Function: polygalacturonate 4-alpha-galacturonosyltransferase activity (GO:0047262);;	--	--	--	Glycosyl transferase family 8	Probable galacturonosyltransferase-like 8 GN=F3I6.10 OS=Arabidopsis thaliana (Mouse-ear cress) PE=2 SV=1	PREDICTED: probable galacturonosyltransferase-like 9 [Prunus mume]
c41166.graph_c1	0.000261848	-2.30458	down	[S]	Function unknown	--	--	--	--	Leucine Rich repeats (2 copies);; Leucine rich repeat;; Leucine Rich Repeat;; Leucine Rich repeat;; Leucine rich repeat;; Protein tyrosine kinase;; Protein kinase domain	Probable LRR receptor-like serine/threonine-protein kinase At3g47570 (Precursor) GN=At3g47570 OS=Arabidopsis thaliana (Mouse-ear cress) PE=2 SV=1	PREDICTED: probable LRR receptor-like serine/threonine-protein kinase At3g47570 [Prunus mume]
c46310.graph_c0	4.62851e-11	-1.5368	down	[O]	Posttranslational modification, protein turnover, chaperones	--	--	[R]	General function prediction only	PPR repeat family;; PPR repeat;; PPR repeat;; Pentatricopeptide repeat domain;; Evolutionarily conserved signalling intermediate in Toll pathway;; Redoxin;; AhpC/TSA family	Pentatricopeptide repeat-containing protein At5g12100, mitochondrial (Precursor) GN=At5g12100 OS=Arabidopsis thaliana (Mouse-ear cress) PE=2 SV=1	PREDICTED: pentatricopeptide repeat-containing protein At5g12100, mitochondrial [Prunus mume]
c42456.graph_c0	0.00220759	-2.06924	down	--	--	Cellular Component: microtubule cytoskeleton (GO:0015630);; Cellular Component: protein complex (GO:0043234);; Cellular Component: cytoskeletal part (GO:0044430);;	--	--	--	Targeting protein for Xklp2 (TPX2)	Protein TPX2 GN=TPX2 OS=Arabidopsis thaliana (Mouse-ear cress) PE=1 SV=1	PREDICTED: caldesmon isoform X1 [Prunus mume]
c40345.graph_c2	2.52629e-07	-1.18845	down	[S]	Function unknown	--	--	--	--	--	Leucine-rich repeat extensin-like protein 6 (Precursor) GN=LRX6 OS=Arabidopsis thaliana (Mouse-ear cress) PE=2 SV=1	PREDICTED: leucine-rich repeat extensin-like protein 5 [Prunus mume]
c44104.graph_c0	0.000268521	3.17542	up	--	--	--	--	--	--	Leucine Rich repeats (2 copies);; Leucine Rich Repeat;; Leucine rich repeat;; Leucine Rich repeat;; Leucine rich repeat	Probable LRR receptor-like serine/threonine-protein kinase At4g08850 (Precursor) GN=At4g08850 OS=Arabidopsis thaliana (Mouse-ear cress) PE=2 SV=3	PREDICTED: probable leucine-rich repeat receptor-like protein kinase At1g35710 [Prunus mume]
c26213.graph_c0	0.00011108	-1.54003	down	[R]	General function prediction only	Biological Process: rRNA processing (GO:0006364);; Cellular Component: chloroplast (GO:0009507);; Biological Process: chloroplast organization (GO:0009658);; Biological Process: mRNA modification (GO:0016556);; Biological Process: tRNA 3'-end processing (GO:0042780);; Molecular Function: 3'-tRNA processing endoribonuclease activity (GO:0042781);;	--	--	--	Beta-lactamase superfamily domain;; Metallo-beta-lactamase superfamily	Ribonuclease Z, chloroplastic (Precursor) GN=CPZ OS=Arabidopsis thaliana (Mouse-ear cress) PE=2 SV=1	PREDICTED: ribonuclease Z, chloroplastic [Prunus mume]
c36713.graph_c0	0.000485296	2.12751	up	--	--	Molecular Function: transferase activity, transferring hexosyl groups (GO:0016758);;	--	[GC]	--	--	UDP-glucose flavonoid 3-O-glucosyltransferase 7 {ECO:0000303|PubMed:18487633} OS=Fragaria ananassa (Strawberry) PE=1 SV=1	PREDICTED: UDP-glucose flavonoid 3-O-glucosyltransferase 7-like [Pyrus x bretschneideri]
c42371.graph_c0	0.0097846	1.66251	up	[IQR]	--	Molecular Function: nucleotide binding (GO:0000166);; Biological Process: PSII associated light-harvesting complex II catabolic process (GO:0010304);; Biological Process: chlorophyll catabolic process (GO:0015996);; Molecular Function: chlorophyll(ide) b reductase activity (GO:0034256);; Molecular Function: glucose 1-dehydrogenase [NAD(P)] activity (GO:0047936);; Biological Process: oxidation-red…	K13606|0.0|rcu:RCOM_1052710|short-chain dehydrogenase, putative (EC:1.1.1.47)	[R]	General function prediction only	short chain dehydrogenase;; Enoyl-(Acyl carrier protein) reductase	Probable chlorophyll(ide) b reductase NYC1, chloroplastic (Precursor) OS=Oryza sativa subsp. japonica (Rice) PE=1 SV=1	PREDICTED: probable chlorophyll(ide) b reductase NYC1, chloroplastic [Prunus mume]
c34097.graph_c0	1.75565e-36	2.95076	up	[RTKL]	--	Molecular Function: protein serine/threonine kinase activity (GO:0004674);; Molecular Function: ATP binding (GO:0005524);; Biological Process: protein phosphorylation (GO:0006468);; Biological Process: signal transduction (GO:0007165);;	--	[T]	Signal transduction mechanisms	Protein kinase domain;; Protein tyrosine kinase;; NAF domain;; Kinase-like;; Lipopolysaccharide kinase (Kdo/WaaP) family	CBL-interacting serine/threonine-protein kinase 4 OS=Arabidopsis thaliana (Mouse-ear cress) PE=1 SV=1	hypothetical protein PRUPE_ppa006253mg [Prunus persica]
c24797.graph_c0	0.000839872	-1.12421	down	--	--	--	--	[D]	Cell cycle control, cell division, chromosome partitioning	LYAR-type C2HC zinc finger;; Zinc-finger of C2H2 type	UBP1-associated proteins 1C GN=UBA1C OS=Arabidopsis thaliana (Mouse-ear cress) PE=3 SV=2	PREDICTED: UBP1-associated proteins 1C [Prunus mume]
c35941.graph_c0	0.00385563	-1.416	down	[R]	General function prediction only	Molecular Function: nucleotide binding (GO:0000166);; Biological Process: DNA-dependent DNA replication (GO:0006261);; Biological Process: cell division (GO:0051301);; Cellular Component: Cul4-RING ubiquitin ligase complex (GO:0080008);;	K11790|0.0|vvi:100249087|hypothetical protein LOC100249087	[S]	Function unknown	WD domain, G-beta repeat	Guanine nucleotide-binding protein subunit beta GN=OSJNBa0039O18.9 OS=Oryza sativa subsp. japonica (Rice) PE=1 SV=1	hypothetical protein PRUPE_ppa004426mg [Prunus persica]
c16868.graph_c0	3.12613e-12	-3.28209	down	[R]	General function prediction only	Biological Process: lipid metabolic process (GO:0006629);; Biological Process: regulation of meristem growth (GO:0010075);; Molecular Function: hydrolase activity (GO:0016787);; Molecular Function: nutrient reservoir activity (GO:0045735);;	--	[I]	Lipid transport and metabolism	Patatin-like phospholipase	Probable inactive patatin-like protein 9 GN=PLP9 OS=Arabidopsis thaliana (Mouse-ear cress) PE=2 SV=1	PREDICTED: probable inactive patatin-like protein 9 [Prunus mume]
c27788.graph_c0	0.000172314	1.68558	up	[R]	General function prediction only	Molecular Function: iron ion binding (GO:0005506);; Cellular Component: membrane (GO:0016020);; Molecular Function: oxidoreductase activity, acting on single donors with incorporation of molecular oxygen, incorporation of two atoms of oxygen (GO:0016702);; Molecular Function: flavonol synthase activity (GO:0045431);; Biological Process: gibberellin catabolic process (GO:0045487);; Biological Proc…	--	[QR]	--	2OG-Fe(II) oxygenase superfamily;; non-haem dioxygenase in morphine synthesis N-terminal	Gibberellin 2-beta-dioxygenase 2 GN=GA2OX2 OS=Pisum sativum (Garden pea) PE=2 SV=1	PREDICTED: gibberellin 2-beta-dioxygenase 2-like isoform X1 [Prunus mume]
c29605.graph_c0	6.59678e-05	1.90423	up	--	--	Cellular Component: nucleus (GO:0005634);;	--	--	--	Protein of unknown function, DUF538	--	PREDICTED: uncharacterized protein LOC103337838 [Prunus mume]
c45103.graph_c1	0.000291179	-1.17625	down	--	--	--	--	[D]	Cell cycle control, cell division, chromosome partitioning	Histidine kinase-, DNA gyrase B-, and HSP90-like ATPase;; Histidine kinase-, DNA gyrase B-, and HSP90-like ATPase	--	PREDICTED: uncharacterized protein LOC103338109 [Prunus mume]
c47685.graph_c1	1.07031e-05	-1.11792	down	[Z]	Cytoskeleton	Biological Process: phragmoplast assembly (GO:0000914);; Cellular Component: gamma-tubulin complex (GO:0000930);; Molecular Function: GTPase activity (GO:0003924);; Molecular Function: GTP binding (GO:0005525);; Cellular Component: cell wall (GO:0005618);; Cellular Component: nuclear envelope (GO:0005635);; Cellular Component: mitochondrion (GO:0005739);; Cellular Component: microtubule (GO:00058…	K10389|0.0|vvi:100267092|similar to TUBG1 (GAMMA-TUBULIN)	[Z]	Cytoskeleton	Tubulin/FtsZ family, GTPase domain;; Tubulin C-terminal domain;; Misato Segment II tubulin-like domain;; Tubulin C-terminal domain	Tubulin gamma-1 chain GN=TUBG1 OS=Arabidopsis thaliana (Mouse-ear cress) PE=1 SV=1	PREDICTED: tubulin gamma-1 chain-like [Prunus mume]
c42486.graph_c0	5.34786e-05	1.1935	up	--	--	--	--	--	--	Bromodomain	--	hypothetical protein PRUPE_ppa005047mg [Prunus persica]
c44777.graph_c0	1.85821e-17	-2.74816	down	[P]	Inorganic ion transport and metabolism	--	--	--	--	K+ potassium transporter;; K+ potassium transporter;; K+ potassium transporter	Potassium transporter 1 OS=Arabidopsis thaliana (Mouse-ear cress) PE=1 SV=2	PREDICTED: potassium transporter 1 [Prunus mume]
c39427.graph_c0	6.7991e-16	-2.0249	down	--	--	--	--	--	--	--	--	hypothetical protein PRUPE_ppa013184mg [Prunus persica]
c44239.graph_c0	0.000202625	1.29037	up	--	--	--	--	[R]	General function prediction only	Putative serine esterase (DUF676)	--	PREDICTED: uncharacterized protein LOC103324942 [Prunus mume]
c15693.graph_c0	0.00210543	1.06219	up	--	--	--	--	--	--	--	--	hypothetical protein PRUPE_ppa019890mg [Prunus persica]
c47590.graph_c0	5.34972e-12	-3.72093	down	[R]	General function prediction only	--	--	[S]	Function unknown	HD domain	--	PREDICTED: deoxynucleoside triphosphate triphosphohydrolase SAMHD1 homolog [Prunus mume]
c41560.graph_c2	4.5988e-08	-1.26333	down	--	--	Molecular Function: DNA binding (GO:0003677);; Biological Process: regulation of transcription, DNA-templated (GO:0006355);;	--	[K]	Transcription	GATA zinc finger	GATA transcription factor 8 GN=GATA8 OS=Arabidopsis thaliana (Mouse-ear cress) PE=2 SV=1	PREDICTED: GATA transcription factor 8 [Prunus mume]
c27698.graph_c0	4.98104e-06	1.44265	up	[S]	Function unknown	Biological Process: response to molecule of bacterial origin (GO:0002237);; Molecular Function: transmembrane receptor protein serine/threonine kinase activity (GO:0004675);; Molecular Function: protein tyrosine kinase activity (GO:0004713);; Molecular Function: ATP binding (GO:0005524);; Biological Process: protein phosphorylation (GO:0006468);; Biological Process: transmembrane receptor protein…	--	--	--	Leucine Rich repeats (2 copies);; Leucine rich repeat;; Leucine Rich Repeat;; Protein tyrosine kinase;; Protein kinase domain;; Leucine Rich repeat;; Leucine rich repeat;; Leucine rich repeat N-terminal domain;; Leucine rich repeats (6 copies)	Serine/threonine-protein kinase BRI1-like 2 (Precursor) GN=F14H20.2 OS=Arabidopsis thaliana (Mouse-ear cress) PE=1 SV=1	hypothetical protein PRUPE_ppa022290mg [Prunus persica]
c10789.graph_c0	2.32342e-07	-1.29717	down	--	--	--	--	--	--	Protein of unknown function (DUF4005);; IQ calmodulin-binding motif	Protein IQ-DOMAIN 31 GN=IQD31 OS=Arabidopsis thaliana (Mouse-ear cress) PE=1 SV=1	PREDICTED: protein IQ-DOMAIN 31 [Prunus mume]
c45188.graph_c0	0.000114815	1.40245	up	--	--	--	--	--	--	NPH3 family	BTB/POZ domain-containing protein At3g22104 GN=At3g22104 OS=Arabidopsis thaliana (Mouse-ear cress) PE=2 SV=1	PREDICTED: BTB/POZ domain-containing protein At3g22104 isoform X1 [Prunus mume]
c40496.graph_c0	0.000114676	-1.02042	down	[L]	Replication, recombination and repair	Molecular Function: nucleotide binding (GO:0000166);; Molecular Function: nucleotidyltransferase activity (GO:0016779);;	--	[L]	Replication, recombination and repair	DNA polymerase III, delta subunit;; DNA polymerase III subunits gamma and tau domain III;; ATPase family associated with various cellular activities (AAA)	Protein STICHEL GN=STI OS=Arabidopsis thaliana (Mouse-ear cress) PE=1 SV=2	PREDICTED: protein STICHEL-like [Prunus mume]
c46304.graph_c0	2.40605e-20	-2.51979	down	--	--	--	--	--	--	Transferase family	BAHD acyltransferase At5g47980 GN=BAHD1 OS=Arabidopsis thaliana (Mouse-ear cress) PE=2 SV=1	PREDICTED: BAHD acyltransferase At5g47980-like [Prunus mume]
c31044.graph_c0	1.59809e-05	-1.14698	down	--	--	Molecular Function: Rho guanyl-nucleotide exchange factor activity (GO:0005089);;	--	--	--	PRONE (Plant-specific Rop nucleotide exchanger);; PRONE (Plant-specific Rop nucleotide exchanger);; Photosystem I reaction centre subunit VI	Rop guanine nucleotide exchange factor 12 GN=F19K16.18 OS=Arabidopsis thaliana (Mouse-ear cress) PE=1 SV=1	PREDICTED: rop guanine nucleotide exchange factor 12-like [Prunus mume]
c30136.graph_c0	0.00778384	1.09653	up	--	--	--	--	[R]	General function prediction only	PPR repeat;; PPR repeat family;; Pentatricopeptide repeat domain;; PPR repeat;; Tetratricopeptide repeat	Pentatricopeptide repeat-containing protein At4g21705, mitochondrial (Precursor) GN=At4g21705 OS=Arabidopsis thaliana (Mouse-ear cress) PE=2 SV=1	PREDICTED: pentatricopeptide repeat-containing protein At4g21705, mitochondrial-like [Prunus mume]
c47834.graph_c0	1.39504e-05	-1.6692	down	--	--	--	K05391|2e-66|ath:AT5G53130|CNGC1	[PT]	--	Cyclic nucleotide-binding domain	Cyclic nucleotide-gated ion channel 1 GN=CNGC1 OS=Arabidopsis thaliana (Mouse-ear cress) PE=1 SV=1	PREDICTED: cyclic nucleotide-gated ion channel 1-like [Malus domestica]
c41497.graph_c0	4.26796e-06	1.28098	up	--	--	Biological Process: glucose catabolic process (GO:0006007);; Molecular Function: galactosyltransferase activity (GO:0008378);; Biological Process: xyloglucan biosynthetic process (GO:0009969);; Cellular Component: membrane (GO:0016020);;	--	[GMW]	--	Exostosin family	Xyloglucan galactosyltransferase KATAMARI1 homolog OS=Oryza sativa subsp. japonica (Rice) PE=2 SV=1	hypothetical protein PRUPE_ppa003851mg [Prunus persica]
c45045.graph_c0	3.53729e-09	-1.34107	down	[R]	General function prediction only	Molecular Function: hydrolase activity (GO:0016787);;	--	[R]	General function prediction only	Leucine Rich repeats (2 copies);; Leucine rich repeat;; Leucine Rich Repeat;; Leucine rich repeat;; Leucine Rich repeat;; Ribosomal L28e protein family;; Mak16 protein C-terminal region	Plant intracellular Ras-group-related LRR protein 3 GN=PIRL3 OS=Arabidopsis thaliana (Mouse-ear cress) PE=2 SV=1	PREDICTED: plant intracellular Ras-group-related LRR protein 3 [Prunus mume]
c14213.graph_c0	9.9079e-05	-1.22939	down	[J]	Translation, ribosomal structure and biogenesis	--	--	--	--	--	Peroxygenase GN=SOP1 OS=Sesamum indicum (Oriental sesame) PE=1 SV=1	PREDICTED: peroxygenase [Prunus mume]
c48932.graph_c0	4.5476e-05	1.49963	up	--	--	Biological Process: defense response (GO:0006952);; Biological Process: signal transduction (GO:0007165);; Biological Process: regulation of cellular metabolic process (GO:0031323);; Biological Process: cellular protein metabolic process (GO:0044267);;	--	[O]	Posttranslational modification, protein turnover, chaperones	Ring finger domain;; RING-H2 zinc finger;; Anaphase-promoting complex subunit 11 RING-H2 finger;; Zinc finger, C3HC4 type (RING finger);; Zinc finger, C3HC4 type (RING finger)	E3 ubiquitin-protein ligase RHF1A GN=RHF1A OS=Arabidopsis thaliana (Mouse-ear cress) PE=1 SV=1	PREDICTED: E3 ubiquitin-protein ligase RHF1A [Prunus mume]
c37841.graph_c0	4.06441e-11	-3.23676	down	--	--	--	K14488|8e-09|pop:POPTR_649291|SAUR69	--	--	--	Indole-3-acetic acid-induced protein ARG7 GN=ARG7 OS=Vigna radiata var. radiata (Mung bean) PE=2 SV=1	PREDICTED: indole-3-acetic acid-induced protein ARG7-like [Prunus mume]
c27829.graph_c0	0.00613315	-1.06152	down	--	--	--	--	--	--	--	--	PREDICTED: CYSTM1 family protein A-like [Prunus mume]
c33613.graph_c0	0.00465498	-1.64323	down	--	--	--	--	[R]	General function prediction only	PPR repeat;; DYW family of nucleic acid deaminases;; Pentatricopeptide repeat domain;; PPR repeat family;; PPR repeat	Putative pentatricopeptide repeat-containing protein At3g23330 GN=PCMP-H32 OS=Arabidopsis thaliana (Mouse-ear cress) PE=3 SV=1	PREDICTED: putative pentatricopeptide repeat-containing protein At3g23330 [Prunus mume]
c36169.graph_c0	4.86024e-06	1.42257	up	[O]	Posttranslational modification, protein turnover, chaperones	Molecular Function: electron carrier activity (GO:0009055);; Molecular Function: protein disulfide oxidoreductase activity (GO:0015035);; Biological Process: cell redox homeostasis (GO:0045454);;	--	[O]	Posttranslational modification, protein turnover, chaperones	Glutaredoxin	Monothiol glutaredoxin-S2 GN=T28N17.80 OS=Arabidopsis thaliana (Mouse-ear cress) PE=3 SV=1	PREDICTED: monothiol glutaredoxin-S2 [Prunus mume]
c21439.graph_c0	4.77938e-09	2.68377	up	--	--	Molecular Function: aconitate hydratase activity (GO:0003994);; Molecular Function: copper ion binding (GO:0005507);; Cellular Component: mitochondrion (GO:0005739);; Cellular Component: vacuole (GO:0005773);; Cellular Component: cytosol (GO:0005829);; Cellular Component: plasma membrane (GO:0005886);; Biological Process: glycolysis (GO:0006096);; Biological Process: citrate metabolic process (GO…	K05933|1e-133|vvi:100257676|hypothetical protein LOC100257676	[QR]	--	2OG-Fe(II) oxygenase superfamily;; non-haem dioxygenase in morphine synthesis N-terminal	1-aminocyclopropane-1-carboxylate oxidase 1 GN=ACO1 OS=Arabidopsis thaliana (Mouse-ear cress) PE=2 SV=1	PREDICTED: 1-aminocyclopropane-1-carboxylate oxidase 1 [Prunus mume]
c49030.graph_c0	7.86675e-07	-2.47888	down	--	--	Biological Process: metabolic process (GO:0008152);; Molecular Function: hydrolase activity, acting on ester bonds (GO:0016788);;	--	--	--	Pectinesterase;; Plant invertase/pectin methylesterase inhibitor	Pectinesterase 54 (Precursor) GN=F22D1.30 OS=Arabidopsis thaliana (Mouse-ear cress) PE=2 SV=1	PREDICTED: pectinesterase [Prunus mume]
c37463.graph_c0	0.000153672	1.00487	up	--	--	--	--	--	--	bZIP transcription factor;; Basic region leucine zipper;; bZIP Maf transcription factor	Basic leucine zipper 9 GN=F6A4.10 OS=Arabidopsis thaliana (Mouse-ear cress) PE=1 SV=1	PREDICTED: basic leucine zipper 9 [Prunus mume]
c28242.graph_c0	0.00110219	1.90801	up	--	--	--	--	--	--	--	--	PREDICTED: uncharacterized protein LOC103333070 [Prunus mume]
c35653.graph_c1	0.00259057	-1.84501	down	--	--	--	--	--	--	--	--	PREDICTED: uncharacterized protein LOC103321748 [Prunus mume]
c46494.graph_c0	0.000320478	1.56602	up	--	--	Molecular Function: ATP binding (GO:0005524);; Biological Process: signal transduction (GO:0007165);; Molecular Function: nucleoside-triphosphatase activity (GO:0017111);;	--	--	--	NB-ARC domain	--	PREDICTED: uncharacterized protein LOC103337541 [Prunus mume]
c47881.graph_c0	5.95244e-16	4.44912	up	--	--	Cellular Component: integral component of membrane (GO:0016021);; Molecular Function: cellulose synthase (UDP-forming) activity (GO:0016760);; Biological Process: cellulose biosynthetic process (GO:0030244);;	--	--	--	Cellulose synthase;; Glycosyltransferase like family 2;; Glycosyl transferase family group 2;; Cellulose synthase;; Cellulose synthase	Cellulose synthase-like protein G3 OS=Arabidopsis thaliana (Mouse-ear cress) PE=2 SV=2	hypothetical protein PRUPE_ppa001971mg [Prunus persica]
c41068.graph_c0	1.22092e-26	Inf	up	--	--	--	--	--	--	NB-ARC domain;; NACHT domain	TMV resistance protein N GN=N OS=Nicotiana glutinosa (Tobacco) PE=1 SV=1	PREDICTED: TMV resistance protein N-like [Prunus mume]
c42623.graph_c0	3.17929e-05	-1.53113	down	[E]	Amino acid transport and metabolism	Molecular Function: sarcosine oxidase activity (GO:0008115);; Biological Process: tetrahydrofolate metabolic process (GO:0046653);; Biological Process: oxidation-reduction process (GO:0055114);;	--	[R]	General function prediction only	FAD dependent oxidoreductase;; Glucose inhibited division protein A;; Thi4 family	Probable sarcosine oxidase GN=At2g24580 OS=Arabidopsis thaliana (Mouse-ear cress) PE=2 SV=1	PREDICTED: probable sarcosine oxidase [Prunus mume]
c37151.graph_c0	1.75565e-36	-2.98877	down	--	--	Molecular Function: aspartic-type endopeptidase activity (GO:0004190);; Biological Process: proteolysis (GO:0006508);; Cellular Component: plant-type cell wall (GO:0009505);; Cellular Component: apoplast (GO:0048046);;	--	[O]	Posttranslational modification, protein turnover, chaperones	Xylanase inhibitor C-terminal;; Xylanase inhibitor N-terminal;; Eukaryotic aspartyl protease	Protein ASPARTIC PROTEASE IN GUARD CELL 1 (Precursor) GN=ASPG1 OS=Arabidopsis thaliana (Mouse-ear cress) PE=1 SV=1	PREDICTED: protein ASPARTIC PROTEASE IN GUARD CELL 1 [Prunus mume]
c36454.graph_c0	2.53413e-06	-1.10796	down	[G]	Carbohydrate transport and metabolism	Molecular Function: 6-phosphofructokinase activity (GO:0003872);; Molecular Function: ATP binding (GO:0005524);; Cellular Component: 6-phosphofructokinase complex (GO:0005945);; Biological Process: fructose 6-phosphate metabolic process (GO:0006002);; Biological Process: glycolysis (GO:0006096);; Biological Process: phosphorylation (GO:0016310);; Molecular Function: diphosphate-fructose-6-phospha…	K00895|0.0|pop:POPTR_1093153|pyrophosphate-dependent phosphofructokinase (EC:2.7.1.90)	[G]	Carbohydrate transport and metabolism	Phosphofructokinase	Pyrophosphate--fructose 6-phosphate 1-phosphotransferase subunit beta {ECO:0000255|HAMAP-Rule:MF_03185} OS=Ricinus communis (Castor bean) PE=3 SV=1	hypothetical protein PRUPE_ppa003518mg [Prunus persica]
c43700.graph_c0	4.74075e-06	-1.40328	down	[GHR]	--	Molecular Function: magnesium ion binding (GO:0000287);; Molecular Function: pyruvate decarboxylase activity (GO:0004737);; Biological Process: metabolic process (GO:0008152);; Molecular Function: thiamine pyrophosphate binding (GO:0030976);;	K01568|0.0|pop:POPTR_835585|pyruvate decarboxylase (EC:4.1.1.1)	[EH]	--	Scavenger mRNA decapping enzyme C-term binding;; HIT domain;; Macro domain;; AAA domain;; Thiamine pyrophosphate enzyme, N-terminal TPP binding domain;; Thiamine pyrophosphate enzyme, central domain;; Thiamine pyrophosphate enzyme, C-terminal TPP binding domain;; AAA domain;; NACHT domain	Pyruvate decarboxylase 1 GN=PDC1 OS=Arabidopsis thaliana (Mouse-ear cress) PE=2 SV=1	PREDICTED: transcription factor bHLH140 [Prunus mume]
c19809.graph_c0	0.00109731	1.55354	up	--	--	Molecular Function: DNA binding (GO:0003677);; Biological Process: regulation of transcription, DNA-templated (GO:0006355);;	--	--	--	Dof domain, zinc finger	Cyclic dof factor 3 GN=F1P2.50 OS=Arabidopsis thaliana (Mouse-ear cress) PE=1 SV=2	PREDICTED: cyclic dof factor 3 [Prunus mume]
c42483.graph_c0	2.74956e-05	1.99839	up	[P]	Inorganic ion transport and metabolism	Molecular Function: potassium ion transmembrane transporter activity (GO:0015079);; Cellular Component: membrane (GO:0016020);; Biological Process: potassium ion transmembrane transport (GO:0071805);;	--	--	--	K+ potassium transporter;; K+ potassium transporter	Probable potassium transporter 13 OS=Oryza sativa subsp. japonica (Rice) PE=2 SV=1	PREDICTED: probable potassium transporter 13 [Prunus mume]
c41221.graph_c1	0.000203593	1.00663	up	--	--	Biological Process: MAPK cascade (GO:0000165);; Biological Process: respiratory burst involved in defense response (GO:0002679);; Biological Process: protein targeting to membrane (GO:0006612);; Biological Process: membrane fusion (GO:0006944);; Biological Process: systemic acquired resistance, salicylic acid mediated signaling pathway (GO:0009862);; Biological Process: jasmonic acid mediated sig…	--	--	--	MAC/Perforin domain	MACPF domain-containing protein CAD1 GN=CAD1 OS=Arabidopsis thaliana (Mouse-ear cress) PE=2 SV=1	PREDICTED: MACPF domain-containing protein CAD1-like [Prunus mume]
c18742.graph_c0	1.6161e-08	-4.223	down	--	--	--	--	--	--	--	Dof zinc finger protein DOF5.4 GN=MAE1.9 OS=Arabidopsis thaliana (Mouse-ear cress) PE=2 SV=2	hypothetical protein PRUPE_ppa008568mg [Prunus persica]
c42502.graph_c0	0.00132404	2.0339	up	[R]	General function prediction only	--	--	[R]	General function prediction only	Domain of unknown function;; Ankyrin repeats (3 copies);; Ankyrin repeat;; Ankyrin repeat;; Ankyrin repeats (many copies);; Ankyrin repeats (many copies)	Ankyrin repeat-containing protein At5g02620 GN=At5g02620 OS=Arabidopsis thaliana (Mouse-ear cress) PE=1 SV=1	hypothetical protein PRUPE_ppa019847mg [Prunus persica]
c40809.graph_c0	1.71306e-05	-1.53497	down	--	--	--	--	[R]	General function prediction only	PPR repeat family;; PPR repeat;; PPR repeat;; Pentatricopeptide repeat domain;; Mitochondrial 28S ribosomal protein S27	Putative pentatricopeptide repeat-containing protein At1g09680 GN=At1g09680 OS=Arabidopsis thaliana (Mouse-ear cress) PE=3 SV=1	hypothetical protein PRUPE_ppa024153mg [Prunus persica]
c45871.graph_c0	0.00837026	1.02576	up	[G]	Carbohydrate transport and metabolism	Cellular Component: endoplasmic reticulum (GO:0005783);; Cellular Component: plasma membrane (GO:0005886);; Cellular Component: plant-type cell wall (GO:0009505);; Cellular Component: plasmodesma (GO:0009506);; Biological Process: alkaloid biosynthetic process (GO:0009821);; Molecular Function: strictosidine synthase activity (GO:0016844);;	--	[R]	General function prediction only	Strictosidine synthase;; SMP-30/Gluconolaconase/LRE-like region	Protein STRICTOSIDINE SYNTHASE-LIKE 10 {ECO:0000303|PubMed:10777701} (Precursor) OS=Arabidopsis thaliana (Mouse-ear cress) PE=2 SV=1	PREDICTED: strictosidine synthase 1 [Prunus mume]
c45310.graph_c0	4.96742e-05	1.77595	up	[RTKL]	--	--	--	[D]	Cell cycle control, cell division, chromosome partitioning	Protein kinase domain;; Protein tyrosine kinase	Cyclin-dependent kinase C-1 GN=CDKC-1 OS=Arabidopsis thaliana (Mouse-ear cress) PE=1 SV=1	hypothetical protein PRUPE_ppa026494mg [Prunus persica]
c10274.graph_c0	0.000413225	1.24532	up	--	--	--	--	--	--	Protein of unknown function (DUF3110)	--	PREDICTED: uncharacterized protein LOC103321535 [Prunus mume]
c45251.graph_c0	1.90387e-07	1.61524	up	[RTKL]	--	Molecular Function: protein serine/threonine kinase activity (GO:0004674);; Molecular Function: ATP binding (GO:0005524);; Biological Process: protein phosphorylation (GO:0006468);;	K02202|0.0|vvi:100247566|hypothetical protein LOC100247566	[DKL]	--	Protein kinase domain;; Protein tyrosine kinase	Cyclin-dependent kinase D-1 GN=OJ1764_D01.12 OS=Oryza sativa subsp. japonica (Rice) PE=1 SV=1	hypothetical protein PRUPE_ppa006300mg [Prunus persica]
c32753.graph_c1	4.39735e-11	2.28178	up	--	--	--	--	--	--	--	--	PREDICTED: uncharacterized protein LOC103320950 [Prunus mume]
c33310.graph_c0	3.08958e-14	2.27817	up	[R]	General function prediction only	Biological Process: lipid metabolic process (GO:0006629);; Molecular Function: hydrolase activity (GO:0016787);; Biological Process: response to other organism (GO:0051707);;	--	[I]	Lipid transport and metabolism	Patatin-like phospholipase	Patatin-like protein 6 GN=PLP6 OS=Arabidopsis thaliana (Mouse-ear cress) PE=2 SV=1	hypothetical protein PRUPE_ppa005326mg [Prunus persica]
c41291.graph_c0	1.22906e-06	-1.89744	down	--	--	--	--	--	--	--	--	hypothetical protein PRUPE_ppa007707m1g, partial [Prunus persica]
c45723.graph_c0	3.33272e-05	-1.89656	down	--	--	--	--	[R]	General function prediction only	PPR repeat;; PPR repeat family;; PPR repeat;; Pentatricopeptide repeat domain;; Tetratricopeptide repeat;; Tetratricopeptide repeat;; Tetratricopeptide repeat	Pentatricopeptide repeat-containing protein At2g35030, mitochondrial (Precursor) GN=PCMP-E15 OS=Arabidopsis thaliana (Mouse-ear cress) PE=2 SV=1	PREDICTED: pentatricopeptide repeat-containing protein At2g35030, mitochondrial [Prunus mume]
c45295.graph_c0	2.97209e-06	1.99387	up	[Q]	Secondary metabolites biosynthesis, transport and catabolism	--	--	[Q]	Secondary metabolites biosynthesis, transport and catabolism	Cytochrome P450	Geraniol 8-hydroxylase GN=CYP76B6 OS=Catharanthus roseus (Madagascar periwinkle) PE=1 SV=1	hypothetical protein PRUPE_ppa004639mg [Prunus persica]
c23438.graph_c0	0.000573961	1.01187	up	--	--	Cellular Component: mitochondrion (GO:0005739);; Biological Process: brassinosteroid biosynthetic process (GO:0016132);; Cellular Component: anchored component of membrane (GO:0031225);;	--	--	--	--	Mulatexin {ECO:0000303|PubMed:19476960} (Precursor) OS=Morus alba (White mulberry) PE=1 SV=2	PREDICTED: leucine-rich repeat extensin-like protein 6 [Prunus mume]
c37181.graph_c0	0.00656145	1.33312	up	--	--	Molecular Function: 3-oxo-5-alpha-steroid 4-dehydrogenase activity (GO:0003865);; Cellular Component: cytoplasm (GO:0005737);; Biological Process: response to light stimulus (GO:0009416);; Molecular Function: sterol 5-alpha reductase activity (GO:0009917);; Biological Process: brassinosteroid homeostasis (GO:0010268);; Cellular Component: integral component of membrane (GO:0016021);; Biological P…	K09591|1e-154|pop:POPTR_576916|sterol 5-alpha reductase	[I]	Lipid transport and metabolism	3-oxo-5-alpha-steroid 4-dehydrogenase;; Phospholipid methyltransferase	Steroid 5-alpha-reductase DET2 GN=DET2 OS=Gossypium hirsutum (Upland cotton) PE=1 SV=1	PREDICTED: steroid 5-alpha-reductase DET2 [Prunus mume]
c48033.graph_c2	1.34281e-08	2.55013	up	[Q]	Secondary metabolites biosynthesis, transport and catabolism	--	--	[Q]	Secondary metabolites biosynthesis, transport and catabolism	Retinal pigment epithelial membrane protein;; Retinal pigment epithelial membrane protein	Carotenoid 9,10(9&apos;,10&apos;)-cleavage dioxygenase GN=CCD OS=Crocus sativus (Saffron) PE=1 SV=1	PREDICTED: carotenoid 9,10(9&apos;,10&apos;)-cleavage dioxygenase 1-like [Prunus mume]
c14994.graph_c0	0.00093788	-1.40284	down	[J]	Translation, ribosomal structure and biogenesis	Molecular Function: aminoacyl-tRNA hydrolase activity (GO:0004045);;	--	[J]	Translation, ribosomal structure and biogenesis	Peptidyl-tRNA hydrolase	Peptidyl-tRNA hydrolase, mitochondrial (Precursor) GN=At5g19830 OS=Arabidopsis thaliana (Mouse-ear cress) PE=2 SV=1	hypothetical protein PRUPE_ppa011211mg [Prunus persica]
c45745.graph_c0	0.0035965	-1.22588	down	[RTKL]	--	--	--	[R]	General function prediction only	PPR repeat family;; PPR repeat;; PPR repeat;; Pentatricopeptide repeat domain;; Protein kinase domain;; Protein tyrosine kinase	Pentatricopeptide repeat-containing protein At1g43980, mitochondrial (Precursor) GN=PCMP-E58 OS=Arabidopsis thaliana (Mouse-ear cress) PE=3 SV=1	PREDICTED: pentatricopeptide repeat-containing protein At1g43980, mitochondrial [Prunus mume]
c45074.graph_c0	0.0023271	1.0176	up	--	--	--	--	[S]	Function unknown	--	Proline-rich receptor-like protein kinase PERK9 GN=PERK9 OS=Arabidopsis thaliana (Mouse-ear cress) PE=2 SV=1	hypothetical protein PRUPE_ppa000381mg [Prunus persica]
c47885.graph_c0	3.49862e-19	4.77856	up	--	--	Cellular Component: mitochondrion (GO:0005739);;	--	[R]	General function prediction only	Reverse transcriptase (RNA-dependent DNA polymerase);; zinc-binding in reverse transcriptase;; Endonuclease/Exonuclease/phosphatase family;; Reverse transcriptase-like	Putative ribonuclease H protein At1g65750 GN=At1g65750 OS=Arabidopsis thaliana (Mouse-ear cress) PE=3 SV=1	PREDICTED: LOW QUALITY PROTEIN: uncharacterized protein LOC103343662 [Prunus mume]
c46355.graph_c0	6.96506e-05	-2.00215	down	[H]	Coenzyme transport and metabolism	Molecular Function: catalytic activity (GO:0003824);; Biological Process: Mo-molybdopterin cofactor biosynthetic process (GO:0006777);; Cellular Component: molybdopterin synthase complex (GO:0019008);; Molecular Function: metal ion binding (GO:0046872);; Molecular Function: 4 iron, 4 sulfur cluster binding (GO:0051539);;	K03639|1e-175|rcu:RCOM_1775070|molybdopterin cofactor synthesis protein A, putative	[H]	Coenzyme transport and metabolism	Radical SAM superfamily;; 4Fe-4S single cluster domain;; 4Fe-4S single cluster domain;; Molybdenum Cofactor Synthesis C	Cyclic pyranopterin monophosphate synthase, mitochondrial (Precursor) GN=CNX2 OS=Arabidopsis thaliana (Mouse-ear cress) PE=1 SV=1	PREDICTED: cyclic pyranopterin monophosphate synthase, mitochondrial isoform X1 [Prunus mume]
c40140.graph_c0	6.42525e-07	1.82932	up	[O]	Posttranslational modification, protein turnover, chaperones	Molecular Function: lactoylglutathione lyase activity (GO:0004462);; Molecular Function: transferase activity (GO:0016740);;	--	[O]	Posttranslational modification, protein turnover, chaperones	Glutathione S-transferase, N-terminal domain;; Glutathione S-transferase, N-terminal domain;; Glutathione S-transferase, N-terminal domain;; Glutathione S-transferase, C-terminal domain	Probable glutathione S-transferase GN=HSP26-A OS=Glycine max (Soybean) PE=2 SV=1	PREDICTED: probable glutathione S-transferase [Prunus mume]
c15116.graph_c0	2.83045e-07	2.68139	up	[GEPR]	--	Cellular Component: integral component of membrane (GO:0016021);; Molecular Function: substrate-specific transmembrane transporter activity (GO:0022891);; Biological Process: transmembrane transport (GO:0055085);;	--	[R]	General function prediction only	Sugar (and other) transporter	Putative polyol transporter 1 GN=PLT1 OS=Arabidopsis thaliana (Mouse-ear cress) PE=3 SV=1	PREDICTED: putative polyol transporter 1 [Prunus mume]
c31998.graph_c0	1.21344e-06	1.94626	up	--	--	--	--	--	--	--	--	conserved hypothetical protein [Ricinus communis]
c47811.graph_c0	7.49313e-23	-3.78652	down	--	--	--	--	--	--	Ulp1 protease family, C-terminal catalytic domain;; Domain of unknown function (DUF1985)	--	PREDICTED: putative disease resistance protein RGA4 [Prunus mume]
c26327.graph_c0	0.000268075	2.10748	up	[RTKL]	--	Molecular Function: transferase activity, transferring phosphorus-containing groups (GO:0016772);;	--	--	--	Protein tyrosine kinase;; Protein kinase domain;; D-mannose binding lectin;; S-locus glycoprotein family	G-type lectin S-receptor-like serine/threonine-protein kinase RLK1 (Precursor) GN=RLK1 OS=Arabidopsis thaliana (Mouse-ear cress) PE=2 SV=2	PREDICTED: G-type lectin S-receptor-like serine/threonine-protein kinase RLK1 [Prunus mume]
c33501.graph_c0	0.00150169	-1.1	down	--	--	--	--	--	--	Permuted single zf-CXXC unit;; RRM in Demeter	Transcriptional activator DEMETER GN=T32M21.160/T32M21.170/T32M21.180 OS=Arabidopsis thaliana (Mouse-ear cress) PE=1 SV=2	hypothetical protein PRUPE_ppa000207mg [Prunus persica]
c45038.graph_c0	3.50745e-05	-1.07388	down	--	--	Molecular Function: sequence-specific DNA binding transcription factor activity (GO:0003700);; Cellular Component: nucleus (GO:0005634);; Biological Process: negative regulation of cell proliferation (GO:0008285);; Biological Process: auxin-activated signaling pathway (GO:0009734);; Biological Process: response to abscisic acid (GO:0009737);; Biological Process: positive regulation of flower deve…	--	--	--	Auxin response factor;; AUX/IAA family;; B3 DNA binding domain	Auxin response factor 2 GN=MTG10.3 OS=Arabidopsis thaliana (Mouse-ear cress) PE=1 SV=2	PREDICTED: auxin response factor 2 [Prunus mume]
c42870.graph_c0	1.76473e-06	1.85288	up	[F]	Nucleotide transport and metabolism	Biological Process: endonucleolytic cleavage involved in rRNA processing (GO:0000478);; Molecular Function: CTP synthase activity (GO:0003883);; Cellular Component: cytosol (GO:0005829);; Biological Process: pyrimidine nucleotide biosynthetic process (GO:0006221);; Biological Process: embryo development ending in seed dormancy (GO:0009793);;	K01937|0.0|vvi:100248481|hypothetical protein LOC100248481	[F]	Nucleotide transport and metabolism	DEAD/DEAH box helicase;; Helicase conserved C-terminal domain;; CTP synthase N-terminus;; CobQ/CobB/MinD/ParA nucleotide binding domain;; Glutamine amidotransferase class-I;; Peptidase C26	DEAD-box ATP-dependent RNA helicase 50 GN=F17A9.13 OS=Arabidopsis thaliana (Mouse-ear cress) PE=2 SV=2	hypothetical protein PRUPE_ppa002433mg [Prunus persica]
c26236.graph_c0	6.30568e-05	1.53078	up	[RTKL]	--	Molecular Function: protein serine/threonine kinase activity (GO:0004674);; Molecular Function: non-membrane spanning protein tyrosine kinase activity (GO:0004715);; Molecular Function: ATP binding (GO:0005524);; Biological Process: protein phosphorylation (GO:0006468);;	--	[T]	Signal transduction mechanisms	Protein kinase domain;; Protein tyrosine kinase	Probable serine/threonine-protein kinase Cx32, chloroplastic (Precursor) GN=At4g35600 OS=Arabidopsis thaliana (Mouse-ear cress) PE=1 SV=2	PREDICTED: probable serine/threonine-protein kinase Cx32, chloroplastic [Prunus mume]
c12589.graph_c0	1.31768e-25	2.75659	up	[T]	Signal transduction mechanisms	Molecular Function: phosphorelay response regulator activity (GO:0000156);; Biological Process: phosphorelay signal transduction system (GO:0000160);; Biological Process: regulation of transcription, DNA-templated (GO:0006355);; Biological Process: intracellular signal transduction (GO:0035556);;	K14492|1e-100|rcu:RCOM_0699760|two-component sensor protein histidine protein kinase, putative	[K]	Transcription	Response regulator receiver domain	Two-component response regulator ARR3 GN=ARR3 OS=Arabidopsis thaliana (Mouse-ear cress) PE=2 SV=1	PREDICTED: two-component response regulator ARR5 [Prunus mume]
c15822.graph_c0	3.73477e-09	1.36502	up	--	--	Cellular Component: intracellular (GO:0005622);; Molecular Function: zinc ion binding (GO:0008270);;	--	--	--	CCT motif;; B-box zinc finger	Zinc finger protein CONSTANS-LIKE 9 GN=COL9 OS=Arabidopsis thaliana (Mouse-ear cress) PE=2 SV=1	PREDICTED: zinc finger protein CONSTANS-LIKE 9-like [Prunus mume]
c38923.graph_c0	1.16532e-32	-4.03565	down	[L]	Replication, recombination and repair	Molecular Function: DNA binding (GO:0003677);; Molecular Function: deoxyribodipyrimidine photo-lyase activity (GO:0003904);; Cellular Component: mitochondrion (GO:0005739);; Biological Process: DNA repair (GO:0006281);; Biological Process: response to sucrose (GO:0009744);; Biological Process: flavonoid biosynthetic process (GO:0009813);; Molecular Function: FMN binding (GO:0010181);; Biological …	K01669|0.0|vvi:100252689|hypothetical protein LOC100252689	[LT]	--	FAD binding domain of DNA photolyase;; DNA photolyase;; Cytochrome P450	Cryptochrome DASH, chloroplastic/mitochondrial (Precursor) GN=CRYD OS=Solanum lycopersicum (Tomato) PE=3 SV=2	PREDICTED: cryptochrome DASH, chloroplastic/mitochondrial [Prunus mume]
c47216.graph_c0	1.6679e-41	6.60315	up	--	--	--	--	--	--	--	--	PREDICTED: receptor-like protein 2 [Pyrus x bretschneideri]
c42322.graph_c0	0.00778384	-1.19362	down	--	--	Molecular Function: DNA binding (GO:0003677);; Molecular Function: ATP binding (GO:0005524);; Biological Process: DNA metabolic process (GO:0006259);; Molecular Function: DNA-dependent ATPase activity (GO:0008094);;	--	[R]	General function prediction only	PPR repeat family;; PPR repeat;; PPR repeat;; Pentatricopeptide repeat domain;; Evolutionarily conserved signalling intermediate in Toll pathway	Pentatricopeptide repeat-containing protein At1g07740, mitochondrial (Precursor) GN=At1g07740 OS=Arabidopsis thaliana (Mouse-ear cress) PE=2 SV=1	hypothetical protein PRUPE_ppa015993mg [Prunus persica]
c37825.graph_c0	0.00542399	-1.06074	down	--	--	--	--	--	--	--	Receptor-like protein kinase FERONIA (Precursor) GN=F26O13.190 OS=Arabidopsis thaliana (Mouse-ear cress) PE=1 SV=1	PREDICTED: receptor-like protein kinase FERONIA [Prunus mume]
c28977.graph_c0	0.00265995	1.66029	up	--	--	--	--	--	--	Cystatin domain	Cysteine proteinase inhibitor 1 {ECO:0000303|PubMed:14697268} (Precursor) OS=Actinidia deliciosa (Kiwi) PE=1 SV=1	PREDICTED: cysteine proteinase inhibitor 1 [Prunus mume]
c31854.graph_c0	2.74878e-05	1.48112	up	--	--	--	--	[O]	Posttranslational modification, protein turnover, chaperones	Ring finger domain;; RING-H2 zinc finger;; Zinc finger, C3HC4 type (RING finger);; Zinc finger, C3HC4 type (RING finger);; Anaphase-promoting complex subunit 11 RING-H2 finger	RING-H2 finger protein ATL33 GN=ATL33 OS=Arabidopsis thaliana (Mouse-ear cress) PE=2 SV=2	hypothetical protein PRUPE_ppa024559mg [Prunus persica]
c24680.graph_c0	1.40749e-06	2.43706	up	--	--	Molecular Function: catalytic activity (GO:0003824);; Biological Process: metabolic process (GO:0008152);; Cellular Component: membrane (GO:0016020);;	--	[GMW]	--	Exostosin family	Probable arabinosyltransferase ARAD1 GN=ARAD1 OS=Arabidopsis thaliana (Mouse-ear cress) PE=1 SV=1	PREDICTED: probable arabinosyltransferase ARAD1 [Prunus mume]
c29333.graph_c0	1.10862e-07	-4.13078	down	--	--	Biological Process: metabolic process (GO:0008152);; Molecular Function: anthocyanidin 3-O-glucosyltransferase activity (GO:0047213);;	--	[GC]	--	UDP-glucoronosyl and UDP-glucosyl transferase	Anthocyanidin 3-O-glucoside 2&apos;&apos;-O-glucosyltransferase GN=3GGT OS=Ipomoea nil (Japanese morning glory) PE=1 SV=1	hypothetical protein PRUPE_ppa022356mg [Prunus persica]
c34645.graph_c0	0.00841674	1.0103	up	[V]	Defense mechanisms	--	--	[R]	General function prediction only	MatE	MATE efflux family protein 5 GN=F3L12.12 OS=Arabidopsis thaliana (Mouse-ear cress) PE=3 SV=1	PREDICTED: MATE efflux family protein 7-like [Prunus mume]
c45509.graph_c0	0.000278036	1.60334	up	[S]	Function unknown	--	K10532|2e-87|pop:POPTR_1096163|hypothetical protein	[S]	Function unknown	Protein of unknown function (DUF1624)	--	PREDICTED: heparan-alpha-glucosaminide N-acetyltransferase [Prunus mume]
c46727.graph_c0	0.00226793	1.28396	up	--	--	--	--	[T]	Signal transduction mechanisms	NB-ARC domain	Putative disease resistance RPP13-like protein 1 GN=RPPL1 OS=Arabidopsis thaliana (Mouse-ear cress) PE=3 SV=1	PREDICTED: putative disease resistance RPP13-like protein 1 [Prunus mume]
c42453.graph_c0	3.80421e-06	-1.36493	down	--	--	--	--	[KR]	--	mTERF	--	PREDICTED: uncharacterized protein LOC103331064 [Prunus mume]
c25129.graph_c0	1.85651e-05	1.74277	up	--	--	Biological Process: polysaccharide metabolic process (GO:0005976);; Biological Process: plant-type cell wall organization (GO:0009664);; Cellular Component: membrane (GO:0016020);;	--	--	--	--	Classical arabinogalactan protein 4 (Precursor) GN=AGP4 OS=Arabidopsis thaliana (Mouse-ear cress) PE=1 SV=1	PREDICTED: classical arabinogalactan protein 4-like [Prunus mume]
c48101.graph_c0	1.44794e-06	-1.49102	down	--	--	Cellular Component: intracellular part (GO:0044424);;	--	[R]	General function prediction only	PPR repeat family;; PPR repeat;; PPR repeat;; Pentatricopeptide repeat domain;; DYW family of nucleic acid deaminases;; Tetratricopeptide repeat;; Tetratricopeptide repeat;; Tetratricopeptide repeat;; PPR repeat;; PPR repeat family;; Pentatricopeptide repeat domain;; PPR repeat family;; PPR repeat;; PPR repeat;; Pentatricopeptide repeat domain	Pentatricopeptide repeat-containing protein At1g19720 OS=Arabidopsis thaliana (Mouse-ear cress) PE=2 SV=1	PREDICTED: pentatricopeptide repeat-containing protein At1g19720 [Prunus mume]
c47307.graph_c0	2.54845e-15	-1.79552	down	[R]	General function prediction only	--	--	--	--	NPH3 family;; BTB/POZ domain;; C2H2-type zinc finger;; Zinc finger, C2H2 type;; Zinc finger, C2H2 type	BTB/POZ domain-containing protein At5g66560 GN=At5g66560 OS=Arabidopsis thaliana (Mouse-ear cress) PE=2 SV=2	PREDICTED: BTB/POZ domain-containing protein At5g66560 [Prunus mume]
c35538.graph_c0	0.00164501	-1.705	down	--	--	Cellular Component: plastid (GO:0009536);;	--	[R]	General function prediction only	PPR repeat;; DYW family of nucleic acid deaminases;; PPR repeat family;; PPR repeat;; Pentatricopeptide repeat domain	Pentatricopeptide repeat-containing protein At3g26782, mitochondrial (Precursor) GN=PCMP-H34 OS=Arabidopsis thaliana (Mouse-ear cress) PE=2 SV=1	PREDICTED: pentatricopeptide repeat-containing protein At5g66520-like [Prunus mume]
c32893.graph_c0	0.00942507	-1.63708	down	--	--	--	--	--	--	--	--	PREDICTED: uncharacterized protein LOC103320235 [Prunus mume]
c36895.graph_c0	0.000624232	1.3702	up	--	--	Cellular Component: vacuolar membrane (GO:0005774);; Cellular Component: endoplasmic reticulum (GO:0005783);; Cellular Component: Golgi apparatus (GO:0005794);; Cellular Component: plasma membrane (GO:0005886);; Biological Process: pentose-phosphate shunt (GO:0006098);; Molecular Function: xylose isomerase activity (GO:0009045);; Biological Process: D-xylose metabolic process (GO:0042732);; Molec…	K01805|0.0|rcu:RCOM_0077940|Xylose isomerase, putative (EC:5.3.1.5)	--	--	Xylose isomerase-like TIM barrel	Xylose isomerase GN=XYLA OS=Arabidopsis thaliana (Mouse-ear cress) PE=2 SV=2	PREDICTED: xylose isomerase [Prunus mume]
c27254.graph_c0	8.19374e-05	2.57497	up	--	--	Biological Process: response to organic substance (GO:0010033);; Biological Process: single-organism cellular process (GO:0044763);; Biological Process: regulation of cellular process (GO:0050794);; Biological Process: response to oxygen-containing compound (GO:1901700);;	--	[O]	Posttranslational modification, protein turnover, chaperones	Glutaredoxin	Glutaredoxin-C9 GN=F3M18.8 OS=Arabidopsis thaliana (Mouse-ear cress) PE=1 SV=1	hypothetical protein PRUPE_ppa016347mg [Prunus persica]
c41108.graph_c0	9.47475e-09	2.03039	up	--	--	Biological Process: nitrogen compound metabolic process (GO:0006807);; Biological Process: aromatic compound biosynthetic process (GO:0019438);; Biological Process: cellular component assembly (GO:0022607);; Biological Process: primary metabolic process (GO:0044238);; Biological Process: organic cyclic compound biosynthetic process (GO:1901362);;	--	--	--	Protein of unknown function (DUF3143)	--	PREDICTED: uncharacterized protein LOC103333685 [Prunus mume]
c34309.graph_c0	0.0038995	1.70754	up	[C]	Energy production and conversion	--	--	[C]	Energy production and conversion	Aldo/keto reductase family;; Aldo/keto reductase family	Probable aldo-keto reductase 1 GN=AKR1 OS=Glycine max (Soybean) PE=2 SV=1	hypothetical protein PRUPE_ppa007985mg [Prunus persica]
c47342.graph_c0	4.03823e-13	-5.83892	down	--	--	--	--	[R]	General function prediction only	--	--	PREDICTED: uncharacterized protein LOC103333089 [Prunus mume]
c29592.graph_c1	5.54106e-06	-1.23095	down	--	--	Cellular Component: cytosol (GO:0005829);; Biological Process: trichome differentiation (GO:0010026);; Biological Process: regulation of epidermal cell division (GO:0010482);; Biological Process: D-xylose metabolic process (GO:0042732);; Biological Process: root hair cell differentiation (GO:0048765);; Biological Process: histone H3-K9 methylation (GO:0051567);;	--	--	--	--	GLABRA2 expression modulator GN=GEM OS=Arabidopsis thaliana (Mouse-ear cress) PE=1 SV=1	PREDICTED: GLABRA2 expression modulator [Prunus mume]
c32084.graph_c0	2.29624e-08	1.36388	up	[P]	Inorganic ion transport and metabolism	Molecular Function: calcium-transporting ATPase activity (GO:0005388);; Molecular Function: calmodulin binding (GO:0005516);; Molecular Function: ATP binding (GO:0005524);; Cellular Component: integral component of membrane (GO:0016021);; Molecular Function: metal ion binding (GO:0046872);; Biological Process: calcium ion transmembrane transport (GO:0070588);;	--	[P]	Inorganic ion transport and metabolism	E1-E2 ATPase;; Cation transporting ATPase, C-terminus;; haloacid dehalogenase-like hydrolase;; Ca2+-ATPase N terminal autoinhibitory domain;; haloacid dehalogenase-like hydrolase;; Putative hydrolase of sodium-potassium ATPase alpha subunit;; Cation transporter/ATPase, N-terminus;; haloacid dehalogenase-like hydrolase	Calcium-transporting ATPase 2, plasma membrane-type GN=ACA2 OS=Arabidopsis thaliana (Mouse-ear cress) PE=1 SV=1	PREDICTED: calcium-transporting ATPase 2, plasma membrane-type [Prunus mume]
c46625.graph_c0	0.000358898	-1.04458	down	[GEPR]	--	Molecular Function: transporter activity (GO:0005215);; Biological Process: transport (GO:0006810);; Cellular Component: membrane (GO:0016020);;	--	--	--	Xylanase inhibitor N-terminal;; Xylanase inhibitor C-terminal;; Eukaryotic aspartyl protease;; BT1 family;; Major Facilitator Superfamily	Probable folate-biopterin transporter 3 GN=At1g79710 OS=Arabidopsis thaliana (Mouse-ear cress) PE=2 SV=1	PREDICTED: probable folate-biopterin transporter 3 [Prunus mume]
c41507.graph_c0	0.00108636	2.07132	up	--	--	--	--	--	--	--	--	PREDICTED: uncharacterized protein LOC103341531 [Prunus mume]
c20116.graph_c0	0.00284672	-1.73386	down	[Z]	Cytoskeleton	Molecular Function: microtubule motor activity (GO:0003777);; Molecular Function: ATP binding (GO:0005524);; Cellular Component: kinesin complex (GO:0005871);; Cellular Component: microtubule (GO:0005874);; Biological Process: microtubule-based movement (GO:0007018);; Molecular Function: microtubule binding (GO:0008017);;	--	[Z]	Cytoskeleton	Kinesin motor domain;; Domain of unknown function (DUF3490)	Kinesin-like protein NACK2 GN=NACK2 OS=Nicotiana tabacum (Common tobacco) PE=1 SV=1	PREDICTED: kinesin-like protein NACK2 [Prunus mume]
c32974.graph_c0	3.43838e-10	1.98316	up	[R]	General function prediction only	Molecular Function: acid phosphatase activity (GO:0003993);; Biological Process: rRNA processing (GO:0006364);; Biological Process: unsaturated fatty acid biosynthetic process (GO:0006636);; Cellular Component: chloroplast thylakoid membrane (GO:0009535);; Cellular Component: chloroplast thylakoid lumen (GO:0009543);; Biological Process: response to blue light (GO:0009637);; Biological Process: p…	--	--	--	TLP18.3, Psb32 and MOLO-1 founding proteins of phosphatase	UPF0603 protein At1g54780, chloroplastic (Precursor) GN=At1g54780 OS=Arabidopsis thaliana (Mouse-ear cress) PE=1 SV=1	hypothetical protein PRUPE_ppa009374mg [Prunus persica]
c40685.graph_c0	8.16629e-06	1.19646	up	--	--	Cellular Component: endosome (GO:0005768);; Cellular Component: vacuolar membrane (GO:0005774);; Cellular Component: Golgi apparatus (GO:0005794);; Cellular Component: trans-Golgi network (GO:0005802);; Cellular Component: plasma membrane (GO:0005886);;	--	--	--	--	--	PREDICTED: uncharacterized protein LOC103319739 [Prunus mume]
c44689.graph_c0	5.18159e-13	-1.68843	down	[O]	Posttranslational modification, protein turnover, chaperones	Molecular Function: serine-type endopeptidase activity (GO:0004252);; Biological Process: proteolysis (GO:0006508);; Molecular Function: identical protein binding (GO:0042802);; Biological Process: negative regulation of catalytic activity (GO:0043086);;	--	[T]	Signal transduction mechanisms	Protein kinase domain;; Protein tyrosine kinase;; Subtilase family;; Peptidase inhibitor I9;; Subtilase family	Probable serine/threonine-protein kinase At1g01540 GN=At1g01540 OS=Arabidopsis thaliana (Mouse-ear cress) PE=1 SV=2	PREDICTED: uncharacterized protein LOC103320445 [Prunus mume]
c29767.graph_c0	0.00244552	-1.74883	down	[O]	Posttranslational modification, protein turnover, chaperones	Molecular Function: ATP binding (GO:0005524);; Cellular Component: plasma membrane (GO:0005886);; Biological Process: toxin catabolic process (GO:0009407);; Biological Process: response to cyclopentenone (GO:0010583);; Molecular Function: ATPase activity (GO:0016887);;	--	[O]	Posttranslational modification, protein turnover, chaperones	Domain associated at C-terminal with AAA;; ATPase family associated with various cellular activities (AAA);; Protein of unknown function (DUF815)	26S proteasome regulatory subunit 4 homolog B GN=RPT2B OS=Arabidopsis thaliana (Mouse-ear cress) PE=1 SV=1	PREDICTED: probable mitochondrial chaperone BCS1-B [Prunus mume]
c29592.graph_c0	9.46211e-07	-1.64033	down	--	--	Cellular Component: nucleus (GO:0005634);; Cellular Component: cytosol (GO:0005829);; Biological Process: trichome differentiation (GO:0010026);; Biological Process: regulation of epidermal cell division (GO:0010482);; Biological Process: D-xylose metabolic process (GO:0042732);; Biological Process: root hair cell differentiation (GO:0048765);; Biological Process: histone H3-K9 methylation (GO:00…	--	--	--	GRAM domain	GLABRA2 expression modulator GN=GEM OS=Arabidopsis thaliana (Mouse-ear cress) PE=1 SV=1	PREDICTED: GLABRA2 expression modulator [Prunus mume]
c38031.graph_c0	0.00906196	1.21047	up	--	--	--	--	[M]	Cell wall/membrane/envelope biogenesis	--	Mechanosensitive ion channel protein 6 GN=MSL6 OS=Arabidopsis thaliana (Mouse-ear cress) PE=1 SV=1	hypothetical protein PRUPE_ppa001020mg [Prunus persica]
c42243.graph_c0	4.85802e-05	-1.44054	down	[RTKL]	--	Biological Process: activation of MAPKK activity (GO:0000186);; Molecular Function: MAP kinase kinase kinase activity (GO:0004709);; Molecular Function: ATP binding (GO:0005524);; Biological Process: glucuronoxylan metabolic process (GO:0010413);; Biological Process: xylan biosynthetic process (GO:0045492);;	--	--	--	Carbohydrate-binding protein of the ER;; Protein tyrosine kinase;; Protein kinase domain;; Leucine Rich repeats (2 copies);; Leucine rich repeat	Probable LRR receptor-like serine/threonine-protein kinase At5g48740 (Precursor) GN=At5g48740 OS=Arabidopsis thaliana (Mouse-ear cress) PE=2 SV=1	hypothetical protein PRUPE_ppa001123mg [Prunus persica]
c43695.graph_c0	3.17218e-05	2.17062	up	--	--	--	--	[KR]	--	mTERF	--	PREDICTED: uncharacterized protein LOC103338215 [Prunus mume]
c39628.graph_c0	2.17159e-14	1.69961	up	[G]	Carbohydrate transport and metabolism	Molecular Function: ribokinase activity (GO:0004747);; Biological Process: D-ribose metabolic process (GO:0006014);; Biological Process: phosphorylation (GO:0016310);;	K00847|0.0|vvi:100245852|hypothetical protein LOC100245852	[G]	Carbohydrate transport and metabolism	pfkB family carbohydrate kinase	Probable fructokinase-1 OS=Arabidopsis thaliana (Mouse-ear cress) PE=2 SV=1	PREDICTED: probable fructokinase-4 [Prunus mume]
c41924.graph_c0	0.00432951	-1.0851	down	[G]	Carbohydrate transport and metabolism	Biological Process: histidine biosynthetic process (GO:0000105);; Molecular Function: histidinol-phosphatase activity (GO:0004401);; Biological Process: sulfur compound metabolic process (GO:0006790);; Molecular Function: 3'(2'),5'-bisphosphate nucleotidase activity (GO:0008441);; Molecular Function: inositol monophosphate 1-phosphatase activity (GO:0008934);; Cellular Component: chloroplast (GO:…	--	[G]	Carbohydrate transport and metabolism	Inositol monophosphatase family	Bifunctional phosphatase IMPL2, chloroplastic (Precursor) GN=T22F8.20 OS=Arabidopsis thaliana (Mouse-ear cress) PE=1 SV=1	PREDICTED: bifunctional phosphatase IMPL2, chloroplastic [Prunus mume]
c46495.graph_c0	1.42453e-05	-1.87398	down	--	--	Biological Process: RNA modification (GO:0009451);; Cellular Component: chloroplast (GO:0009507);;	--	[R]	General function prediction only	PPR repeat family;; PPR repeat;; PPR repeat;; Pentatricopeptide repeat domain;; Tetratricopeptide repeat;; Tetratricopeptide repeat	Pentatricopeptide repeat-containing protein At1g05750, chloroplastic (Precursor) GN=T20M3.1 OS=Arabidopsis thaliana (Mouse-ear cress) PE=2 SV=1	PREDICTED: pentatricopeptide repeat-containing protein At1g05750, chloroplastic-like [Pyrus x bretschneideri]
c22785.graph_c0	7.26683e-05	2.62449	up	--	--	--	--	--	--	Plastocyanin-like domain	Cucumber peeling cupredoxin OS=Cucumis sativus (Cucumber) PE=1 SV=3	PREDICTED: cucumber peeling cupredoxin-like [Pyrus x bretschneideri]
c41549.graph_c0	5.75888e-09	1.36867	up	--	--	--	K14432|1e-179|vvi:100232889|GRIP55	--	--	bZIP transcription factor;; Basic region leucine zipper	ABSCISIC ACID-INSENSITIVE 5-like protein 5 GN=T2P3 OS=Arabidopsis thaliana (Mouse-ear cress) PE=1 SV=1	PREDICTED: ABSCISIC ACID-INSENSITIVE 5-like protein 5 isoform X1 [Prunus mume]
c45283.graph_c0	0.00810987	-1.08868	down	--	--	Biological Process: maltose metabolic process (GO:0000023);; Biological Process: starch catabolic process (GO:0005983);; Biological Process: protein dephosphorylation (GO:0006470);; Molecular Function: protein tyrosine/serine/threonine phosphatase activity (GO:0008138);; Cellular Component: chloroplast stroma (GO:0009570);; Biological Process: starch biosynthetic process (GO:0019252);; Cellular C…	--	[V]	Defense mechanisms	Dual specificity phosphatase, catalytic domain	Phosphoglucan phosphatase LSF1, chloroplastic (Precursor) GN=F4P13.6 OS=Arabidopsis thaliana (Mouse-ear cress) PE=1 SV=1	hypothetical protein PRUPE_ppa003283mg [Prunus persica]
c46710.graph_c0	0.000237702	-3.11254	down	--	--	--	--	--	--	--	ACT domain-containing protein ACR10 {ECO:0000305} OS=Arabidopsis thaliana (Mouse-ear cress) PE=2 SV=1	PREDICTED: uncharacterized protein LOC103332312 [Prunus mume]
c44653.graph_c0	7.70258e-07	-3.25592	down	--	--	--	--	[T]	Signal transduction mechanisms	Wall-associated receptor kinase galacturonan-binding	Wall-associated receptor kinase-like 20 (Precursor) GN=WAKL20 OS=Arabidopsis thaliana (Mouse-ear cress) PE=2 SV=1	PREDICTED: wall-associated receptor kinase-like 20 [Prunus mume]
c37231.graph_c0	6.51246e-05	-1.01054	down	--	--	--	--	[O]	Posttranslational modification, protein turnover, chaperones	--	Leucine-rich repeat extensin-like protein 3 (Precursor) GN=LRX3 OS=Arabidopsis thaliana (Mouse-ear cress) PE=1 SV=1	PREDICTED: leucine-rich repeat extensin-like protein 3 [Prunus mume]
c34801.graph_c0	8.90948e-23	3.16433	up	[M]	Cell wall/membrane/envelope biogenesis	--	K13680|0.0|vvi:100259738|hypothetical protein LOC100259738	--	--	Glycosyltransferase like family 2;; Glycosyl transferase family group 2;; Glycosyl transferase family 2;; Glycosyl transferase family 21	Glucomannan 4-beta-mannosyltransferase 9 GN=F17C15.180 OS=Arabidopsis thaliana (Mouse-ear cress) PE=2 SV=1	PREDICTED: glucomannan 4-beta-mannosyltransferase 9 [Prunus mume]
c10724.graph_c0	2.04922e-11	-3.63083	down	--	--	--	--	[R]	General function prediction only	Reverse transcriptase-like;; RNase H	Extensin (Precursor) OS=Daucus carota (Wild carrot) PE=2 SV=1	PREDICTED: putative ribonuclease H protein At1g65750 [Prunus mume]
c13070.graph_c0	0.00170002	1.13914	up	--	--	Cellular Component: plasma membrane (GO:0005886);; Cellular Component: plasmodesma (GO:0009506);; Biological Process: metal ion transport (GO:0030001);; Molecular Function: metal ion binding (GO:0046872);;	--	[P]	Inorganic ion transport and metabolism	Heavy-metal-associated domain	Heavy metal-associated isoprenylated plant protein 26 (Precursor) GN=F20M13.140 OS=Arabidopsis thaliana (Mouse-ear cress) PE=1 SV=1	PREDICTED: heavy metal-associated isoprenylated plant protein 26 [Prunus mume]
c48029.graph_c1	0.000300893	1.00877	up	[ER]	--	Cellular Component: plasma membrane (GO:0005886);; Molecular Function: urea transmembrane transporter activity (GO:0015204);; Molecular Function: solute:sodium symporter activity (GO:0015370);; Cellular Component: integral component of membrane (GO:0016021);; Biological Process: sodium ion transmembrane transport (GO:0035725);; Biological Process: urea transmembrane transport (GO:0071918);;	--	[E]	Amino acid transport and metabolism	Sodium:solute symporter family;; Formin Homology 2 Domain	Urea-proton symporter DUR3 GN=DUR3 OS=Arabidopsis thaliana (Mouse-ear cress) PE=1 SV=1	hypothetical protein PRUPE_ppa002143mg [Prunus persica]
c40183.graph_c0	0.000492034	1.98614	up	[V]	Defense mechanisms	Molecular Function: ATP binding (GO:0005524);; Biological Process: ATP catabolic process (GO:0006200);; Cellular Component: membrane (GO:0016020);; Molecular Function: ATPase activity (GO:0016887);;	--	[Q]	Secondary metabolites biosynthesis, transport and catabolism	ABC-transporter extracellular N-terminal;; ABC transporter	Pleiotropic drug resistance protein 2 GN=PDR2 OS=Nicotiana plumbaginifolia (Leadwort-leaved tobacco) PE=2 SV=1	PREDICTED: pleiotropic drug resistance protein 2-like isoform X2 [Prunus mume]
c47381.graph_c0	1.52698e-23	-2.48304	down	--	--	--	--	--	--	Plant protein of unknown function	UPF0481 protein At3g47200 GN=At3g47200 OS=Arabidopsis thaliana (Mouse-ear cress) PE=2 SV=1	hypothetical protein PRUPE_ppa023835mg, partial [Prunus persica]
c47127.graph_c0	5.46433e-31	-3.50995	down	[RTKL]	--	--	--	--	--	Protein kinase domain;; Protein tyrosine kinase;; Protein tyrosine kinase;; D-mannose binding lectin	Cysteine-rich receptor-like protein kinase 10 (Precursor) GN=F21P8.70 OS=Arabidopsis thaliana (Mouse-ear cress) PE=1 SV=3	PREDICTED: LOW QUALITY PROTEIN: uncharacterized protein LOC103329478 [Prunus mume]
c10915.graph_c0	2.51358e-06	#NAME?	down	[N]	Cell motility	--	--	[G]	Carbohydrate transport and metabolism	--	--	PREDICTED: ABC transporter H family member 2-like [Prunus mume]
c47565.graph_c2	1.05084e-05	-1.07062	down	--	--	Molecular Function: zinc ion binding (GO:0008270);; Molecular Function: actin filament binding (GO:0051015);; Biological Process: actin filament bundle assembly (GO:0051017);;	--	[TZ]	--	LIM domain;; Proliferating cell nuclear antigen, C-terminal domain	LIM domain-containing protein WLIM2b {ECO:0000305} OS=Arabidopsis thaliana (Mouse-ear cress) PE=1 SV=1	hypothetical protein PRUPE_ppa011869mg [Prunus persica]
c41926.graph_c0	1.0779e-10	1.44893	up	--	--	Cellular Component: nucleus (GO:0005634);; Cellular Component: cytosol (GO:0005829);; Biological Process: pollen germination (GO:0009846);; Biological Process: pollen tube growth (GO:0009860);;	--	--	--	--	Histone deacetylase HDT1 GN=HDT1 OS=Zea mays (Maize) PE=1 SV=1	PREDICTED: uncharacterized protein LOC103339739 [Prunus mume]
c45204.graph_c0	0.000118939	1.48256	up	[RTKL]	--	Molecular Function: phosphorylase kinase activity (GO:0004689);; Molecular Function: ATP binding (GO:0005524);; Biological Process: protein phosphorylation (GO:0006468);; Biological Process: response to stress (GO:0006950);;	--	--	--	Protein kinase domain;; Protein tyrosine kinase;; Universal stress protein family	Putative proline-rich receptor-like protein kinase PERK11 GN=PERK11 OS=Arabidopsis thaliana (Mouse-ear cress) PE=2 SV=2	PREDICTED: interleukin-1 receptor-associated kinase-like 2 [Prunus mume]
c42135.graph_c0	0.000525509	1.36904	up	--	--	Biological Process: lipid biosynthetic process (GO:0008610);; Cellular Component: membrane (GO:0016020);; Molecular Function: oxidoreductase activity (GO:0016491);; Molecular Function: ion binding (GO:0043167);; Biological Process: cellular biosynthetic process (GO:0044249);; Biological Process: cellular carbohydrate metabolic process (GO:0044262);; Biological Process: single-organism biosyntheti…	--	[PQ]	--	Ferric reductase NAD binding domain;; FAD-binding domain;; Ferric reductase like transmembrane component;; Oxidoreductase NAD-binding domain	Ferric reduction oxidase 8, mitochondrial (Precursor) GN=FRO8 OS=Arabidopsis thaliana (Mouse-ear cress) PE=2 SV=1	hypothetical protein PRUPE_ppa021696mg [Prunus persica]
c45942.graph_c0	0.000185431	-1.68286	down	--	--	Cellular Component: mitochondrion (GO:0005739);; Biological Process: response to xenobiotic stimulus (GO:0009410);; Biological Process: embryo sac egg cell differentiation (GO:0009560);; Biological Process: positive regulation of cellular process (GO:0048522);; Biological Process: mitochondrial mRNA modification (GO:0080156);;	--	[R]	General function prediction only	PPR repeat;; PPR repeat family;; PPR repeat;; Pentatricopeptide repeat domain;; Tetratricopeptide repeat	Pentatricopeptide repeat-containing protein At5g19020, mitochondrial (Precursor) GN=PCMP-E42 OS=Arabidopsis thaliana (Mouse-ear cress) PE=2 SV=1	PREDICTED: pentatricopeptide repeat-containing protein At5g19020, mitochondrial [Prunus mume]
c30996.graph_c0	8.39445e-11	-1.5593	down	--	--	--	--	--	--	--	Sulfated surface glycoprotein 185 (Precursor) OS=Volvox carteri (Green alga) PE=1 SV=1	hypothetical protein PDIG_56360 [Penicillium digitatum PHI26]
c20721.graph_c0	0.00491841	2.31217	up	--	--	--	--	--	--	--	Glycine-rich cell wall structural protein 1 (Precursor) GN=GRP-1 OS=Petunia hybrida (Petunia) PE=1 SV=1	PREDICTED: glycine-rich cell wall structural protein 1-like [Prunus mume]
c32176.graph_c0	3.17675e-05	-1.65057	down	--	--	Cellular Component: membrane (GO:0016020);;	--	--	--	Alternative oxidase	Ubiquinol oxidase, mitochondrial (Precursor) OS=Mangifera indica (Mango) PE=1 SV=2	mitochondrial alternative oxidase [Prunus humilis]
c30629.graph_c0	2.94305e-07	1.68768	up	--	--	--	--	--	--	--	--	PREDICTED: uncharacterized protein LOC103328140 [Prunus mume]
c46545.graph_c0	1.25692e-10	3.39365	up	--	--	--	--	[PT]	--	Ion transport protein	Cyclic nucleotide-gated ion channel 1 GN=CNGC1 OS=Arabidopsis thaliana (Mouse-ear cress) PE=1 SV=1	PREDICTED: cyclic nucleotide-gated ion channel 1-like [Prunus mume]
c30809.graph_c0	0.000233422	-1.0559	down	[L]	Replication, recombination and repair	Molecular Function: DNA binding (GO:0003677);; Molecular Function: DNA helicase activity (GO:0003678);; Molecular Function: ATP binding (GO:0005524);; Cellular Component: nucleus (GO:0005634);; Cellular Component: cytoplasm (GO:0005737);; Biological Process: DNA unwinding involved in DNA replication (GO:0006268);; Biological Process: DNA replication initiation (GO:0006270);; Biological Process: D…	K02210|0.0|vvi:100267599|hypothetical protein LOC100267599	[L]	Replication, recombination and repair	MCM2/3/5 family;; MCM N-terminal domain;; Magnesium chelatase, subunit ChlI	DNA replication licensing factor MCM7 GN=MCM7 OS=Oryza sativa subsp. indica (Rice) PE=3 SV=1	PREDICTED: DNA replication licensing factor MCM7 [Prunus mume]
c46418.graph_c0	0.000775701	-1.27571	down	--	--	--	--	[R]	General function prediction only	Reverse transcriptase (RNA-dependent DNA polymerase);; Endonuclease/Exonuclease/phosphatase family;; Reverse transcriptase-like	Putative ribonuclease H protein At1g65750 GN=At1g65750 OS=Arabidopsis thaliana (Mouse-ear cress) PE=3 SV=1	hypothetical protein PRUPE_ppa015748mg, partial [Prunus persica]
c46032.graph_c0	0.00933058	-1.22606	down	--	--	--	--	--	--	No apical meristem (NAM) protein	NAC domain-containing protein 68 OS=Oryza sativa subsp. japonica (Rice) PE=2 SV=1	PREDICTED: NAC domain-containing protein 67-like [Prunus mume]
c37100.graph_c0	3.88245e-05	-2.44693	down	--	--	Molecular Function: hydrolase activity, hydrolyzing O-glycosyl compounds (GO:0004553);; Cellular Component: cell wall (GO:0005618);; Biological Process: cellular glucan metabolic process (GO:0006073);; Molecular Function: xyloglucan:xyloglucosyl transferase activity (GO:0016762);; Cellular Component: apoplast (GO:0048046);;	--	--	--	Xyloglucan endo-transglycosylase (XET) C-terminus	Xyloglucan endotransglucosylase/hydrolase 2 {ECO:0000250|UniProtKB:Q38857} (Precursor) OS=Glycine max (Soybean) PE=2 SV=1	hypothetical protein PRUPE_ppa017487mg [Prunus persica]
c31403.graph_c0	9.6516e-07	1.60669	up	--	--	--	--	--	--	Late embryogenesis abundant protein	Protein YLS9 GN=F11F19.11 OS=Arabidopsis thaliana (Mouse-ear cress) PE=2 SV=1	PREDICTED: protein YLS9 [Prunus mume]
c37460.graph_c0	3.54631e-07	-3.34882	down	--	--	--	--	--	--	Plant invertase/pectin methylesterase inhibitor	Putative invertase inhibitor (Precursor) OS=Platanus acerifolia (London plane tree) PE=1 SV=1	PREDICTED: putative invertase inhibitor [Prunus mume]
c24974.graph_c0	0.000416681	2.09008	up	--	--	--	--	--	--	--	--	PREDICTED: uncharacterized protein LOC103330319 [Prunus mume]
c43254.graph_c0	0.00230779	2.96618	up	[R]	General function prediction only	--	--	[R]	General function prediction only	Ankyrin repeats (3 copies);; Ankyrin repeats (many copies);; Ankyrin repeat;; Ankyrin repeats (many copies);; Ankyrin repeat;; Ankyrin repeats (3 copies);; Ankyrin repeat;; Ankyrin repeat	E3 ubiquitin-protein ligase KEG GN=KEG OS=Arabidopsis thaliana (Mouse-ear cress) PE=1 SV=2	hypothetical protein PRUPE_ppa021372mg [Prunus persica]
c42646.graph_c1	4.10031e-29	-6.22131	down	--	--	--	--	--	--	Plant phosphoribosyltransferase C-terminal;; C2 domain	Synaptotagmin-4 GN=T5K6.90 OS=Arabidopsis thaliana (Mouse-ear cress) PE=2 SV=1	PREDICTED: uncharacterized protein LOC103325419 [Prunus mume]
c10949.graph_c0	0.00364338	-2.09441	down	--	--	Molecular Function: ATP binding (GO:0005524);; Cellular Component: chloroplast stroma (GO:0009570);;	--	[O]	Posttranslational modification, protein turnover, chaperones	--	Ribulose bisphosphate carboxylase/oxygenase activase, chloroplastic (Precursor) GN=RCA OS=Malus domestica (Apple) PE=2 SV=1	hypothetical protein PRUPE_ppa005158mg [Prunus persica]
c36263.graph_c0	0.00336405	-1.3558	down	--	--	Cellular Component: integral component of plasma membrane (GO:0005887);; Molecular Function: sucrose transmembrane transporter activity (GO:0008515);; Biological Process: sucrose transport (GO:0015770);;	--	[R]	General function prediction only	Sugar efflux transporter for intercellular exchange;; PQ loop repeat	Bidirectional sugar transporter SWEET10 GN=SWEET10 OS=Arabidopsis thaliana (Mouse-ear cress) PE=2 SV=1	hypothetical protein PRUPE_ppa009422mg [Prunus persica]
c42072.graph_c0	8.27354e-06	1.01567	up	[O]	Posttranslational modification, protein turnover, chaperones	--	--	[O]	Posttranslational modification, protein turnover, chaperones	DnaJ C terminal domain;; DnaJ domain;; Reverse transcriptase-like	DnaJ protein ERDJ3B (Precursor) GN=F26K9.30 OS=Arabidopsis thaliana (Mouse-ear cress) PE=1 SV=1	PREDICTED: dnaJ homolog subfamily B member 1-like [Prunus mume]
c26402.graph_c0	9.62359e-05	-1.9464	down	--	--	Molecular Function: metal ion binding (GO:0046872);;	--	--	--	--	Zinc finger protein 7 GN=ZFP7 OS=Arabidopsis thaliana (Mouse-ear cress) PE=2 SV=1	PREDICTED: zinc finger protein 7-like [Prunus mume]
c46838.graph_c0	3.61735e-07	1.38528	up	[P]	Inorganic ion transport and metabolism	Molecular Function: potassium ion transmembrane transporter activity (GO:0015079);; Cellular Component: membrane (GO:0016020);; Biological Process: potassium ion transmembrane transport (GO:0071805);;	--	--	--	K+ potassium transporter	Potassium transporter 10 GN=F28K20.5 OS=Arabidopsis thaliana (Mouse-ear cress) PE=2 SV=2	hypothetical protein PRUPE_ppa001626mg [Prunus persica]
c35537.graph_c0	7.55601e-06	1.26539	up	--	--	--	--	--	--	PLATZ transcription factor	--	PREDICTED: uncharacterized protein LOC103336599 [Prunus mume]
c45710.graph_c0	0.00160908	-1.90798	down	--	--	--	--	--	--	B3 DNA binding domain	B3 domain-containing protein At5g42700 GN=At5g42700 OS=Arabidopsis thaliana (Mouse-ear cress) PE=2 SV=2	PREDICTED: B3 domain-containing protein Os01g0234100-like [Prunus mume]
c42663.graph_c0	1.39475e-08	-1.39849	down	[O]	Posttranslational modification, protein turnover, chaperones	Molecular Function: damaged DNA binding (GO:0003684);; Molecular Function: ATP binding (GO:0005524);; Biological Process: DNA repair (GO:0006281);; Molecular Function: nucleoside-triphosphatase activity (GO:0017111);;	--	--	--	AAA domain;; AAA domain;; KaiC;; Subunit ChlI of Mg-chelatase	Leucine-rich repeat extensin-like protein 5 (Precursor) GN=LRX5 OS=Arabidopsis thaliana (Mouse-ear cress) PE=2 SV=2	PREDICTED: uncharacterized protein LOC103327813 [Prunus mume]
c33559.graph_c0	3.00037e-09	1.41955	up	[K]	Transcription	Molecular Function: sequence-specific DNA binding transcription factor activity (GO:0003700);; Cellular Component: nucleus (GO:0005634);; Biological Process: toxin catabolic process (GO:0009407);; Biological Process: response to heat (GO:0009408);; Biological Process: response to water deprivation (GO:0009414);; Biological Process: response to abscisic acid (GO:0009737);; Biological Process: resp…	--	[K]	Transcription	HSF-type DNA-binding	Heat shock factor protein HSF24 GN=HSF24 OS=Solanum peruvianum (Peruvian tomato) PE=2 SV=1	hypothetical protein PRUPE_ppa009274mg [Prunus persica]
c10472.graph_c0	3.1866e-06	-1.22488	down	--	--	--	--	--	--	--	--	PREDICTED: dermokine-like [Prunus mume]
c41000.graph_c0	8.0869e-07	-1.15258	down	[I]	Lipid transport and metabolism	Biological Process: long-chain fatty acid metabolic process (GO:0001676);; Molecular Function: long-chain fatty acid-CoA ligase activity (GO:0004467);;	K01897|0.0|rcu:RCOM_1346070|long-chain-fatty-acid CoA ligase, putative (EC:6.2.1.3)	[I]	Lipid transport and metabolism	AMP-binding enzyme	Long chain acyl-CoA synthetase 1 GN=T8I13.8 OS=Arabidopsis thaliana (Mouse-ear cress) PE=2 SV=1	PREDICTED: long chain acyl-CoA synthetase 1 isoform X1 [Prunus mume]
c44208.graph_c0	0.00462826	-1.18063	down	[Z]	Cytoskeleton	Molecular Function: microtubule motor activity (GO:0003777);; Molecular Function: ATP binding (GO:0005524);; Cellular Component: kinesin complex (GO:0005871);; Cellular Component: microtubule (GO:0005874);; Biological Process: microtubule-based movement (GO:0007018);; Molecular Function: microtubule binding (GO:0008017);;	--	[Z]	Cytoskeleton	Kinesin motor domain;; Calponin homology (CH) domain	Kinesin-4 GN=F2P16.12 OS=Arabidopsis thaliana (Mouse-ear cress) PE=1 SV=2	PREDICTED: kinesin-4 [Prunus mume]
c41339.graph_c0	7.2686e-07	1.74695	up	[RTKL]	--	Molecular Function: protein serine/threonine kinase activity (GO:0004674);; Molecular Function: ATP binding (GO:0005524);; Biological Process: protein phosphorylation (GO:0006468);; Biological Process: cell wall macromolecule catabolic process (GO:0016998);;	--	--	--	Protein kinase domain;; Protein tyrosine kinase;; LysM domain	Protein LYK5 (Precursor) GN=LYK5 OS=Arabidopsis thaliana (Mouse-ear cress) PE=2 SV=1	PREDICTED: lysM domain receptor-like kinase 4 isoform X1 [Prunus mume]
c34433.graph_c0	0.000238978	1.52207	up	--	--	--	--	--	--	Protein of unknown function DUF260	LOB domain-containing protein 42 GN=T26J14.8 OS=Arabidopsis thaliana (Mouse-ear cress) PE=2 SV=1	PREDICTED: LOB domain-containing protein 42-like [Prunus mume]
c42805.graph_c1	3.56277e-07	-1.17733	down	[G]	Carbohydrate transport and metabolism	Molecular Function: starch synthase activity (GO:0009011);; Biological Process: glucan biosynthetic process (GO:0009250);;	K00703|0.0|vvi:100261002|similar to starch synthase	--	--	Starch synthase catalytic domain;; Glycosyl transferases group 1;; Glycosyl transferases group 1	Granule-bound starch synthase 2, chloroplastic/amyloplastic (Precursor) GN=SS2 OS=Solanum tuberosum (Potato) PE=1 SV=3	PREDICTED: granule-bound starch synthase 2, chloroplastic/amyloplastic [Prunus mume]
c44986.graph_c0	0.00444487	-1.74397	down	--	--	--	--	--	--	--	--	hypothetical protein PRUPE_ppa016272mg [Prunus persica]
c48876.graph_c0	0.00193934	-1.83451	down	--	--	--	--	[YU]	--	--	--	hypothetical protein PRUPE_ppa000523mg [Prunus persica]
c46684.graph_c0	6.08211e-07	1.87805	up	--	--	Biological Process: sulfate transport (GO:0008272);; Cellular Component: plant-type vacuole membrane (GO:0009705);; Molecular Function: molybdate ion transmembrane transporter activity (GO:0015098);; Molecular Function: sulfate transmembrane transporter activity (GO:0015116);; Cellular Component: integral component of membrane (GO:0016021);; Biological Process: molybdate ion export from vacuole (…	--	--	--	--	Molybdate transporter 2 GN=F5I6.6 OS=Arabidopsis thaliana (Mouse-ear cress) PE=1 SV=2	PREDICTED: molybdate transporter 2 [Prunus mume]
c36613.graph_c0	1.65343e-06	2.17495	up	--	--	--	--	[T]	Signal transduction mechanisms	Nuclear transport factor 2 (NTF2) domain;; RNA recognition motif. (a.k.a. RRM, RBD, or RNP domain);; RNA recognition motif (a.k.a. RRM, RBD, or RNP domain)	Glycine-rich RNA-binding protein 8 GN=T22F8.160 OS=Arabidopsis thaliana (Mouse-ear cress) PE=1 SV=1	PREDICTED: putative G3BP-like protein isoform X1 [Prunus mume]
c33785.graph_c0	0.00030456	1.54212	up	[TZDR]	--	Molecular Function: calcium ion binding (GO:0005509);;	K13448|1e-52|ath:AT1G18210|calcium-binding protein, putative	[T]	Signal transduction mechanisms	EF hand;; EF-hand domain pair;; EF-hand domain;; EF hand;; EF-hand domain pair;; Secreted protein acidic and rich in cysteine Ca binding region;; Cytoskeletal-regulatory complex EF hand	Probable calcium-binding protein CML27 OS=Arabidopsis thaliana (Mouse-ear cress) PE=1 SV=1	PREDICTED: probable calcium-binding protein CML27 [Prunus mume]
c32086.graph_c0	0.00397987	2.27309	up	[H]	Coenzyme transport and metabolism	Molecular Function: GTP cyclohydrolase II activity (GO:0003935);; Molecular Function: 3,4-dihydroxy-2-butanone-4-phosphate synthase activity (GO:0008686);; Biological Process: riboflavin biosynthetic process (GO:0009231);; Biological Process: mRNA modification (GO:0016556);;	K14652|0.0|rcu:RCOM_0300960|GTP cyclohydrolase II, putative (EC:3.5.4.25)	[H]	Coenzyme transport and metabolism	GTP cyclohydrolase II;; 3,4-dihydroxy-2-butanone 4-phosphate synthase	GTP cyclohydrolase-2 (Precursor) GN=RIBA3 OS=Arabidopsis thaliana (Mouse-ear cress) PE=1 SV=1	PREDICTED: monofunctional riboflavin biosynthesis protein RIBA 3, chloroplastic [Prunus mume]
c36903.graph_c0	0.00464981	-2.26482	down	--	--	Molecular Function: DNA binding (GO:0003677);; Molecular Function: sequence-specific DNA binding transcription factor activity (GO:0003700);; Biological Process: regulation of transcription, DNA-templated (GO:0006355);; Molecular Function: 2-alkenal reductase [NAD(P)] activity (GO:0032440);; Molecular Function: protein dimerization activity (GO:0046983);; Biological Process: oxidation-reduction p…	--	--	--	Helix-loop-helix DNA-binding domain	Transcription factor bHLH35 GN=MUL3.10 OS=Arabidopsis thaliana (Mouse-ear cress) PE=2 SV=1	hypothetical protein PRUPE_ppa010972mg [Prunus persica]
c46496.graph_c0	2.67251e-15	2.97908	up	--	--	--	--	--	--	Leucine Rich repeats (2 copies);; Leucine rich repeat;; Leucine Rich Repeat	Putative disease resistance protein At4g19050 GN=At4g19050 OS=Arabidopsis thaliana (Mouse-ear cress) PE=3 SV=2	hypothetical protein PRUPE_ppa023828mg [Prunus persica]
c34639.graph_c0	0.001088	1.86449	up	--	--	--	--	--	--	--	--	hypothetical protein PRUPE_ppb014454mg [Prunus persica]
c47966.graph_c1	1.67323e-06	-1.67417	down	--	--	Cellular Component: mitochondrion (GO:0005739);; Biological Process: mitochondrial mRNA modification (GO:0080156);;	--	[R]	General function prediction only	PPR repeat family;; PPR repeat;; PPR repeat;; Pentatricopeptide repeat domain;; DYW family of nucleic acid deaminases	Pentatricopeptide repeat-containing protein At3g12770 GN=PCMP-H43 OS=Arabidopsis thaliana (Mouse-ear cress) PE=2 SV=1	PREDICTED: pentatricopeptide repeat-containing protein At3g12770 [Prunus mume]
c46055.graph_c1	4.81194e-06	-2.2637	down	--	--	--	--	[R]	General function prediction only	PPR repeat family;; PPR repeat;; PPR repeat;; Pentatricopeptide repeat domain	Pentatricopeptide repeat-containing protein At2g46050, mitochondrial (Precursor) GN=PCMP-E39 OS=Arabidopsis thaliana (Mouse-ear cress) PE=3 SV=1	PREDICTED: LOW QUALITY PROTEIN: pentatricopeptide repeat-containing protein At2g46050, mitochondrial [Prunus mume]
c37651.graph_c0	7.69046e-08	1.4404	up	--	--	Biological Process: signal transduction (GO:0007165);;	K14492|9e-41|rcu:RCOM_1030550|Two-component response regulator ARR9, putative	[K]	Transcription	Response regulator receiver domain	Two-component response regulator ARR8 GN=F13H10.14 OS=Arabidopsis thaliana (Mouse-ear cress) PE=1 SV=1	PREDICTED: two-component response regulator ARR16-like [Prunus mume]
c28294.graph_c0	1.25889e-12	1.60629	up	[T]	Signal transduction mechanisms	Molecular Function: pyruvate dehydrogenase (acetyl-transferring) kinase activity (GO:0004740);; Molecular Function: ATP binding (GO:0005524);; Molecular Function: histidine phosphotransfer kinase activity (GO:0009927);; Biological Process: cellular cation homeostasis (GO:0030003);; Molecular Function: protein homodimerization activity (GO:0042803);; Biological Process: protein autophosphorylation…	K00898|0.0|pop:POPTR_804707|hypothetical protein	[T]	Signal transduction mechanisms	Mitochondrial branched-chain alpha-ketoacid dehydrogenase kinase;; Histidine kinase-, DNA gyrase B-, and HSP90-like ATPase;; Histidine kinase-, DNA gyrase B-, and HSP90-like ATPase	[Pyruvate dehydrogenase (acetyl-transferring)] kinase, mitochondrial OS=Arabidopsis thaliana (Mouse-ear cress) PE=1 SV=1	PREDICTED: [Pyruvate dehydrogenase (acetyl-transferring)] kinase, mitochondrial isoform X2 [Prunus mume]
c44607.graph_c0	7.77868e-07	-2.16543	down	--	--	--	--	--	--	Domain of unknown function (DUF303)	Probable carbohydrate esterase At4g34215 GN=At4g34215 OS=Arabidopsis thaliana (Mouse-ear cress) PE=1 SV=2	PREDICTED: probable carbohydrate esterase At4g34215 [Prunus mume]
c46614.graph_c0	4.49716e-169	-9.67221	down	--	--	--	--	--	--	--	Uncharacterized protein At1g04910 GN=At1g04910 OS=Arabidopsis thaliana (Mouse-ear cress) PE=2 SV=1	hypothetical protein PRUPE_ppa005103mg [Prunus persica]
c43622.graph_c0	9.07562e-05	2.39672	up	--	--	--	--	--	--	Plant protein of unknown function (DUF639);; Plant protein of unknown function (DUF639)	--	hypothetical protein PRUPE_ppa026757mg [Prunus persica]
c13489.graph_c0	0.000813132	-1.69471	down	--	--	--	--	--	--	--	Repetitive proline-rich cell wall protein 1 (Precursor) GN=PRP1 OS=Medicago truncatula (Barrel medic) PE=2 SV=1	hypothetical protein PRUPE_ppa010958mg [Prunus persica]
c40536.graph_c0	3.88941e-05	2.52006	up	--	--	--	--	--	--	--	--	hypothetical protein PRUPE_ppa017413mg [Prunus persica]
c38602.graph_c0	0.009483	-1.60251	down	--	--	--	--	--	--	GDSL/SGNH-like Acyl-Esterase family found in Pmr5 and Cas1p;; PMR5 N terminal Domain	Protein trichome birefringence-like 19 GN=TBL19 OS=Arabidopsis thaliana (Mouse-ear cress) PE=3 SV=1	PREDICTED: protein trichome birefringence-like 19 [Prunus mume]
c41572.graph_c0	0.000106047	-2.40107	down	--	--	--	--	[GC]	--	gag-polypeptide of LTR copia-type	7-deoxyloganetin glucosyltransferase GN=UGT85A23 OS=Catharanthus roseus (Madagascar periwinkle) PE=1 SV=1	hypothetical protein PRUPE_ppa024804mg, partial [Prunus persica]
c47900.graph_c1	6.51018e-43	-3.99314	down	--	--	Molecular Function: acetyl CoA:(Z)-3-hexen-1-ol acetyltransferase activity (GO:0010327);;	--	--	--	Transferase family	Methanol O-anthraniloyltransferase GN=AMAT OS=Vitis labrusca (Concord grape) PE=1 SV=1	PREDICTED: methanol O-anthraniloyltransferase-like [Prunus mume]
c38878.graph_c1	0.00444878	-1.23459	down	--	--	Biological Process: response to stress (GO:0006950);; Biological Process: response to jasmonic acid (GO:0009753);; Biological Process: hormone-mediated signaling pathway (GO:0009755);; Biological Process: cellular response to oxygen-containing compound (GO:1901701);;	K13464|2e-62|vvi:100262641|hypothetical protein LOC100262641	--	--	tify domain;; Divergent CCT motif	Protein TIFY 9 GN=T31B5.40 OS=Arabidopsis thaliana (Mouse-ear cress) PE=1 SV=1	PREDICTED: protein TIFY 9 isoform X1 [Prunus mume]
c47813.graph_c0	7.06412e-10	-2.03505	down	[S]	Function unknown	--	--	[T]	Signal transduction mechanisms	Leucine rich repeat;; Leucine Rich repeats (2 copies);; Leucine Rich Repeat;; Leucine rich repeat	Putative disease resistance protein RGA1 GN=RGA1 OS=Solanum bulbocastanum (Wild potato) PE=2 SV=2	hypothetical protein PRUPE_ppa000373mg [Prunus persica]
c45586.graph_c0	2.43591e-07	2.28125	up	--	--	Cellular Component: integral component of membrane (GO:0016021);;	--	[E]	Amino acid transport and metabolism	Transmembrane amino acid transporter protein	Amino acid permease 3 GN=AAP3 OS=Arabidopsis thaliana (Mouse-ear cress) PE=1 SV=2	PREDICTED: amino acid permease 3-like [Prunus mume]
c37823.graph_c0	5.74131e-05	-1.0554	down	--	--	Molecular Function: organic cyclic compound binding (GO:0097159);; Molecular Function: heterocyclic compound binding (GO:1901363);;	--	[T]	Signal transduction mechanisms	Nuclear transport factor 2 (NTF2) domain;; RNA recognition motif. (a.k.a. RRM, RBD, or RNP domain);; RNA recognition motif (a.k.a. RRM, RBD, or RNP domain)	Glycine-rich RNA-binding protein GRP2A OS=Sinapis alba (White mustard) PE=2 SV=1	hypothetical protein PRUPE_ppa005348mg [Prunus persica]
c45862.graph_c0	9.56524e-06	1.1372	up	--	--	Biological Process: calcium ion transport (GO:0006816);; Biological Process: Golgi organization (GO:0007030);; Biological Process: response to salt stress (GO:0009651);; Biological Process: response to sucrose (GO:0009744);; Biological Process: response to glucose (GO:0009749);; Biological Process: response to fructose (GO:0009750);;	--	--	--	--	--	hypothetical protein PRUPE_ppa001424mg [Prunus persica]
c39372.graph_c0	4.70691e-06	-3.00873	down	--	--	Molecular Function: 1-phosphatidylinositol binding (GO:0005545);; Cellular Component: clathrin coat (GO:0030118);; Molecular Function: clathrin binding (GO:0030276);; Molecular Function: 2-alkenal reductase [NAD(P)] activity (GO:0032440);; Biological Process: clathrin coat assembly (GO:0048268);; Biological Process: oxidation-reduction process (GO:0055114);;	--	[TU]	--	ANTH domain;; ENTH domain	Clathrin coat assembly protein AP180 GN=AP180 OS=Arabidopsis thaliana (Mouse-ear cress) PE=1 SV=1	PREDICTED: clathrin coat assembly protein AP180 [Prunus mume]
c30873.graph_c0	1.16956e-05	1.29827	up	[G]	Carbohydrate transport and metabolism	--	--	--	--	--	Glycine-rich cell wall structural protein (Precursor) GN=At3g17050 OS=Arabidopsis thaliana (Mouse-ear cress) PE=3 SV=2	PREDICTED: glycine-rich cell wall structural protein [Prunus mume]
c39948.graph_c0	0.0027971	1.53899	up	[IQR]	--	Molecular Function: 3-oxoacyl-[acyl-carrier-protein] reductase (NADPH) activity (GO:0004316);; Biological Process: oxidation-reduction process (GO:0055114);;	--	[R]	General function prediction only	Enoyl-(Acyl carrier protein) reductase;; short chain dehydrogenase	Secoisolariciresinol dehydrogenase (Fragment) OS=Forsythia intermedia (Border forsythia) PE=1 SV=1	PREDICTED: secoisolariciresinol dehydrogenase-like [Prunus mume]
c36991.graph_c0	1.75024e-07	1.19046	up	[RTKL]	--	Biological Process: activation of MAPKK activity (GO:0000186);; Molecular Function: MAP kinase kinase kinase activity (GO:0004709);; Molecular Function: ATP binding (GO:0005524);;	--	[T]	Signal transduction mechanisms	Protein tyrosine kinase;; Protein kinase domain;; PAS domain;; PAS fold;; PAS fold;; PAS fold;; PAS domain	Serine/threonine-protein kinase EDR1 GN=F22O13.20 OS=Arabidopsis thaliana (Mouse-ear cress) PE=1 SV=1	PREDICTED: RGS domain-containing serine/threonine-protein kinase A-like [Prunus mume]
c10694.graph_c0	8.61255e-08	-1.2238	down	--	--	Molecular Function: enzyme inhibitor activity (GO:0004857);; Cellular Component: extracellular region (GO:0005576);; Cellular Component: plant-type cell wall (GO:0009505);; Biological Process: proline transport (GO:0015824);; Molecular Function: pectinesterase activity (GO:0030599);; Biological Process: cell wall modification (GO:0042545);; Biological Process: negative regulation of catalytic act…	K01051|0.0|pop:POPTR_589361|pectinesterase family protein (EC:3.1.1.11)	--	--	Pectinesterase;; Plant invertase/pectin methylesterase inhibitor	Pectinesterase PPE8B (Precursor) OS=Prunus persica (Peach) PE=2 SV=1	PREDICTED: pectinesterase/pectinesterase inhibitor PPE8B [Prunus mume]
c36153.graph_c0	5.36294e-10	1.49208	up	--	--	Molecular Function: sequence-specific DNA binding transcription factor activity (GO:0003700);; Cellular Component: nucleus (GO:0005634);; Biological Process: regulation of transcription, DNA-templated (GO:0006355);; Molecular Function: sequence-specific DNA binding (GO:0043565);;	--	[K]	Transcription	Homeobox KN domain;; ELK domain;; Homeobox domain	Homeobox protein knotted-1-like 3 OS=Malus domestica (Apple) PE=2 SV=1	PREDICTED: homeobox protein knotted-1-like 4 isoform X1 [Prunus mume]
c42346.graph_c0	9.16083e-06	-1.3386	down	--	--	--	--	[T]	Signal transduction mechanisms	--	Putative disease resistance RPP13-like protein 1 GN=RPPL1 OS=Arabidopsis thaliana (Mouse-ear cress) PE=3 SV=1	PREDICTED: putative disease resistance RPP13-like protein 1 [Prunus mume]
c39255.graph_c0	0.00215325	1.05875	up	--	--	--	--	--	--	--	--	hypothetical protein PRUPE_ppa009578mg [Prunus persica]
c31086.graph_c0	2.73219e-11	-1.56365	down	--	--	--	--	--	--	--	--	hypothetical protein PRUPE_ppa012471mg [Prunus persica]
c29117.graph_c0	1.22492e-20	3.23108	up	--	--	--	--	--	--	QLQ	Growth-regulating factor 5 GN=GRF5 OS=Arabidopsis thaliana (Mouse-ear cress) PE=1 SV=1	PREDICTED: growth-regulating factor 7 isoform X2 [Prunus mume]
c27006.graph_c0	1.69675e-07	2.285	up	[H]	Coenzyme transport and metabolism	Molecular Function: ATP binding (GO:0005524);; Biological Process: cellular protein modification process (GO:0006464);; Molecular Function: small protein activating enzyme activity (GO:0008641);; Molecular Function: ligase activity (GO:0016874);;	K03178|0.0|rcu:RCOM_1093200|ubiquitin-activating enzyme E1, putative	[O]	Posttranslational modification, protein turnover, chaperones	ThiF family	Ubiquitin-activating enzyme E1 1 GN=T27E13.15 OS=Arabidopsis thaliana (Mouse-ear cress) PE=1 SV=1	PREDICTED: ubiquitin-activating enzyme E1 1-like isoform X1 [Prunus mume]
c38984.graph_c0	4.14258e-14	-1.69083	down	--	--	--	K01082|1e-157|rcu:RCOM_1096290|diphosphonucleoside phosphohydrolase, putative (EC:3.1.3.57)	[FP]	--	Inositol monophosphatase family	Putative PAP-specific phosphatase, mitochondrial (Precursor) GN=At4g05090 OS=Arabidopsis thaliana (Mouse-ear cress) PE=2 SV=1	PREDICTED: putative PAP-specific phosphatase, mitochondrial [Prunus mume]
c37594.graph_c0	0.00280034	1.31811	up	--	--	--	--	--	--	--	Transcription factor bHLH110 GN=T22C5.11 OS=Arabidopsis thaliana (Mouse-ear cress) PE=2 SV=2	PREDICTED: transcription factor bHLH110 isoform X1 [Prunus mume]
c26996.graph_c0	4.6281e-06	-3.88811	down	[P]	Inorganic ion transport and metabolism	--	--	[P]	Inorganic ion transport and metabolism	Sodium/hydrogen exchanger family	Cation/H(+) antiporter 4 GN=F28D10.90 OS=Arabidopsis thaliana (Mouse-ear cress) PE=2 SV=1	PREDICTED: cation/H(+) antiporter 3-like [Prunus mume]
c12644.graph_c0	0.00308859	1.6465	up	--	--	Cellular Component: mitochondrion (GO:0005739);; Biological Process: response to oxidative stress (GO:0006979);;	--	--	--	--	--	PREDICTED: uncharacterized protein LOC103335657 [Prunus mume]
c46992.graph_c0	0.000238978	1.03666	up	[RTKL]	--	Biological Process: activation of MAPKK activity (GO:0000186);; Molecular Function: MAP kinase kinase kinase activity (GO:0004709);; Molecular Function: protein tyrosine kinase activity (GO:0004713);; Molecular Function: ATP binding (GO:0005524);; Cellular Component: cytosol (GO:0005829);; Cellular Component: plasma membrane (GO:0005886);;	--	[T]	Signal transduction mechanisms	Protein tyrosine kinase;; Protein kinase domain;; Phosphotransferase enzyme family;; Lipopolysaccharide kinase (Kdo/WaaP) family	Serine/threonine-protein kinase HT1 GN=HT1 OS=Arabidopsis thaliana (Mouse-ear cress) PE=1 SV=1	PREDICTED: serine/threonine-protein kinase HT1-like [Prunus mume]
c46844.graph_c0	8.0339e-12	1.67886	up	[L]	Replication, recombination and repair	Molecular Function: DNA photolyase activity (GO:0003913);; Biological Process: DNA repair (GO:0006281);;	K12119|0.0|pop:POPTR_1119034|hypothetical protein	[LT]	--	FAD binding domain of DNA photolyase;; DNA photolyase	Cryptochrome-2 GN=F19P19.14 OS=Arabidopsis thaliana (Mouse-ear cress) PE=1 SV=2	hypothetical protein PRUPE_ppa002669mg [Prunus persica]
c45052.graph_c0	0.00438174	1.57472	up	--	--	--	--	--	--	Triose-phosphate Transporter family	Probable purine permease 10 GN=PUP10 OS=Arabidopsis thaliana (Mouse-ear cress) PE=2 SV=2	PREDICTED: probable purine permease 9 [Prunus mume]
c38760.graph_c0	8.25116e-06	1.78869	up	--	--	--	--	--	--	Plant calmodulin-binding domain	--	PREDICTED: probable GPI-anchored adhesin-like protein PGA55 [Prunus mume]
c32166.graph_c0	0.00144201	-1.84327	down	[O]	Posttranslational modification, protein turnover, chaperones	--	--	[O]	Posttranslational modification, protein turnover, chaperones	Hsp20/alpha crystallin family	18.1 kDa class I heat shock protein GN=HSP18.1 OS=Pisum sativum (Garden pea) PE=2 SV=1	PREDICTED: 18.1 kDa class I heat shock protein-like [Prunus mume]
c13184.graph_c0	0.00303096	1.76589	up	[F]	Nucleotide transport and metabolism	Cellular Component: cytoplasm (GO:0005737);; Biological Process: pyrimidine nucleotide biosynthetic process (GO:0006221);; Biological Process: cellular amino acid biosynthetic process (GO:0008652);; Biological Process: phosphorylation (GO:0016310);; Molecular Function: UMP kinase activity (GO:0033862);;	K09903|6e-20|pop:POPTR_827296|hypothetical protein	--	--	--	--	PREDICTED: LOW QUALITY PROTEIN: uncharacterized protein LOC103331954 [Prunus mume]
c34807.graph_c0	5.97947e-06	5.63934	up	--	--	Cellular Component: intracellular membrane-bounded organelle (GO:0043231);;	--	[R]	General function prediction only	--	--	hypothetical protein PRUPE_ppa015255mg, partial [Prunus persica]
c47529.graph_c0	0.000869163	1.42686	up	--	--	--	--	--	--	--	--	PREDICTED: uncharacterized protein LOC103331119 [Prunus mume]
c43352.graph_c1	0.000856156	-2.05524	down	[RTKL]	--	--	--	[T]	Signal transduction mechanisms	Protein kinase domain;; Protein tyrosine kinase;; Phosphotransferase enzyme family	Mitogen-activated protein kinase kinase kinase 2 GN=ANP2 OS=Arabidopsis thaliana (Mouse-ear cress) PE=2 SV=1	hypothetical protein PRUPE_ppa007987mg [Prunus persica]
c40132.graph_c0	1.9638e-09	-2.46802	down	--	--	--	--	--	--	--	--	hypothetical protein PRUPE_ppa012311mg [Prunus persica]
c42074.graph_c0	0.00744067	-1.38104	down	[M]	Cell wall/membrane/envelope biogenesis	Molecular Function: UDP-N-acetylglucosamine 1-carboxyvinyltransferase activity (GO:0008760);; Biological Process: UDP-N-acetylgalactosamine biosynthetic process (GO:0019277);;	--	[T]	Signal transduction mechanisms	EPSP synthase (3-phosphoshikimate 1-carboxyvinyltransferase);; Stage II sporulation protein E (SpoIIE);; Protein phosphatase 2C;; Protein phosphatase 2C	Probable protein phosphatase 2C 55 GN=At4g16580 OS=Arabidopsis thaliana (Mouse-ear cress) PE=2 SV=2	PREDICTED: uncharacterized protein LOC103326099 [Prunus mume]
c34982.graph_c0	4.41387e-06	1.72625	up	[G]	Carbohydrate transport and metabolism	Molecular Function: sucrose alpha-glucosidase activity (GO:0004575);; Biological Process: carbohydrate metabolic process (GO:0005975);;	K01193|0.0|rcu:RCOM_0293270|Beta-fructofuranosidase, insoluble isoenzyme 3 precursor, putative (EC:3.2.1.26)	[G]	Carbohydrate transport and metabolism	Glycosyl hydrolases family 32 N-terminal domain;; Glycosyl hydrolases family 32 C terminal	Beta-fructofuranosidase, insoluble isoenzyme 1 (Precursor) GN=INV1 OS=Daucus carota (Wild carrot) PE=1 SV=1	PREDICTED: beta-fructofuranosidase, insoluble isoenzyme 1-like [Prunus mume]
c41287.graph_c0	7.85146e-05	-1.77581	down	[I]	Lipid transport and metabolism	Molecular Function: oxidoreductase activity (GO:0016491);; Biological Process: oxidation-reduction process (GO:0055114);;	--	[I]	Lipid transport and metabolism	MaoC like domain;; N-terminal half of MaoC dehydratase	--	PREDICTED: hydroxyacyl-thioester dehydratase type 2, mitochondrial [Prunus mume]
c48829.graph_c0	9.81112e-47	7.52804	up	--	--	--	--	--	--	FBD	F-box/FBD/LRR-repeat protein At3g14710 GN=At3g14710 OS=Arabidopsis thaliana (Mouse-ear cress) PE=2 SV=1	PREDICTED: uncharacterized protein LOC103320662 [Prunus mume]
c45435.graph_c3	2.02697e-05	2.63573	up	--	--	Molecular Function: binding (GO:0005488);;	--	[K]	Transcription	Myb/SANT-like DNA-binding domain;; Myb/SANT-like DNA-binding domain;; Alcohol dehydrogenase transcription factor Myb/SANT-like	Trihelix transcription factor GT-2 GN=GT-2 OS=Arabidopsis thaliana (Mouse-ear cress) PE=2 SV=1	PREDICTED: trihelix transcription factor GTL1 [Prunus mume]
c23957.graph_c0	1.29132e-09	-4.37449	down	[NU]	--	Molecular Function: transferase activity, transferring phosphorus-containing groups (GO:0016772);; Molecular Function: metal ion binding (GO:0046872);;	--	[W]	Extracellular structures	--	Pollen coat protein B6 OS=Brassica napus (Rape) PE=1 SV=3	PREDICTED: uncharacterized protein LOC103337098 [Prunus mume]
c40367.graph_c1	0.000896118	-5.0442	down	[R]	General function prediction only	--	--	[QR]	--	non-haem dioxygenase in morphine synthesis N-terminal;; 2OG-Fe(II) oxygenase superfamily	Protein SRG1 GN=SRG1 OS=Arabidopsis thaliana (Mouse-ear cress) PE=2 SV=1	PREDICTED: protein SRG1-like [Prunus mume]
c46674.graph_c0	0.000169067	-2.13002	down	--	--	--	--	[R]	General function prediction only	PPR repeat family;; PPR repeat;; PPR repeat;; Pentatricopeptide repeat domain;; DYW family of nucleic acid deaminases;; Tetratricopeptide repeat;; Tetratricopeptide repeat;; Tetratricopeptide repeat	Pentatricopeptide repeat-containing protein At1g08070 GN=PCMP-H12 OS=Arabidopsis thaliana (Mouse-ear cress) PE=2 SV=1	hypothetical protein PRUPE_ppa003045mg [Prunus persica]
c46112.graph_c0	0.000461664	-1.7949	down	--	--	--	--	[R]	General function prediction only	PPR repeat family;; PPR repeat;; Pentatricopeptide repeat domain;; DYW family of nucleic acid deaminases;; PPR repeat;; PPR repeat;; PPR repeat family;; PPR repeat;; Pentatricopeptide repeat domain	Putative pentatricopeptide repeat-containing protein At1g68930 GN=PCMP-H22 OS=Arabidopsis thaliana (Mouse-ear cress) PE=3 SV=1	Os02g0106300 [Oryza sativa Japonica Group]
c44217.graph_c0	0.00180502	1.52208	up	--	--	--	K13691|0.0|pop:POPTR_807713|hypothetical protein	[GC]	--	UDP-glucoronosyl and UDP-glucosyl transferase	UDP-glycosyltransferase 74E2 GN=UGT74E2 OS=Arabidopsis thaliana (Mouse-ear cress) PE=1 SV=1	PREDICTED: UDP-glycosyltransferase 74F2-like [Prunus mume]
c16008.graph_c0	4.34767e-09	1.47893	up	[T]	Signal transduction mechanisms	--	--	--	--	PAS domain;; PAS fold;; PAS fold;; PAS domain	Protein TWIN LOV 1 GN=T20F6.15 OS=Arabidopsis thaliana (Mouse-ear cress) PE=1 SV=2	PREDICTED: protein TWIN LOV 1 [Prunus mume]
c44884.graph_c1	6.73033e-06	1.03658	up	--	--	Molecular Function: DNA binding (GO:0003677);; Cellular Component: nucleus (GO:0005634);; Biological Process: regulation of transcription, DNA-templated (GO:0006355);; Biological Process: auxin-activated signaling pathway (GO:0009734);; Molecular Function: protein dimerization activity (GO:0046983);;	K14486|0.0|rcu:RCOM_1597120|Auxin response factor, putative	--	--	Auxin response factor;; AUX/IAA family;; B3 DNA binding domain	Auxin response factor 5 GN=F6F9.10 OS=Arabidopsis thaliana (Mouse-ear cress) PE=1 SV=3	PREDICTED: auxin response factor 5 isoform X1 [Prunus mume]
c48482.graph_c0	0.0023713	1.72316	up	--	--	--	K09754|1e-66|rcu:RCOM_1106600|cytochrome P450, putative (EC:1.14.13.21)	[Q]	Secondary metabolites biosynthesis, transport and catabolism	Cytochrome P450	Cytochrome P450 98A2 GN=CYP98A2 OS=Glycine max (Soybean) PE=2 SV=1	hypothetical protein PRUPE_ppa004404mg [Prunus persica]
c43708.graph_c0	1.31956e-08	-2.48434	down	[RTKL]	--	Molecular Function: protein serine/threonine kinase activity (GO:0004674);; Molecular Function: ATP binding (GO:0005524);; Biological Process: protein phosphorylation (GO:0006468);;	--	[T]	Signal transduction mechanisms	Protein kinase domain;; Protein tyrosine kinase	Probable receptor-like protein kinase At1g11050 (Precursor) GN=At1g11050 OS=Arabidopsis thaliana (Mouse-ear cress) PE=2 SV=1	PREDICTED: probable receptor-like protein kinase At1g11050 [Prunus mume]
c16285.graph_c0	1.05969e-07	3.04728	up	--	--	--	--	--	--	AP2 domain	Ethylene-responsive transcription factor ERF113 GN=ERF113 OS=Arabidopsis thaliana (Mouse-ear cress) PE=2 SV=1	PREDICTED: ethylene-responsive transcription factor ERF113 [Prunus mume]
c38058.graph_c0	0.00179943	-1.00909	down	[RTKL]	--	Molecular Function: ATP binding (GO:0005524);; Biological Process: protein phosphorylation (GO:0006468);; Cellular Component: integral component of membrane (GO:0016021);; Molecular Function: tau-protein kinase activity (GO:0050321);;	--	--	--	Protein kinase domain;; Protein tyrosine kinase;; Leucine rich repeat;; Leucine Rich repeats (2 copies);; Leucine rich repeat N-terminal domain;; Leucine Rich Repeat	Probable inactive receptor kinase At1g48480 (Precursor) GN=RKL1 OS=Arabidopsis thaliana (Mouse-ear cress) PE=2 SV=1	PREDICTED: probable inactive receptor kinase At1g48480 [Prunus mume]
c32566.graph_c0	1.33538e-08	4.10244	up	--	--	Molecular Function: zinc ion transmembrane transporter activity (GO:0005385);; Cellular Component: integral component of membrane (GO:0016021);; Biological Process: zinc ion transmembrane transport (GO:0071577);;	K14709|0.0|vvi:100255284|hypothetical protein LOC100255284	[P]	Inorganic ion transport and metabolism	ZIP Zinc transporter	Zinc transporter 8 (Precursor) OS=Oryza sativa subsp. japonica (Rice) PE=2 SV=1	PREDICTED: zinc transporter 8-like [Prunus mume]
c44887.graph_c0	0.00180296	-1.23026	down	[EH]	--	Biological Process: para-aminobenzoic acid biosynthetic process (GO:0008153);; Molecular Function: 4-amino-4-deoxychorismate lyase activity (GO:0008696);; Cellular Component: chloroplast stroma (GO:0009570);; Biological Process: tetrahydrofolate biosynthetic process (GO:0046654);; Molecular Function: D-alanine:2-oxoglutarate aminotransferase activity (GO:0047810);;	K00826|0.0|vvi:100266456|hypothetical protein LOC100266456	[E]	Amino acid transport and metabolism	Aminotransferase class IV	D-amino-acid transaminase, chloroplastic {ECO:0000303|PubMed:18318836} (Precursor) OS=Arabidopsis thaliana (Mouse-ear cress) PE=1 SV=1	PREDICTED: branched-chain-amino-acid aminotransferase-like protein 3, chloroplastic [Prunus mume]
c30788.graph_c0	0.0013813	-1.96332	down	--	--	--	--	[R]	General function prediction only	--	Pentatricopeptide repeat-containing protein At1g53600, mitochondrial (Precursor) OS=Arabidopsis thaliana (Mouse-ear cress) PE=2 SV=2	PREDICTED: pentatricopeptide repeat-containing protein At1g53600, mitochondrial [Prunus mume]
c47845.graph_c0	0.00487525	1.39376	up	--	--	--	--	[T]	Signal transduction mechanisms	NB-ARC domain;; Leucine Rich repeats (2 copies)	Disease resistance protein RPM1 GN=F17A9.20 OS=Arabidopsis thaliana (Mouse-ear cress) PE=1 SV=1	PREDICTED: disease resistance protein RPM1-like [Prunus mume]
c36002.graph_c0	2.72133e-08	1.43497	up	--	--	Biological Process: transcription, DNA-templated (GO:0006351);; Biological Process: regulation of cellular process (GO:0050794);;	--	--	--	AUX/IAA family	Auxin-responsive protein IAA26 GN=MDC8.13 OS=Arabidopsis thaliana (Mouse-ear cress) PE=1 SV=2	PREDICTED: auxin-responsive protein IAA26-like [Prunus mume]
c30893.graph_c0	8.66442e-09	#NAME?	down	--	--	Molecular Function: transferase activity (GO:0016740);;	--	--	--	Transferase family;; Transferase family	Vinorine synthase GN=ACT OS=Rauvolfia serpentina (Serpentine wood) PE=1 SV=2	PREDICTED: vinorine synthase-like [Populus euphratica]
c49661.graph_c0	0.00203365	1.85675	up	--	--	Molecular Function: transporter activity (GO:0005215);; Biological Process: transport (GO:0006810);; Biological Process: response to nematode (GO:0009624);; Cellular Component: membrane (GO:0016020);;	--	[E]	Amino acid transport and metabolism	POT family;; Major Facilitator Superfamily	Protein NRT1/ PTR FAMILY 5.8 GN=NPF5.8 OS=Arabidopsis thaliana (Mouse-ear cress) PE=2 SV=1	PREDICTED: protein NRT1/ PTR FAMILY 5.8 [Prunus mume]
c39553.graph_c0	0.00780126	-1.40555	down	--	--	--	--	--	--	Rubber elongation factor protein (REF);; Mannosyl oligosaccharide glucosidase	REF/SRPP-like protein At1g67360 GN=At1g67360 OS=Arabidopsis thaliana (Mouse-ear cress) PE=2 SV=1	PREDICTED: mannosyl-oligosaccharide glucosidase GCS1-like [Prunus mume]
c26643.graph_c0	0.00058305	1.86191	up	--	--	Biological Process: nuclear-transcribed mRNA catabolic process (GO:0000956);; Cellular Component: nucleus (GO:0005634);; Biological Process: response to high light intensity (GO:0009644);; Biological Process: response to hydrogen peroxide (GO:0042542);;	--	--	--	--	ACT domain-containing protein ACR10 {ECO:0000305} OS=Arabidopsis thaliana (Mouse-ear cress) PE=2 SV=1	PREDICTED: uncharacterized protein LOC103339815 [Prunus mume]
c10912.graph_c0	1.06075e-24	-4.8405	down	--	--	--	--	--	--	--	--	PREDICTED: corepressor interacting with RBPJ 1-like [Prunus mume]
c36799.graph_c0	0.00590821	1.50755	up	[R]	General function prediction only	--	--	--	--	NAD(P)-binding Rossmann-like domain;; Flavin containing amine oxidoreductase;; linker histone H1 and H5 family	Histone H1 OS=Pisum sativum (Garden pea) PE=2 SV=1	PREDICTED: uncharacterized protein LOC103318658 [Prunus mume]
c37198.graph_c0	9.99828e-05	1.16674	up	[I]	Lipid transport and metabolism	--	--	[S]	Function unknown	--	Probable phytol kinase 3, chloroplastic (Precursor) OS=Glycine max (Soybean) PE=2 SV=1	PREDICTED: probable phytol kinase 2, chloroplastic [Pyrus x bretschneideri]
c22938.graph_c0	2.90103e-20	-2.07176	down	[G]	Carbohydrate transport and metabolism	Molecular Function: 6-phosphofructokinase activity (GO:0003872);; Molecular Function: ATP binding (GO:0005524);; Cellular Component: 6-phosphofructokinase complex (GO:0005945);; Biological Process: fructose 6-phosphate metabolic process (GO:0006002);; Biological Process: glycolysis (GO:0006096);; Biological Process: phosphorylation (GO:0016310);;	K00850|0.0|rcu:RCOM_0799050|phosphofructokinase, putative (EC:2.7.1.11)	[G]	Carbohydrate transport and metabolism	Phosphofructokinase	ATP-dependent 6-phosphofructokinase 3 {ECO:0000255|HAMAP-Rule:MF_03186} GN=At4g26270 OS=Arabidopsis thaliana (Mouse-ear cress) PE=1 SV=1	hypothetical protein PRUPE_ppa004610mg [Prunus persica]
c14130.graph_c0	3.86494e-07	-1.45638	down	--	--	--	--	--	--	DVL family	--	hypothetical protein PRUPE_ppa024599mg [Prunus persica]
c38101.graph_c0	5.05162e-06	-1.2077	down	[O]	Posttranslational modification, protein turnover, chaperones	--	K11838|2e-38|vvi:100244518|hypothetical protein LOC100244518	[O]	Posttranslational modification, protein turnover, chaperones	MATH domain	Ubiquitin carboxyl-terminal hydrolase 12 GN=UBP12 OS=Arabidopsis thaliana (Mouse-ear cress) PE=1 SV=2	PREDICTED: uncharacterized protein LOC103343461 [Prunus mume]
c48089.graph_c2	2.52366e-07	-1.2167	down	[I]	Lipid transport and metabolism	--	--	--	--	NB-ARC domain;; TIR domain;; TIR domain	TMV resistance protein N GN=N OS=Nicotiana glutinosa (Tobacco) PE=1 SV=1	hypothetical protein PRUPE_ppa025229mg, partial [Prunus persica]
c12469.graph_c0	0.00794028	-1.65699	down	--	--	Molecular Function: enzyme inhibitor activity (GO:0004857);; Molecular Function: pectinesterase activity (GO:0030599);; Biological Process: negative regulation of catalytic activity (GO:0043086);;	--	--	--	Plant invertase/pectin methylesterase inhibitor	21 kDa protein (Precursor) OS=Daucus carota (Wild carrot) PE=2 SV=1	PREDICTED: 21 kDa protein [Prunus mume]
c27760.graph_c0	0.00875538	-1.74352	down	--	--	Molecular Function: binding (GO:0005488);; Molecular Function: transferase activity, transferring phosphorus-containing groups (GO:0016772);;	--	--	--	--	Chitin-binding lectin 1 (Precursor) OS=Solanum tuberosum (Potato) PE=1 SV=2	PREDICTED: extensin [Prunus mume]
c39919.graph_c0	7.11454e-08	-3.21632	down	--	--	Molecular Function: nucleic acid binding (GO:0003676);; Biological Process: DNA metabolic process (GO:0006259);;	--	[R]	General function prediction only	--	--	hypothetical protein VITISV_024796 [Vitis vinifera]
c41512.graph_c0	1.09317e-05	1.04635	up	--	--	--	--	--	--	--	Transcription factor bHLH130 GN=T24P15.19 OS=Arabidopsis thaliana (Mouse-ear cress) PE=1 SV=1	PREDICTED: transcription factor bHLH130-like [Prunus mume]
c23871.graph_c0	8.44804e-08	-1.52505	down	--	--	Molecular Function: GTPase activity (GO:0003924);; Molecular Function: structural constituent of cytoskeleton (GO:0005200);; Molecular Function: GTP binding (GO:0005525);; Cellular Component: cytoplasm (GO:0005737);; Cellular Component: microtubule (GO:0005874);; Biological Process: GTP catabolic process (GO:0006184);; Biological Process: microtubule-based process (GO:0007017);; Biological Proces…	--	[Z]	Cytoskeleton	Tubulin/FtsZ family, GTPase domain;; Tubulin C-terminal domain	Tubulin beta-1 chain (Fragment) GN=TUBB1 OS=Avena sativa (Oat) PE=2 SV=1	hypothetical protein M569_10002, partial [Genlisea aurea]
c39340.graph_c0	1.01882e-05	-2.84768	down	--	--	Molecular Function: carboxylic ester hydrolase activity (GO:0004091);; Cellular Component: extracellular region (GO:0005576);; Biological Process: lipid metabolic process (GO:0006629);; Biological Process: stomatal complex morphogenesis (GO:0010103);; Biological Process: mRNA modification (GO:0016556);;	--	--	--	GDSL-like Lipase/Acylhydrolase	GDSL esterase/lipase At4g28780 (Precursor) GN=At4g28780 OS=Arabidopsis thaliana (Mouse-ear cress) PE=2 SV=1	PREDICTED: GDSL esterase/lipase At4g28780 [Prunus mume]
c10998.graph_c0	2.07037e-07	2.20626	up	--	--	--	--	--	--	VQ motif	--	PREDICTED: broad-complex core protein isoforms 1/2/3/4/5 [Prunus mume]
c43557.graph_c1	2.65542e-06	2.42677	up	--	--	--	K14488|3e-66|vvi:100266954|hypothetical protein LOC100266954	--	--	Auxin responsive protein	Auxin-induced protein 6B OS=Glycine max (Soybean) PE=2 SV=1	hypothetical protein PRUPE_ppa017180mg, partial [Prunus persica]
c14226.graph_c0	4.80527e-18	-2.54381	down	--	--	Molecular Function: triglyceride lipase activity (GO:0004806);; Biological Process: water transport (GO:0006833);; Molecular Function: phosphatidylcholine 1-acylhydrolase activity (GO:0008970);; Cellular Component: chloroplast (GO:0009507);; Biological Process: UV protection (GO:0009650);; Biological Process: response to salt stress (GO:0009651);; Biological Process: response to fructose (GO:0009…	--	[I]	Lipid transport and metabolism	Lipase (class 3)	Phospholipase A1-IIdelta GN=At2g42690 OS=Arabidopsis thaliana (Mouse-ear cress) PE=1 SV=1	PREDICTED: phospholipase A1-IIdelta [Prunus mume]
c46012.graph_c0	1.74132e-07	-1.73379	down	[P]	Inorganic ion transport and metabolism	Molecular Function: N,N-dimethylaniline monooxygenase activity (GO:0004499);; Molecular Function: flavin adenine dinucleotide binding (GO:0050660);; Molecular Function: NADP binding (GO:0050661);; Biological Process: oxidation-reduction process (GO:0055114);;	K11816|0.0|rcu:RCOM_0803140|monooxygenase, putative (EC:1.14.13.8)	[Q]	Secondary metabolites biosynthesis, transport and catabolism	Flavin-binding monooxygenase-like;; Pyridine nucleotide-disulphide oxidoreductase;; L-lysine 6-monooxygenase (NADPH-requiring);; Pyridine nucleotide-disulphide oxidoreductase;; FAD binding domain;; FAD-NAD(P)-binding;; Pyridine nucleotide-disulphide oxidoreductase;; NAD(P)-binding Rossmann-like domain;; Thi4 family	Indole-3-pyruvate monooxygenase YUCCA6 GN=T14C9.160 OS=Arabidopsis thaliana (Mouse-ear cress) PE=1 SV=1	hypothetical protein PRUPE_ppa005244mg [Prunus persica]
c25130.graph_c0	0.00116405	-1.96729	down	--	--	Molecular Function: calcium-dependent protein serine/threonine phosphatase activity (GO:0004723);; Molecular Function: calcium ion binding (GO:0005509);; Biological Process: detection of calcium ion (GO:0005513);; Cellular Component: cytoplasm (GO:0005737);; Cellular Component: calcineurin complex (GO:0005955);; Biological Process: stomatal movement (GO:0010118);; Biological Process: calcium-medi…	K06268|2e-99|rcu:RCOM_0718370|calcineurin B, putative	[T]	Signal transduction mechanisms	EF hand;; EF-hand domain;; EF-hand domain pair;; EF-hand domain pair;; EF hand;; Cytoskeletal-regulatory complex EF hand;; Secreted protein acidic and rich in cysteine Ca binding region	Calcineurin B-like protein 7 GN=OJ1086_G08.10 OS=Oryza sativa subsp. japonica (Rice) PE=2 SV=1	PREDICTED: calcineurin B-like protein 7 isoform X2 [Prunus mume]
c28679.graph_c0	0.00963386	1.47946	up	--	--	--	--	--	--	--	Chitin-binding lectin 1 (Precursor) OS=Solanum tuberosum (Potato) PE=1 SV=2	PREDICTED: uncharacterized protein LOC103327847 [Prunus mume]
c42363.graph_c0	1.11224e-28	#NAME?	down	[EH]	--	--	K00826|1e-128|rcu:RCOM_1381660|branched-chain amino acid aminotransferase, putative (EC:2.6.1.42)	[E]	Amino acid transport and metabolism	--	Branched-chain-amino-acid aminotransferase 2, chloroplastic (Precursor) GN=BCAT2 OS=Arabidopsis thaliana (Mouse-ear cress) PE=1 SV=1	PREDICTED: branched-chain-amino-acid aminotransferase 6-like [Prunus mume]
c40974.graph_c0	9.18328e-07	1.13809	up	--	--	--	--	--	--	--	--	PREDICTED: uncharacterized protein LOC103333525 [Prunus mume]
c19951.graph_c0	8.8113e-07	1.50949	up	--	--	--	--	--	--	SAM domain (Sterile alpha motif);; SAM domain (Sterile alpha motif)	--	PREDICTED: uncharacterized protein LOC103329240 [Prunus mume]
c10627.graph_c0	1.24249e-09	Inf	up	--	--	--	--	--	--	--	--	hypothetical protein PRUPE_ppa013018mg [Prunus persica]
c47931.graph_c0	8.7601e-06	-1.03339	down	--	--	--	--	--	--	--	Nucleolin 2 GN=OSJNBa0058K23.21 OS=Oryza sativa subsp. japonica (Rice) PE=2 SV=2	PREDICTED: LOW QUALITY PROTEIN: dentin sialophosphoprotein [Prunus mume]
c34842.graph_c0	0.000117323	2.20306	up	--	--	Cellular Component: chloroplast (GO:0009507);; Molecular Function: [ribulose-bisphosphate carboxylase]-lysine N-methyltransferase activity (GO:0030785);; Biological Process: methylation (GO:0032259);;	--	[R]	General function prediction only	Rubisco LSMT substrate-binding	Ribulose-1,5 bisphosphate carboxylase/oxygenase large subunit N-methyltransferase, chloroplastic (Precursor) GN=RBCMT OS=Nicotiana tabacum (Common tobacco) PE=2 SV=1	PREDICTED: ribulose-1,5 bisphosphate carboxylase/oxygenase large subunit N-methyltransferase, chloroplastic [Prunus mume]
c39069.graph_c0	0.000194349	1.00358	up	--	--	Cellular Component: plasma membrane (GO:0005886);; Cellular Component: plasmodesma (GO:0009506);; Biological Process: photomorphogenesis (GO:0009640);; Biological Process: embryo development ending in seed dormancy (GO:0009793);; Biological Process: seed germination (GO:0009845);; Biological Process: regulation of flower development (GO:0009909);; Biological Process: meristem structural organizat…	--	--	--	Plant phosphoribosyltransferase C-terminal;; C2 domain	Synaptotagmin-4 GN=T5K6.90 OS=Arabidopsis thaliana (Mouse-ear cress) PE=2 SV=1	hypothetical protein PRUPE_ppa000632mg [Prunus persica]
c44260.graph_c0	2.56652e-06	1.06766	up	--	--	Biological Process: mitochondrial transport (GO:0006839);; Cellular Component: integral component of membrane (GO:0016021);; Cellular Component: mitochondrial membrane (GO:0031966);;	--	[C]	Energy production and conversion	Mitochondrial carrier protein	Mitochondrial uncoupling protein 5 GN=F14M13.10 OS=Arabidopsis thaliana (Mouse-ear cress) PE=2 SV=1	hypothetical protein PRUPE_ppa008525mg [Prunus persica]
c26878.graph_c0	0.000558423	-1.04126	down	--	--	--	--	--	--	Protein of unknown function (DUF4005);; IQ calmodulin-binding motif	Protein IQ-DOMAIN 31 GN=IQD31 OS=Arabidopsis thaliana (Mouse-ear cress) PE=1 SV=1	PREDICTED: protein IQ-DOMAIN 14-like [Prunus mume]
c14330.graph_c0	0.00441842	1.46689	up	[R]	General function prediction only	--	--	--	--	MazG nucleotide pyrophosphohydrolase domain	--	PREDICTED: dCTP pyrophosphatase 1-like [Prunus mume]
c49968.graph_c0	5.87798e-07	3.67062	up	--	--	--	--	--	--	FBD	Putative F-box/FBD/LRR-repeat protein At1g22000 GN=At1g22000 OS=Arabidopsis thaliana (Mouse-ear cress) PE=3 SV=1	PREDICTED: putative F-box/FBD/LRR-repeat protein At5g62970 isoform X4 [Prunus mume]
c40348.graph_c0	0.00024525	1.49192	up	[H]	Coenzyme transport and metabolism	Biological Process: maltose metabolic process (GO:0000023);; Molecular Function: catalytic activity (GO:0003824);; Cellular Component: cytosol (GO:0005829);; Cellular Component: plasma membrane (GO:0005886);; Biological Process: pentose-phosphate shunt (GO:0006098);; Biological Process: cellular amino acid metabolic process (GO:0006520);; Biological Process: response to lipid hydroperoxide (GO:00…	K06215|1e-64|vvi:100260451|similar to Probable pyridoxal biosynthesis protein PDX1	[H]	Coenzyme transport and metabolism	Thiazole biosynthesis protein ThiG;; SOR/SNZ family	Probable pyridoxal biosynthesis protein PDX1 GN=PDX1 OS=Hevea brasiliensis (Para rubber tree) PE=2 SV=1	hypothetical protein PRUPE_ppa008974mg [Prunus persica]
c43740.graph_c0	2.94073e-05	1.32844	up	--	--	Molecular Function: ribose-5-phosphate isomerase activity (GO:0004751);; Biological Process: pentose-phosphate shunt, non-oxidative branch (GO:0009052);;	K01807|1e-70|rcu:RCOM_0770820|ribose-5-phosphate isomerase, putative (EC:5.3.1.6)	[G]	Carbohydrate transport and metabolism	--	Probable ribose-5-phosphate isomerase 4, chloroplastic (Precursor) GN=RPI4 OS=Arabidopsis thaliana (Mouse-ear cress) PE=2 SV=1	PREDICTED: probable ribose-5-phosphate isomerase 4, chloroplastic [Prunus mume]
c43936.graph_c0	0.000205452	2.2665	up	--	--	--	--	--	--	--	--	PREDICTED: probable mitochondrial intermediate peptidase, mitochondrial [Prunus mume]
c41737.graph_c0	0.000104419	1.15246	up	--	--	--	--	--	--	--	--	PREDICTED: uncharacterized protein LOC103321154 [Prunus mume]
c48292.graph_c0	5.10051e-10	-2.24862	down	[Q]	Secondary metabolites biosynthesis, transport and catabolism	--	--	[Q]	Secondary metabolites biosynthesis, transport and catabolism	Cytochrome P450	Cytochrome P450 71A1 GN=CYP71A1 OS=Persea americana (Avocado) PE=1 SV=2	PREDICTED: cytochrome P450 71A1-like [Prunus mume]
c35772.graph_c0	0.000327994	2.12738	up	--	--	--	--	--	--	--	--	hypothetical protein JCGZ_22461 [Jatropha curcas]
c38912.graph_c0	0.00306297	-1.32219	down	--	--	Molecular Function: binding (GO:0005488);;	--	[K]	Transcription	Plus-3 domain;; SWIB/MDM2 domain	Uncharacterized protein At5g08430 GN=At5g08430 OS=Arabidopsis thaliana (Mouse-ear cress) PE=1 SV=2	PREDICTED: zinc finger CCCH domain-containing protein 19-like, partial [Prunus mume]
c36912.graph_c0	4.7033e-06	1.25901	up	[RTKL]	--	--	--	--	--	Protein kinase domain;; Protein tyrosine kinase;; Leucine rich repeat;; Leucine Rich repeats (2 copies);; Leucine Rich Repeat;; Leucine Rich repeat;; Leucine rich repeat	Probable receptor protein kinase TMK1 (Precursor) GN=TMK1 OS=Arabidopsis thaliana (Mouse-ear cress) PE=1 SV=1	PREDICTED: probable receptor protein kinase TMK1 isoform X1 [Prunus mume]
c45765.graph_c0	1.0083e-06	2.34581	up	--	--	--	--	[R]	General function prediction only	Domain of unknown function	--	PREDICTED: uncharacterized protein LOC103331532 [Prunus mume]
c26769.graph_c0	0.00501213	-1.42761	down	--	--	--	--	[R]	General function prediction only	PPR repeat family;; PPR repeat;; Pentatricopeptide repeat domain;; PPR repeat;; Tetratricopeptide repeat;; Tetratricopeptide repeat;; Tetratricopeptide repeat;; Tetratricopeptide repeat;; Tetratricopeptide repeat	Putative pentatricopeptide repeat-containing protein At1g03510 GN=PCMP-E3 OS=Arabidopsis thaliana (Mouse-ear cress) PE=3 SV=1	hypothetical protein PRUPE_ppa019357mg, partial [Prunus persica]
c48565.graph_c0	0.000541563	1.64926	up	[O]	Posttranslational modification, protein turnover, chaperones	Molecular Function: ATP binding (GO:0005524);; Biological Process: response to stress (GO:0006950);;	K03283|1e-42|rcu:RCOM_0996770|heat shock protein, putative (EC:1.3.1.74)	[O]	Posttranslational modification, protein turnover, chaperones	--	Probable mediator of RNA polymerase II transcription subunit 37e GN=At5g02500 OS=Arabidopsis thaliana (Mouse-ear cress) PE=1 SV=3	hypothetical protein PRUPE_ppa002646mg [Prunus persica]
c43571.graph_c0	0.00518657	1.35275	up	--	--	--	--	--	--	Protein of unknown function, DUF547;; Leucine-zipper of ternary complex factor MIP1	--	PREDICTED: uncharacterized protein LOC103340018 [Prunus mume]
c39020.graph_c0	0.00156039	1.00675	up	--	--	Molecular Function: protein tyrosine phosphatase activity (GO:0004725);; Biological Process: peptidyl-tyrosine dephosphorylation (GO:0035335);;	--	[V]	Defense mechanisms	Tyrosine phosphatase family;; Tyrosine phosphatase family;; Tyrosine phosphatase family	Probable tyrosine-protein phosphatase At1g05000 GN=At1g05000 OS=Arabidopsis thaliana (Mouse-ear cress) PE=1 SV=1	hypothetical protein PRUPE_ppa011207mg [Prunus persica]
c46890.graph_c0	2.03788e-05	1.35116	up	[RTKL]	--	--	--	--	--	Protein tyrosine kinase;; Protein kinase domain;; S-locus glycoprotein family;; PAN-like domain;; Domain of unknown function (DUF3403);; Seed maturation protein	G-type lectin S-receptor-like serine/threonine-protein kinase At1g11410 (Precursor) GN=At1g11410 OS=Arabidopsis thaliana (Mouse-ear cress) PE=3 SV=3	PREDICTED: G-type lectin S-receptor-like serine/threonine-protein kinase At1g11410 [Prunus mume]
c45785.graph_c0	9.91011e-41	-4.85899	down	--	--	--	--	[T]	Signal transduction mechanisms	--	Vegetative cell wall protein gp1 (Precursor) GN=GP1 OS=Chlamydomonas reinhardtii (Chlamydomonas smithii) PE=1 SV=1	PREDICTED: uncharacterized protein LOC103343639 [Prunus mume]
c34576.graph_c1	1.75592e-08	-1.77636	down	--	--	--	--	--	--	Root cap	Receptor-like protein kinase THESEUS 1 (Precursor) GN=THE1 OS=Arabidopsis thaliana (Mouse-ear cress) PE=1 SV=1	PREDICTED: uncharacterized protein LOC103326256 [Prunus mume]
c36776.graph_c0	0.00372589	-1.55072	down	--	--	--	--	--	--	--	--	hypothetical protein PRUPE_ppa014746mg [Prunus persica]
c46349.graph_c0	5.04016e-10	#NAME?	down	--	--	--	--	--	--	--	--	hypothetical protein PRUPE_ppa014131mg [Prunus persica]
c37602.graph_c0	0.000839329	2.43991	up	--	--	--	--	--	--	--	--	hypothetical protein PRUPE_ppa009211mg [Prunus persica]
c34594.graph_c0	0.00118346	-1.28111	down	--	--	Biological Process: cell wall macromolecule catabolic process (GO:0016998);; Cellular Component: anchored component of plasma membrane (GO:0046658);;	--	--	--	LysM domain	LysM domain-containing GPI-anchored protein 1 (Precursor) GN=LYM1 OS=Arabidopsis thaliana (Mouse-ear cress) PE=1 SV=1	PREDICTED: lysM domain-containing GPI-anchored protein 1 [Prunus mume]
c45102.graph_c0	0.00241191	-1.40176	down	--	--	--	--	[R]	General function prediction only	PPR repeat family;; PPR repeat;; Pentatricopeptide repeat domain;; PPR repeat;; DYW family of nucleic acid deaminases	Pentatricopeptide repeat-containing protein At4g21065 GN=PCMP-H28 OS=Arabidopsis thaliana (Mouse-ear cress) PE=2 SV=2	PREDICTED: pentatricopeptide repeat-containing protein At4g21065 [Prunus mume]
c25463.graph_c0	2.27375e-06	2.00021	up	[R]	General function prediction only	Molecular Function: nucleotide binding (GO:0000166);; Molecular Function: nucleic acid binding (GO:0003676);; Cellular Component: ribonucleoprotein complex (GO:0030529);;	K14411|2e-59|vvi:100267443|hypothetical protein LOC100267443	[A]	RNA processing and modification	RNA recognition motif. (a.k.a. RRM, RBD, or RNP domain);; RNA recognition motif (a.k.a. RRM, RBD, or RNP domain);; RNA recognition motif. (a.k.a. RRM, RBD, or RNP domain)	Heterogeneous nuclear ribonucleoprotein 1 GN=RNP1 OS=Arabidopsis thaliana (Mouse-ear cress) PE=1 SV=1	PREDICTED: heterogeneous nuclear ribonucleoprotein 1-like [Prunus mume]
c40384.graph_c0	0.000123122	-1.08598	down	--	--	--	--	--	--	F-box associated;; F-box domain;; F-box associated domain	F-box/kelch-repeat protein At3g06240 GN=At3g06240 OS=Arabidopsis thaliana (Mouse-ear cress) PE=2 SV=1	PREDICTED: F-box/kelch-repeat protein At3g06240-like [Prunus mume]
c39002.graph_c0	2.17205e-07	3.65775	up	--	--	--	--	[GC]	--	UDP-glucoronosyl and UDP-glucosyl transferase;; Glycosyltransferase family 28 C-terminal domain	UDP-glycosyltransferase 86A1 GN=UGT86A1 OS=Arabidopsis thaliana (Mouse-ear cress) PE=2 SV=1	PREDICTED: UDP-glycosyltransferase 86A1-like [Prunus mume]
c45792.graph_c1	3.9066e-07	-1.15076	down	[RTKL]	--	Biological Process: activation of MAPKK activity (GO:0000186);; Molecular Function: MAP kinase kinase kinase activity (GO:0004709);; Molecular Function: ATP binding (GO:0005524);; Cellular Component: plasma membrane (GO:0005886);;	--	[T]	Signal transduction mechanisms	Protein kinase domain;; Protein tyrosine kinase	Probable serine/threonine-protein kinase At1g01540 GN=At1g01540 OS=Arabidopsis thaliana (Mouse-ear cress) PE=1 SV=2	PREDICTED: probable serine/threonine-protein kinase At1g01540 [Prunus mume]
c31269.graph_c0	0.00209542	3.2159	up	--	--	Cellular Component: mitochondrion (GO:0005739);; Cellular Component: chloroplast thylakoid membrane (GO:0009535);; Biological Process: response to blue light (GO:0009637);; Biological Process: photosynthesis, light harvesting (GO:0009765);; Cellular Component: chloroplast envelope (GO:0009941);; Biological Process: response to red light (GO:0010114);; Biological Process: response to far red light…	K08912|1e-122|pop:POPTR_652073|Lhcb1-2	--	--	Chlorophyll A-B binding protein	Chlorophyll a-b binding protein of LHCII type I, chloroplastic (Precursor; Fragment) OS=Cucumis sativus (Cucumber) PE=2 SV=1	PREDICTED: chlorophyll a-b binding protein of LHCII type 1-like [Prunus mume]
c11672.graph_c0	5.67894e-10	4.72441	up	--	--	Biological Process: chlorophyll catabolic process (GO:0015996);; Molecular Function: chlorophyllase activity (GO:0047746);;	--	--	--	Chlorophyllase;; Chlorophyllase enzyme;; Alpha/beta hydrolase family;; Alpha/beta hydrolase family;; Dienelactone hydrolase family	Chlorophyllase-1 GN=F6F9.28 OS=Arabidopsis thaliana (Mouse-ear cress) PE=1 SV=1	hypothetical protein PRUPE_ppa014909mg [Prunus persica]
c40712.graph_c0	3.80806e-07	1.34981	up	--	--	--	--	--	--	GDSL/SGNH-like Acyl-Esterase family found in Pmr5 and Cas1p;; PMR5 N terminal Domain	Protein trichome birefringence-like 18 GN=TBL18 OS=Arabidopsis thaliana (Mouse-ear cress) PE=2 SV=1	PREDICTED: protein YLS7 [Prunus mume]
c38401.graph_c0	0.000247487	1.4934	up	[RTKL]	--	Molecular Function: protein serine/threonine kinase activity (GO:0004674);; Molecular Function: ATP binding (GO:0005524);; Biological Process: protein phosphorylation (GO:0006468);;	--	[T]	Signal transduction mechanisms	Protein kinase domain;; Protein tyrosine kinase;; Kinase-like	Serine/threonine-protein kinase HT1 GN=HT1 OS=Arabidopsis thaliana (Mouse-ear cress) PE=1 SV=1	PREDICTED: serine/threonine-protein kinase HT1-like [Prunus mume]
c43042.graph_c0	5.18928e-05	-2.40434	down	--	--	--	--	--	--	--	--	PREDICTED: monoacylglycerol lipase ABHD6 [Prunus mume]
c39987.graph_c0	2.14e-07	-3.38158	down	[H]	Coenzyme transport and metabolism	Molecular Function: dimethylallyltranstransferase activity (GO:0004161);; Biological Process: isoprenoid biosynthetic process (GO:0008299);; Molecular Function: 2-alkenal reductase [NAD(P)] activity (GO:0032440);; Biological Process: oxidation-reduction process (GO:0055114);;	K13789|1e-166|rcu:RCOM_0013160|geranyl geranyl pyrophosphate synthase, putative (EC:1.3.1.74)	[H]	Coenzyme transport and metabolism	Polyprenyl synthetase	Geranylgeranyl pyrophosphate synthase, chloroplastic/chromoplastic (Precursor) GN=GGPS1 OS=Sinapis alba (White mustard) PE=1 SV=1	PREDICTED: geranylgeranyl pyrophosphate synthase 7, chloroplastic-like [Prunus mume]
c47957.graph_c0	6.79213e-05	-1.00254	down	--	--	Molecular Function: ubiquitin-protein ligase activity (GO:0004842);; Cellular Component: anaphase-promoting complex (GO:0005680);; Biological Process: double-strand break repair (GO:0006302);; Biological Process: mitotic recombination (GO:0006312);; Biological Process: sister chromatid cohesion (GO:0007062);; Biological Process: synapsis (GO:0007129);; Biological Process: reciprocal meiotic recom…	K03348|0.0|pop:POPTR_765590|hypothetical protein	[DO]	--	Anaphase-promoting complex subunit 1;; Proteasome/cyclosome repeat	Anaphase-promoting complex subunit 1 GN=MOP10.10 OS=Arabidopsis thaliana (Mouse-ear cress) PE=2 SV=1	PREDICTED: anaphase-promoting complex subunit 1 [Prunus mume]
c44998.graph_c0	1.13161e-07	-1.2732	down	[Q]	Secondary metabolites biosynthesis, transport and catabolism	--	--	[QI]	--	Cytochrome P450	Cytochrome P450 CYP749A22 OS=Panax ginseng (Korean ginseng) PE=2 SV=1	PREDICTED: cytochrome P450 CYP749A22-like [Prunus mume]
c41849.graph_c0	0.000194102	2.30358	up	[L]	Replication, recombination and repair	Molecular Function: deoxyribodipyrimidine photo-lyase activity (GO:0003904);; Molecular Function: protein kinase activity (GO:0004672);; Molecular Function: ATP binding (GO:0005524);; Cellular Component: nucleus (GO:0005634);; Cellular Component: cytoplasm (GO:0005737);; Biological Process: DNA repair (GO:0006281);; Biological Process: response to water deprivation (GO:0009414);; Biological Proce…	K12118|0.0|rcu:RCOM_1035330|DNA photolyase, putative (EC:4.1.99.3)	[LT]	--	FAD binding domain of DNA photolyase;; Blue/Ultraviolet sensing protein C terminal;; Major intrinsic protein;; DNA photolyase	Cryptochrome-1 OS=Arabidopsis thaliana (Mouse-ear cress) PE=1 SV=2	cryptochrome-1 [Brassica rapa]
c37177.graph_c0	3.2367e-09	3.61772	up	--	--	Biological Process: polysaccharide biosynthetic process (GO:0000271);; Molecular Function: signal transducer activity (GO:0004871);; Biological Process: phototropism (GO:0009638);; Biological Process: plant-type cell wall organization (GO:0009664);; Biological Process: blue light signaling pathway (GO:0009785);; Biological Process: multidimensional cell growth (GO:0009825);; Biological Process: p…	--	--	--	NPH3 family	Root phototropism protein 3 GN=MSJ1.17 OS=Arabidopsis thaliana (Mouse-ear cress) PE=1 SV=2	PREDICTED: root phototropism protein 3 [Prunus mume]
c34816.graph_c0	7.05885e-52	7.70091	up	--	--	Molecular Function: nucleic acid binding (GO:0003676);; Biological Process: DNA metabolic process (GO:0006259);;	--	[R]	General function prediction only	Reverse transcriptase (RNA-dependent DNA polymerase);; gag-polypeptide of LTR copia-type;; Integrase core domain;; gag-polypeptide of LTR copia-type;; GAG-pre-integrase domain;; Domain of unknown function (DUF4219);; Zinc knuckle	Endonuclease OS=Nicotiana tabacum (Common tobacco) PE=2 SV=1	PREDICTED: retrovirus-related Pol polyprotein from transposon TNT 1-94 [Malus domestica]
c42108.graph_c0	3.24714e-18	4.11338	up	--	--	--	--	--	--	--	--	PREDICTED: uncharacterized protein LOC103324488 isoform X2 [Prunus mume]
c38338.graph_c0	0.000643934	1.96462	up	--	--	--	--	[O]	Posttranslational modification, protein turnover, chaperones	--	SKP1-like protein 21 GN=ASK21 OS=Arabidopsis thaliana (Mouse-ear cress) PE=2 SV=1	hypothetical protein PRUPE_ppa026114m2g, partial [Prunus persica]
c46256.graph_c0	0.000369016	1.27301	up	[H]	Coenzyme transport and metabolism	--	K00278|0.0|vvi:100242339|similar to AO (L-ASPARTATE OXIDASE)	[C]	Energy production and conversion	FAD binding domain;; FAD binding domain;; Fumarate reductase flavoprotein C-term	L-aspartate oxidase, chloroplastic (Precursor) GN=AO OS=Arabidopsis thaliana (Mouse-ear cress) PE=2 SV=1	PREDICTED: L-aspartate oxidase, chloroplastic [Prunus mume]
c41010.graph_c0	0.00227539	1.0304	up	--	--	--	--	--	--	--	Protein PHLOEM PROTEIN 2-LIKE A10 GN=PP2A10 OS=Arabidopsis thaliana (Mouse-ear cress) PE=2 SV=1	PREDICTED: protein PHLOEM PROTEIN 2-LIKE A10-like isoform X1 [Prunus mume]
c45648.graph_c0	0.000414765	-1.68816	down	--	--	Cellular Component: mitochondrion (GO:0005739);;	--	[R]	General function prediction only	PPR repeat family;; PPR repeat;; PPR repeat;; Pentatricopeptide repeat domain;; Tetratricopeptide repeat;; CBS domain	Pentatricopeptide repeat-containing protein At2g02750 GN=PCMP-E22 OS=Arabidopsis thaliana (Mouse-ear cress) PE=2 SV=2	PREDICTED: pentatricopeptide repeat-containing protein At2g02750 [Prunus mume]
c41381.graph_c0	0.00124285	-1.04069	down	[H]	Coenzyme transport and metabolism	Molecular Function: uroporphyrinogen-III synthase activity (GO:0004852);; Biological Process: uroporphyrinogen III biosynthetic process (GO:0006780);;	K01719|1e-141|vvi:100250675|hypothetical protein LOC100250675	--	--	Uroporphyrinogen-III synthase HemD	Uroporphyrinogen-III synthase, chloroplastic (Precursor) GN=T9J22.21 OS=Arabidopsis thaliana (Mouse-ear cress) PE=2 SV=2	hypothetical protein PRUPE_ppa008920mg [Prunus persica]
c37121.graph_c0	0.000234362	1.21441	up	--	--	Biological Process: protein import into nucleus (GO:0006606);; Biological Process: embryo sac egg cell differentiation (GO:0009560);;	--	[R]	General function prediction only	PPR repeat family;; PPR repeat;; Pentatricopeptide repeat domain;; PPR repeat	Pentatricopeptide repeat-containing protein At4g02820, mitochondrial (Precursor) GN=At4g02820 OS=Arabidopsis thaliana (Mouse-ear cress) PE=2 SV=1	PREDICTED: pentatricopeptide repeat-containing protein At4g02820, mitochondrial [Prunus mume]
[truncated: 1,465 more rows]

## Sheet: LE1 vs LE2.annotation
#ID	FDR	log2FC	regulated	COG_class	COG_class_annotation	GO_annotation	KEGG_annotation	KOG_class	KOG_class_annotation	Pfam_annotation	Swissprot_annotation	nr_annotation
[truncated: 2,355 more rows]

## Sheet: JG1 vs JG2.annotation
#ID	T03	T04	T07	T08	FDR	log2FC	regulated	COG_class	COG_class_annotation	GO_annotation	KEGG_annotation	KOG_class	KOG_class_annotation	Pfam_annotation	Swissprot_annotation	nr_annotation
[truncated: 987 more rows]

## Sheet: LE2 vs JG2.annotation
#ID	FDR	log2FC	regulated	COG_class	COG_class_annotation	GO_annotation	KEGG_annotation	KOG_class	KOG_class_annotation	Pfam_annotation	Swissprot_annotation	nr_annotation
[truncated: 746 more rows]
