# Supplementary material for: Comparative transcriptome profiling and morphology provide insights into endocarp cleaving of apricot cultivar (Prunus armeniaca L.)
Source: BMC Plant Biol. 2017 Apr 11;17:72. doi: 10.1186/s12870-017-1023-5 (PMC5387262; doi:10.1186/s12870-017-1023-5)
Supplement: Supplementary file 5 — Summary of GO enrichment analyses of assembled P. armeniaca L. unigenes. DEGs were generated for comparison between LE and JG apricot and JG was control sample. (XLS 46 kb) [file 12870_2017_1023_MOESM5_ESM.xls]

## Sheet: LE1_vs_JG1.GO_enrichmen
Additional files 1: Table S3 Summary of GO enrichment analyses of assembled P. armeniaca L. unigenes
#GO_classify	All Unigene	DEG Unigene	Percentage(%)
Cellular component
extracellular region	434	42	9.67742
cell	5145	474	9.21283
nucleoid	11	0	0
membrane	3134	303	9.66816
virion	3	0	0
cell junction	271	25	9.22509
extracellular matrix	7	0	0
membrane-enclosed lumen	130	6	4.61538
macromolecular complex	1315	85	6.46388
organelle	3804	319	8.38591
extracellular matrix part	3	0	0
extracellular region part	6	0	0
organelle part	1814	128	7.05623
virion part	3	0	0
membrane part	1501	158	10.5263
cell part	5168	475	9.19118
Molecular function
protein binding transcription factor activity	40	3	7.5
nucleic acid binding transcription factor activity	309	45	14.5631
catalytic activity	6671	694	10.4032
receptor activity	56	9	16.0714
guanyl-nucleotide exchange factor activity	16	3	18.75
structural molecule activity	319	20	6.26959
transporter activity	849	97	11.4252
binding	6157	570	9.25776
electron carrier activity	243	25	10.2881
antioxidant activity	119	14	11.7647
metallochaperone activity	4	0	0
enzyme regulator activity	121	15	12.3967
protein tag	4	0	0
translation regulator activity	1	0	0
nutrient reservoir activity	18	3	16.6667
molecular transducer activity	164	27	16.4634
Biological process
reproduction	169	16	9.46746
cell killing	3	0	0
immune system process	156	13	8.33333
metabolic process	8408	833	9.90723
cellular process	7001	667	9.52721
reproductive process	568	42	7.39437
biological adhesion	29	3	10.3448
signaling	572	62	10.8392
multicellular organismal process	862	78	9.04872
developmental process	1155	104	9.00433
growth	212	18	8.49057
locomotion	2	0	0
single-organism process	5997	603	10.055
biological phase	28	0	0
rhythmic process	23	2	8.69565
response to stimulus	2551	254	9.95688
localization	1925	187	9.71429
multi-organism process	455	38	8.35165
biological regulation	2435	238	9.77413
cellular component organization or biogenesis	1435	111	7.73519

## Sheet: LE1_vs_LE2.GO_enrichmen
#GO_classify	All Unigene	DEG Unigene	Percentage(%)
Cellular component
extracellular region	434	49	11.2903
cell	5145	537	10.4373
nucleoid	11	3	27.2727
membrane	3134	343	10.9445
virion	3	0	0
cell junction	271	30	11.0701
extracellular matrix	7	1	14.2857
membrane-enclosed lumen	130	10	7.69231
macromolecular complex	1315	111	8.44106
organelle	3804	403	10.5941
extracellular matrix part	3	0	0
extracellular region part	6	1	16.6667
organelle part	1814	171	9.42668
virion part	3	0	0
membrane part	1501	187	12.4584
cell part	5168	539	10.4296
Molecular function
protein binding transcription factor activity	40	1	2.5
nucleic acid binding transcription factor activity	309	53	17.1521
catalytic activity	6671	792	11.8723
receptor activity	56	7	12.5
guanyl-nucleotide exchange factor activity	16	1	6.25
structural molecule activity	319	25	7.83699
transporter activity	849	108	12.7208
binding	6157	663	10.7682
electron carrier activity	243	30	12.3457
antioxidant activity	119	15	12.605
metallochaperone activity	4	1	25
enzyme regulator activity	121	10	8.26446
protein tag	4	0	0
translation regulator activity	1	0	0
nutrient reservoir activity	18	5	27.7778
molecular transducer activity	164	25	15.2439
Biological process
reproduction	169	14	8.28402
cell killing	3	0	0
immune system process	156	11	7.05128
metabolic process	8408	932	11.0847
cellular process	7001	744	10.6271
reproductive process	568	52	9.15493
biological adhesion	29	6	20.6897
signaling	572	68	11.8881
multicellular organismal process	862	91	10.5568
developmental process	1155	136	11.7749
growth	212	38	17.9245
locomotion	2	0	0
single-organism process	5997	701	11.6892
biological phase	28	0	0
rhythmic process	23	8	34.7826
response to stimulus	2551	269	10.5449
localization	1925	207	10.7532
multi-organism process	455	39	8.57143
biological regulation	2435	258	10.5955
cellular component organization or biogenesis	1435	140	9.7561

## Sheet: JG1_vs_JG2.GO_enrichmen
#GO_classify	All Unigene	DEG Unigene	Percentage(%)
Cellular component
extracellular region	434	32
cell	5145	191
nucleoid	11	1
membrane	3134	121
virion	3	0
cell junction	271	11
extracellular matrix	7	0
membrane-enclosed lumen	130	2
macromolecular complex	1315	41
organelle	3804	125
extracellular matrix part	3	0
extracellular region part	6	0
organelle part	1814	61
virion part	3	0
membrane part	1501	72
cell part	5168	191
Molecular function
protein binding transcription factor activity	40	1
nucleic acid binding transcription factor activity	309	19
catalytic activity	6671	304
receptor activity	56	1
guanyl-nucleotide exchange factor activity	16	0
structural molecule activity	319	5
transporter activity	849	33
binding	6157	270
electron carrier activity	243	15
antioxidant activity	119	9
metallochaperone activity	4	0
enzyme regulator activity	121	4
protein tag	4	0
translation regulator activity	1	0
nutrient reservoir activity	18	3
molecular transducer activity	164	5
Biological process
reproduction	169	8
cell killing	3	0
immune system process	156	4
metabolic process	8408	359
cellular process	7001	273
reproductive process	568	31
biological adhesion	29	1
signaling	572	27
multicellular organismal process	862	44
developmental process	1155	62
growth	212	8
locomotion	2	0
single-organism process	5997	269
biological phase	28	0
rhythmic process	23	0
response to stimulus	2551	135
localization	1925	69
multi-organism process	455	20
biological regulation	2435	105
cellular component organization or biogenesis	1435	58

## Sheet: LE2_vs_JG2.GO_enrichmen
#GO_classify	All Unigene	DEG Unigene	Percentage(%)
Cellular component
extracellular region	434	16	3.68664
cell	5145	88	1.7104
nucleoid	11	0	0
membrane	3134	63	2.01021
virion	3	0	0
cell junction	271	5	1.84502
extracellular matrix	7	0	0
membrane-enclosed lumen	130	0	0
macromolecular complex	1315	14	1.06464
organelle	3804	63	1.65615
extracellular matrix part	3	0	0
extracellular region part	6	0	0
organelle part	1814	23	1.26792
virion part	3	0	0
membrane part	1501	35	2.33178
cell part	5168	88	1.70279
Molecular function
protein binding transcription factor activity	40	0	0
nucleic acid binding transcription factor activity	309	6	1.94175
catalytic activity	6671	200	2.99805
receptor activity	56	2	3.57143
guanyl-nucleotide exchange factor activity	16	1	6.25
structural molecule activity	319	1	0.31348
transporter activity	849	17	2.00236
binding	6157	148	2.40377
electron carrier activity	243	11	4.52675
antioxidant activity	119	3	2.52101
metallochaperone activity	4	1	25
enzyme regulator activity	121	1	0.826446
protein tag	4	0	0
translation regulator activity	1	0	0
nutrient reservoir activity	18	0	0
molecular transducer activity	164	6	3.65854
Biological process
reproduction	169	2	1.18343
cell killing	3	0	0
immune system process	156	2	1.28205
metabolic process	8408	222	2.64034
cellular process	7001	158	2.25682
reproductive process	568	6	1.05634
biological adhesion	29	0	0
signaling	572	15	2.62238
multicellular organismal process	862	12	1.39211
developmental process	1155	19	1.64502
growth	212	4	1.88679
locomotion	2	0	0
single-organism process	5997	148	2.4679
biological phase	28	0	0
rhythmic process	23	1	4.34783
response to stimulus	2551	73	2.86162
localization	1925	36	1.87013
multi-organism process	455	9	1.97802
biological regulation	2435	56	2.29979
cellular component organization or biogenesis	1435	11	0.766551
