# Supplementary material for: Comparative transcriptome profiling and morphology provide insights into endocarp cleaving of apricot cultivar (Prunus armeniaca L.)
Source: BMC Plant Biol. 2017 Apr 11;17:72. doi: 10.1186/s12870-017-1023-5 (PMC5387262; doi:10.1186/s12870-017-1023-5)
Supplement: Supplementary file 7 — KEGG pathway analysis of P. armeniaca L. assembled unigenes. (XLS 185 kb) [file 12870_2017_1023_MOESM7_ESM.xls]

## Sheet: SupplementaryTable2
Additional files 1: Table S4 KEGG pathway analysis of assembled P. armeniaca L. unigenes
#pathway	pathway_id	Gene_number	Gene_id	KOs
Glycolysis / Gluconeogenesis	ko00010	142	c10479.graph_c0;c10496.graph_c0;c10517.graph_c0;c10607.graph_c0;c10714.graph_c0;c13166.graph_c0;c13557.graph_c0;c13693.graph_c0;c13738.graph_c0;c13989.graph_c0;c14165.graph_c0;c14645.graph_c0;c15735.graph_c0;c17929.graph_c0;c22719.graph_c0;c22729.graph_c0;c22938.graph_c0;c24222.graph_c0;c24255.graph_c0;c24577.graph_c0;c25741.graph_c0;c25827.graph_c0;c26600.graph_c0;c27132.graph_c0;c27989.graph_c0…	K00627+K00873+K00873+K00128+K00844+K00850+K01803+K01623+K00128+K00850+K01610+K01568+K00134+K00128+K01623+K00873+K00850+K01895+K01623+K00382+K00873+K00627+K01568+K00128+K00001+K01792+K00844+K00128+K00128+K01803+K00001+K01623+K00131+K01689+K00121+K00162+K00873+K01835+K01785+K01792+K00016+K01610+K00162+K00382+K00850+K01834+K00844+K00873+K00850+K00134+K01623+K00001+K00001+K00161+K01835+K00001+K00927+…
Citrate cycle (TCA cycle)	ko00020	54	c10479.graph_c0;c10514.graph_c0;c10904.graph_c0;c11883.graph_c0;c13410.graph_c0;c13571.graph_c0;c13691.graph_c0;c14165.graph_c0;c14446.graph_c0;c17594.graph_c0;c22716.graph_c0;c23052.graph_c0;c24577.graph_c0;c25827.graph_c0;c29029.graph_c0;c30912.graph_c0;c31019.graph_c0;c32296.graph_c0;c32406.graph_c0;c34355.graph_c0;c34834.graph_c0;c35027.graph_c0;c36416.graph_c0;c36749.graph_c1;c36888.graph_c0…	K00627+K01900+K00026+K00031+K00235+K01648+K01648+K01610+K00031+K00235+K00658+K01647+K00382+K00627+K00658+K00025+K00025+K00162+K00026+K01610+K00162+K00382+K00030+K00658+K00026+K00030+K01647+K01647+K00161+K00031+K00164+K00031+K01681+K00627+K00026+K00234+K00627+K01648+K01648+K01679+K01679+K01681+K00161+K00031+K00030+K00030+K01681+K01681+K00025+K00025+K00031+K00234+K01610+K00234
Pentose phosphate pathway	ko00030	63	c10359.graph_c0;c13166.graph_c0;c13631.graph_c0;c13693.graph_c0;c13842.graph_c0;c13989.graph_c0;c20298.graph_c0;c22719.graph_c0;c22938.graph_c0;c24255.graph_c0;c24779.graph_c0;c30003.graph_c0;c30197.graph_c0;c31681.graph_c0;c32768.graph_c0;c32913.graph_c0;c33068.graph_c0;c35044.graph_c0;c35248.graph_c0;c35795.graph_c0;c36185.graph_c0;c36603.graph_c0;c37025.graph_c0;c37306.graph_c0;c38015.graph_c0…	K00036+K00850+K00033+K01623+K01783+K00850+K00948+K01623+K00850+K01623+K00616+K01807+K01623+K01057+K00948+K00033+K01835+K00850+K01057+K01807+K00850+K01623+K00033+K01783+K00852+K01835+K00850+K00036+K01810+K00615+K03841+K00616+K00850+K01807+K03841+K03841+K00036+K03841+K00036+K01623+K00850+K01623+K00948+K01623+K01623+K00850+K01623+K01623+K00615+K01623+K01623+K01623+K01623+K01623+K01623+K00033+K00850+…
Pentose and glucuronate interconversions	ko00040	56	c10607.graph_c0;c10694.graph_c0;c11490.graph_c0;c11490.graph_c1;c13738.graph_c0;c13842.graph_c0;c15196.graph_c0;c16975.graph_c0;c17929.graph_c0;c18531.graph_c0;c25149.graph_c0;c27132.graph_c0;c28896.graph_c0;c29395.graph_c0;c30904.graph_c0;c32021.graph_c0;c32243.graph_c0;c32320.graph_c0;c32552.graph_c0;c33435.graph_c0;c34467.graph_c0;c34927.graph_c0;c35018.graph_c0;c36028.graph_c0;c36895.graph_c0…	K00128+K01051+K01728+K01728+K00128+K01783+K01728+K01051+K00128+K01728+K01728+K00128+K00128+K00128+K01051+K00012+K01728+K01051+K01728+K01728+K00012+K01728+K00012+K01051+K01805+K01051+K01728+K01783+K01051+K01051+K00128+K01728+K00963+K00128+K01051+K01728+K00854+K01728+K01051+K00012+K01051+K01728+K01184+K01051+K01184+K01051+K01051+K01184+K01213+K00128+K01051+K01051+K01783+K01783+K01051+K01213
Fructose and mannose metabolism	ko00051	65	c10714.graph_c0;c13166.graph_c0;c13557.graph_c0;c13668.graph_c0;c13693.graph_c0;c13939.graph_c0;c13989.graph_c0;c22637.graph_c0;c22719.graph_c0;c22938.graph_c0;c24255.graph_c0;c25248.graph_c0;c28797.graph_c0;c29766.graph_c0;c30197.graph_c0;c31391.graph_c0;c32688.graph_c0;c35044.graph_c0;c35436.graph_c0;c36165.graph_c0;c36185.graph_c0;c36454.graph_c0;c36603.graph_c0;c36895.graph_c0;c38055.graph_c1…	K00844+K00850+K01803+K01840+K01623+K01711+K00850+K00895+K01623+K00850+K01623+K00847+K00844+K01803+K01623+K00008+K01809+K00850+K00844+K01103+K00850+K00895+K01623+K01805+K02377+K00971+K00971+K00008+K00847+K00850+K01809+K01803+K00847+K03841+K00850+K00008+K00844+K03841+K03841+K05305+K00895+K03841+K01623+K00844+K00850+K01623+K01623+K01623+K00850+K01623+K01623+K01623+K01623+K00844+K00844+K01623+K00008+…
Galactose metabolism	ko00052	38	c10714.graph_c0;c13166.graph_c0;c13989.graph_c0;c22938.graph_c0;c28797.graph_c0;c31937.graph_c0;c33068.graph_c0;c34798.graph_c0;c34982.graph_c0;c35044.graph_c0;c35231.graph_c0;c35436.graph_c0;c36185.graph_c0;c38072.graph_c0;c38559.graph_c0;c39914.graph_c0;c41480.graph_c1;c41484.graph_c0;c42100.graph_c0;c42395.graph_c0;c43057.graph_c0;c43119.graph_c0;c43617.graph_c0;c44149.graph_c0;c45291.graph_c0…	K00844+K00850+K00850+K00850+K00844+K01784+K01835+K00849+K01193+K00850+K00849+K00844+K00850+K01784+K01835+K00850+K07407+K01187+K00963+K00850+K01193+K00844+K12309+K01193+K06611+K00965+K01190+K01187+K00844+K00850+K06611+K00850+K00844+K00844+K00850+K01193+K00850+K00850
Ascorbate and aldarate metabolism	ko00053	40	c10228.graph_c0;c10308.graph_c0;c10422.graph_c0;c10607.graph_c0;c13738.graph_c0;c17929.graph_c0;c22851.graph_c0;c24591.graph_c0;c24591.graph_c1;c27132.graph_c0;c27705.graph_c0;c28896.graph_c0;c29395.graph_c0;c30890.graph_c0;c32021.graph_c0;c32766.graph_c0;c33171.graph_c0;c34467.graph_c0;c34475.graph_c0;c35018.graph_c0;c37553.graph_c0;c38267.graph_c0;c38388.graph_c0;c40322.graph_c1;c40801.graph_c0…	K00434+K00434+K08232+K00128+K00128+K00128+K00434+K10047+K10047+K00128+K00469+K00128+K00128+K00434+K00012+K00469+K08232+K00012+K10046+K00012+K00423+K08232+K00469+K00434+K00128+K10046+K00434+K00128+K00064+K14190+K00225+K14085+K00469+K00012+K10046+K10046+K00469+K00469+K08232+K00128
Fatty acid biosynthesis	ko00061	28	c10720.graph_c0;c10741.graph_c0;c12724.graph_c0;c13790.graph_c0;c24319.graph_c0;c28705.graph_c0;c31708.graph_c0;c3274.graph_c0;c33746.graph_c0;c34174.graph_c0;c34896.graph_c0;c36007.graph_c0;c37777.graph_c0;c38808.graph_c0;c43527.graph_c0;c44099.graph_c0;c44303.graph_c0;c45597.graph_c0;c45827.graph_c0;c45998.graph_c0;c46003.graph_c0;c46981.graph_c0;c46984.graph_c0;c47682.graph_c1;c48615.graph_c0;…	K03921+K00645+K02372+K09458+K00648+K10782+K00059+K10781+K00208+K09458+K10781+K02160+K00208+K02160+K03921+K09458+K03921+K01962+K09458+K01961+K00059+K00059+K01962+K11262+K09458+K09458+K10781+K01962
Fatty acid elongation in mitochondria	ko00062	3	c39161.graph_c1;c41099.graph_c0;c41851.graph_c0;	K07512+K01074+K01074
Fatty acid metabolism	ko00071	49	c10568.graph_c0;c10607.graph_c0;c10697.graph_c0;c10942.graph_c0;c13738.graph_c0;c17287.graph_c0;c17929.graph_c0;c22476.graph_c0;c24857.graph_c0;c27132.graph_c0;c27989.graph_c0;c28896.graph_c0;c29395.graph_c0;c30104.graph_c0;c30443.graph_c0;c30859.graph_c0;c31859.graph_c0;c32004.graph_c0;c32700.graph_c1;c33500.graph_c0;c337.graph_c0;c34357.graph_c0;c36433.graph_c0;c36849.graph_c1;c36849.graph_c2;c…	K01692+K00128+K00626+K00232+K00128+K01897+K00128+K00232+K01897+K00128+K00001+K00128+K00128+K00001+K01897+K00232+K00121+K01897+K07513+K01897+K01692+K00232+K00249+K00001+K00001+K00001+K01897+K00128+K01897+K01897+K00128+K14085+K00626+K00626+K00232+K01897+K01692+K00232+K00001+K07513+K01897+K00232+K00121+K00001+K01897+K00232+K00001+K01897+K00128
Synthesis and degradation of ketone bodies	ko00072	5	c10697.graph_c0;c24924.graph_c0;c42980.graph_c0;c44064.graph_c0;c44064.graph_c1;	K00626+K01641+K01640+K00626+K00626
Steroid biosynthesis	ko00100	27	c10712.graph_c0;c22123.graph_c0;c22826.graph_c0;c22832.graph_c0;c24836.graph_c0;c25266.graph_c0;c31010.graph_c0;c33300.graph_c0;c33804.graph_c0;c34175.graph_c0;c37325.graph_c1;c38420.graph_c0;c38608.graph_c0;c38936.graph_c0;c40401.graph_c0;c40814.graph_c1;c41832.graph_c0;c43398.graph_c1;c4414.graph_c0;c44642.graph_c0;c45944.graph_c0;c47268.graph_c1;c47444.graph_c1;c63029.graph_c0;c66673.graph_c0;…	K00213+K00511+K14423+K08246+K00213+K09828+K00511+K14423+K00559+K00801+K08242+K00222+K00227+K00511+K14424+K05917+K00511+K09832+K00511+K14674+K00511+K01853+K01824+K14423+K14423+K09828+K00511
Ubiquinone and other terpenoid-quinone biosynthesis	ko00130	24	c11291.graph_c0;c30569.graph_c0;c31761.graph_c0;c35188.graph_c0;c3533.graph_c0;c35561.graph_c0;c38245.graph_c0;c39178.graph_c0;c40474.graph_c0;c40491.graph_c0;c40559.graph_c0;c40731.graph_c0;c41467.graph_c2;c41469.graph_c0;c43036.graph_c0;c43168.graph_c1;c43316.graph_c0;c44078.graph_c0;c44120.graph_c0;c44674.graph_c0;c45923.graph_c0;c47917.graph_c0;c48555.graph_c0;c56192.graph_c0;	K06127+K01661+K09833+K00591+K09833+K06126+K12502+K01904+K00457+K02552+K12501+K00815+K00815+K12501+K06125+K01904+K01904+K05928+K09834+K02548+K12502+K06125+K12502+K09833
Oxidative phosphorylation	ko00190	124	c10379.graph_c0;c10383.graph_c0;c10421.graph_c0;c10480.graph_c0;c10483.graph_c0;c10532.graph_c0;c10549.graph_c0;c10583.graph_c0;c10642.graph_c0;c13410.graph_c0;c13877.graph_c0;c13904.graph_c0;c13911.graph_c0;c14047.graph_c0;c14057.graph_c0;c14121.graph_c0;c14141.graph_c0;c14181.graph_c0;c14190.graph_c0;c14296.graph_c0;c14363.graph_c0;c14404.graph_c0;c14772.graph_c0;c15414.graph_c0;c17082.graph_c0…	K02153+K02144+K03965+K02133+K00411+K02145+K00413+K02146+K02134+K00235+K01535+K02133+K03963+K01535+K11352+K03952+K01507+K03936+K01535+K02133+K02267+K02148+K02260+K02140+K03885+K00235+K01535+K03936+K00416+K00417+K03945+K03941+K02149+K02115+K02150+K03934+K03966+K02136+K02265+K00416+K00419+K02135+K03950+K03955+K01507+K02155+K00419+K02133+K02126+K02155+K03946+K02153+K11353+K01535+K02140+K03942+K03885+…
Photosynthesis	ko00195	64	c13362.graph_c0;c13387.graph_c0;c13863.graph_c0;c14298.graph_c0;c14349.graph_c0;c14353.graph_c0;c16877.graph_c0;c22626.graph_c0;c22657.graph_c0;c22664.graph_c0;c23123.graph_c0;c23135.graph_c0;c23307.graph_c1;c24234.graph_c0;c25803.graph_c0;c28510.graph_c1;c30935.graph_c0;c31485.graph_c0;c33797.graph_c0;c34081.graph_c0;c34482.graph_c0;c34674.graph_c0;c34841.graph_c0;c34859.graph_c0;c37382.graph_c0…	K08905+K02723+K02641+K02704+K02693+K02639+K02716+K03541+K08901+K02716+K08903+K02698+K14332+K02115+K02723+K02717+K02717+K02636+K08901+K03542+K08902+K02692+K02694+K02699+K02641+K08901+K02115+K02115+K02710+K02109+K08906+K02639+K02690+K02634+K02705+K02111+K02716+K03541+K14332+K02639+K02692+K02699+K02717+K02717+K08905+K02698+K02638+K02694+K02721+K02693+K08905+K02694+K02701+K02639+K02699+K02716+K02636+…
Photosynthesis - antenna proteins	ko00196	33	c10356.graph_c0;c10500.graph_c0;c13861.graph_c0;c14038.graph_c1;c22876.graph_c0;c24597.graph_c0;c27150.graph_c0;c29916.graph_c0;c31269.graph_c0;c31870.graph_c0;c33235.graph_c0;c38552.graph_c0;c38841.graph_c0;c38849.graph_c1;c39796.graph_c1;c41509.graph_c0;c43089.graph_c0;c46761.graph_c0;c49957.graph_c0;c51600.graph_c0;c51911.graph_c0;c52326.graph_c0;c52997.graph_c0;c53154.graph_c0;c53314.graph_c0…	K08915+K08910+K08914+K08909+K08909+K08915+K08911+K08912+K08912+K08913+K08908+K08914+K14172+K08915+K08917+K08908+K08912+K08907+K08916+K08916+K08910+K08909+K08917+K08915+K08910+K08907+K08917+K08915+K08914+K08915+K08915+K08915+K08908
Purine metabolism	ko00230	133	c10120.graph_c0;c10496.graph_c0;c10517.graph_c0;c10755.graph_c0;c10979.graph_c0;c12091.graph_c0;c12893.graph_c0;c13787.graph_c0;c14458.graph_c0;c15773.graph_c0;c17718.graph_c0;c20298.graph_c0;c22573.graph_c0;c22611.graph_c0;c22729.graph_c0;c22790.graph_c0;c23014.graph_c0;c23394.graph_c0;c23535.graph_c0;c23790.graph_c0;c24042.graph_c0;c24554.graph_c0;c25268.graph_c0;c25325.graph_c0;c25741.graph_c0…	K03046+K00873+K00873+K03012+K03505+K01952+K10808+K03008+K00860+K03019+K06928+K00948+K03016+K00940+K00873+K03011+K03015+K00759+K03006+K01933+K00760+K03013+K03007+K01519+K00873+K03006+K03043+K01756+K01522+K03023+K00860+K01945+K00940+K13811+K00939+K03014+K03012+K02328+K03016+K00873+K14641+K00948+K00365+K01835+K00759+K02327+K03014+K01951+K10807+K00860+K00873+K10808+K03787+K00856+K03006+K00939+K01835+…
Caffeine metabolism	ko00232	2	c32820.graph_c0;c45707.graph_c0;	K00365+K00106
Pyrimidine metabolism	ko00240	102	c10120.graph_c0;c10755.graph_c0;c10979.graph_c0;c11726.graph_c0;c12893.graph_c0;c13184.graph_c0;c13787.graph_c0;c15302.graph_c0;c15302.graph_c1;c15773.graph_c0;c16930.graph_c0;c22573.graph_c0;c22611.graph_c0;c22790.graph_c0;c23014.graph_c0;c23535.graph_c0;c24554.graph_c0;c25268.graph_c0;c25325.graph_c0;c26427.graph_c0;c26688.graph_c0;c29036.graph_c0;c29193.graph_c0;c29300.graph_c0;c31234.graph_c0…	K03046+K03012+K03505+K09903+K10808+K09903+K03008+K01937+K01937+K03019+K01520+K03016+K00940+K03011+K03015+K03006+K03013+K03007+K01519+K03006+K03043+K01956+K03023+K00857+K00940+K03014+K01937+K03012+K02328+K03016+K09903+K14641+K02327+K01489+K00876+K03014+K10807+K10808+K03787+K01956+K03006+K00384+K10807+K03022+K03787+K01493+K13800+K01510+K00876+K03020+K00761+K03043+K02335+K01937+K00943+K00940+K13421+…
Alanine, aspartate and glutamate metabolism	ko00250	50	c10772.graph_c0;c15496.graph_c0;c1985.graph_c0;c23139.graph_c0;c27581.graph_c0;c27973.graph_c0;c29036.graph_c0;c29686.graph_c0;c30635.graph_c0;c30883.graph_c0;c32232.graph_c0;c33742.graph_c0;c34087.graph_c0;c36313.graph_c0;c37105.graph_c0;c38032.graph_c0;c38284.graph_c0;c38796.graph_c0;c39338.graph_c0;c39878.graph_c2;c40098.graph_c0;c40403.graph_c0;c42522.graph_c0;c43253.graph_c0;c43448.graph_c0;…	K01915+K01915+K01580+K00294+K01756+K01915+K01956+K01915+K00813+K00813+K00814+K01915+K13566+K00814+K01956+K00262+K00820+K01953+K01580+K00261+K00764+K13566+K00264+K14455+K01953+K01580+K00827+K00135+K01955+K00609+K00813+K00261+K00278+K01755+K00827+K01940+K01939+K01756+K00830+K01580+K01580+K01915+K00814+K01955+K01915+K00813+K01580+K00264+K00135+K00827
Glycine, serine and threonine metabolism	ko00260	50	c10909.graph_c0;c14155.graph_c0;c15235.graph_c0;c23268.graph_c0;c23907.graph_c0;c24122.graph_c0;c24577.graph_c0;c27029.graph_c0;c27746.graph_c0;c32289.graph_c1;c32311.graph_c0;c33399.graph_c0;c34176.graph_c0;c34176.graph_c1;c35027.graph_c0;c36879.graph_c0;c38134.graph_c1;c38396.graph_c0;c38452.graph_c0;c39559.graph_c0;c41025.graph_c0;c41470.graph_c0;c42459.graph_c0;c43606.graph_c0;c43828.graph_c0…	K00600+K00276+K12524+K01695+K00600+K00928+K00382+K12235+K06001+K00133+K00058+K00276+K01079+K01079+K00382+K00276+K00058+K01754+K01696+K00605+K00276+K00872+K00831+K14085+K01620+K00827+K00600+K01754+K00600+K00928+K01695+K00130+K00130+K00827+K01733+K01733+K00600+K12524+K12524+K00281+K00830+K00600+K00600+K01754+K00600+K00058+K00281+K00827+K00605+K00281
Cysteine and methionine metabolism	ko00270	89	c10354.graph_c0;c10435.graph_c0;c1333.graph_c0;c13439.graph_c0;c15235.graph_c0;c15498.graph_c0;c19278.graph_c0;c19916.graph_c0;c21439.graph_c0;c22488.graph_c0;c22675.graph_c0;c23358.graph_c0;c23413.graph_c0;c24122.graph_c0;c24173.graph_c0;c24436.graph_c0;c24609.graph_c0;c27134.graph_c0;c27914.graph_c0;c27983.graph_c0;c27983.graph_c1;c28431.graph_c0;c29808.graph_c0;c30635.graph_c0;c30819.graph_c0;…	K01738+K05933+K01244+K13034+K12524+K01738+K01244+K05933+K05933+K00797+K01738+K00789+K00640+K00928+K00797+K00558+K08963+K01244+K01762+K05933+K05933+K00789+K00789+K00813+K01738+K00813+K09880+K08967+K00133+K01611+K00797+K00547+K00797+K00016+K08967+K00789+K00547+K01244+K01251+K01738+K00797+K00558+K01761+K01760+K00640+K00815+K01762+K00815+K01611+K00549+K01738+K14455+K01739+K01762+K00549+K00928+K00813+…
Valine, leucine and isoleucine degradation	ko00280	43	c10568.graph_c0;c10607.graph_c0;c10697.graph_c0;c13738.graph_c0;c17929.graph_c0;c18269.graph_c0;c24577.graph_c0;c24924.graph_c0;c27132.graph_c0;c28896.graph_c0;c29395.graph_c0;c32122.graph_c0;c32700.graph_c1;c33365.graph_c0;c337.graph_c0;c35027.graph_c0;c35787.graph_c0;c36433.graph_c0;c36527.graph_c0;c37388.graph_c0;c37865.graph_c0;c38862.graph_c0;c38862.graph_c1;c40801.graph_c0;c42002.graph_c1;c…	K01692+K00128+K00626+K00128+K00128+K05605+K00382+K01641+K00128+K00128+K00128+K01969+K07513+K05605+K01692+K00382+K00826+K00249+K00826+K00826+K00826+K00140+K00140+K00128+K05605+K00020+K00826+K00128+K01640+K14085+K05607+K05605+K00626+K00626+K01692+K00140+K00826+K05605+K07513+K01968+K09699+K00166+K00128
Valine, leucine and isoleucine biosynthesis	ko00290	52	c10597.graph_c0;c10655.graph_c0;c11138.graph_c0;c12759.graph_c0;c17622.graph_c0;c21220.graph_c0;c22666.graph_c0;c23427.graph_c0;c24047.graph_c0;c24047.graph_c1;c26783.graph_c0;c26940.graph_c0;c27064.graph_c0;c30163.graph_c0;c30270.graph_c0;c32296.graph_c0;c33021.graph_c0;c33354.graph_c0;c33545.graph_c0;c34834.graph_c0;c35787.graph_c0;c36527.graph_c0;c36541.graph_c0;c37388.graph_c0;c37865.graph_c0…	K01873+K01873+K01869+K01869+K01869+K01869+K01873+K01869+K01869+K01869+K01652+K01869+K01869+K01652+K01869+K00162+K01869+K01687+K01652+K00162+K00826+K00826+K00052+K00826+K00826+K01754+K00161+K01870+K01703+K01704+K01653+K00826+K01653+K00053+K01873+K01652+K01870+K00826+K01754+K01649+K01869+K01873+K01873+K01869+K00161+K01869+K01754+K01869+K01652+K01687+K01869+K01649
Lysine biosynthesis	ko00300	20	c15235.graph_c0;c24122.graph_c0;c24933.graph_c0;c24977.graph_c0;c30618.graph_c0;c31418.graph_c0;c32289.graph_c1;c33470.graph_c0;c36967.graph_c0;c37316.graph_c0;c37367.graph_c1;c43606.graph_c0;c44271.graph_c0;c44284.graph_c0;c44371.graph_c0;c45646.graph_c1;c47865.graph_c0;c47865.graph_c1;c68700.graph_c0;c9579.graph_c0;	K12524+K00928+K10206+K14157+K00145+K10206+K00133+K10206+K00215+K01714+K01586+K14085+K00215+K10206+K01778+K00928+K12524+K12524+K01714+K10206
Lysine degradation	ko00310	21	c10568.graph_c0;c10607.graph_c0;c10697.graph_c0;c13738.graph_c0;c17929.graph_c0;c22716.graph_c0;c24977.graph_c0;c27132.graph_c0;c28896.graph_c0;c29029.graph_c0;c29395.graph_c0;c337.graph_c0;c36749.graph_c1;c40801.graph_c0;c41024.graph_c0;c42443.graph_c0;c43606.graph_c0;c44064.graph_c0;c44064.graph_c1;c44566.graph_c1;c68941.graph_c0;	K01692+K00128+K00626+K00128+K00128+K00658+K14157+K00128+K00128+K00658+K00128+K01692+K00658+K00128+K00164+K00128+K14085+K00626+K00626+K01692+K00128
Arginine and proline metabolism	ko00330	70	c10542.graph_c0;c10607.graph_c0;c10772.graph_c0;c13645.graph_c0;c13738.graph_c0;c14184.graph_c0;c15496.graph_c0;c16341.graph_c0;c17929.graph_c0;c20560.graph_c0;c22488.graph_c0;c23139.graph_c0;c24173.graph_c0;c27132.graph_c0;c27973.graph_c0;c28224.graph_c0;c28549.graph_c0;c28896.graph_c0;c29209.graph_c0;c29395.graph_c0;c29686.graph_c0;c30618.graph_c0;c30635.graph_c0;c30883.graph_c0;c32342.graph_c0…	K10536+K00128+K01915+K14682+K00128+K12657+K01915+K00472+K00128+K14682+K00797+K00294+K00797+K00128+K01915+K13427+K12657+K00128+K00472+K00128+K01915+K00145+K00813+K00813+K01611+K00797+K00472+K00797+K01915+K00472+K00472+K00318+K01438+K00797+K00262+K00261+K01476+K00128+K01611+K01476+K13427+K00128+K00818+K00472+K14455+K14085+K00620+K00819+K01427+K14677+K00813+K00286+K00286+K00261+K01755+K01583+K01259+…
Histidine metabolism	ko00340	20	c10607.graph_c0;c13738.graph_c0;c17929.graph_c0;c27132.graph_c0;c28896.graph_c0;c29395.graph_c0;c33609.graph_c0;c3579.graph_c0;c36455.graph_c0;c38959.graph_c0;c39587.graph_c0;c40544.graph_c0;c40801.graph_c0;c42144.graph_c0;c42443.graph_c0;c43606.graph_c0;c44675.graph_c0;c45190.graph_c0;c67793.graph_c0;c68941.graph_c0;	K00128+K00128+K00128+K00128+K00128+K00128+K00765+K01590+K00817+K01693+K00765+K00013+K00128+K01590+K00128+K14085+K01814+K01663+K01663+K00128
Tyrosine metabolism	ko00350	32	c14155.graph_c0;c20489.graph_c0;c27989.graph_c0;c30104.graph_c0;c30635.graph_c0;c30732.graph_c0;c30883.graph_c0;c31859.graph_c0;c32693.graph_c0;c33399.graph_c0;c36455.graph_c0;c36849.graph_c1;c36849.graph_c2;c36879.graph_c0;c38736.graph_c0;c40474.graph_c0;c40731.graph_c0;c41025.graph_c0;c41467.graph_c2;c43253.graph_c0;c44831.graph_c0;c44876.graph_c0;c45746.graph_c0;c47027.graph_c0;c47373.graph_c0…	K00276+K01592+K00001+K00001+K00813+K01555+K00813+K00121+K01800+K00276+K00817+K00001+K00001+K00276+K00001+K00457+K00815+K00276+K00815+K14455+K00001+K00135+K00813+K00121+K01592+K00001+K00001+K01592+K01592+K00813+K00135+K01592
Phenylalanine metabolism	ko00360	68	c10367.graph_c0;c10544.graph_c0;c11263.graph_c0;c13354.graph_c0;c14155.graph_c0;c14455.graph_c0;c16232.graph_c0;c18361.graph_c0;c18597.graph_c0;c20317.graph_c0;c2195.graph_c0;c24524.graph_c0;c28136.graph_c0;c2988.graph_c0;c30035.graph_c0;c30635.graph_c0;c30883.graph_c0;c32572.graph_c0;c33399.graph_c0;c33789.graph_c0;c34865.graph_c0;c35243.graph_c0;c35483.graph_c0;c35595.graph_c0;c36405.graph_c0;c…	K00430+K09754+K00430+K00487+K00276+K09754+K00487+K10775+K00588+K00430+K00430+K00588+K00430+K00430+K00588+K00813+K00813+K00430+K00276+K10775+K00430+K00430+K00430+K00430+K10775+K00817+K00430+K00276+K00588+K00430+K01904+K00430+K00457+K00815+K00276+K00815+K00430+K01904+K14455+K01904+K00430+K00430+K00430+K09754+K00813+K00430+K09754+K09754+K09754+K00430+K09754+K00430+K00430+K00430+K10775+K00430+K00430+…
Tryptophan metabolism	ko00380	26	c10568.graph_c0;c10607.graph_c0;c10697.graph_c0;c13738.graph_c0;c17929.graph_c0;c27132.graph_c0;c28896.graph_c0;c29395.graph_c0;c337.graph_c0;c39092.graph_c0;c40801.graph_c0;c41024.graph_c0;c42443.graph_c0;c43606.graph_c0;c44064.graph_c0;c44064.graph_c1;c44566.graph_c1;c46012.graph_c0;c46764.graph_c0;c46822.graph_c0;c47687.graph_c0;c50044.graph_c0;c51151.graph_c0;c51787.graph_c0;c51835.graph_c0;c…	K01692+K00128+K00626+K00128+K00128+K00128+K00128+K00128+K01692+K01867+K00128+K00164+K00128+K14085+K00626+K00626+K01692+K11816+K03781+K01501+K01867+K03781+K03781+K03781+K01501+K00128
Phenylalanine, tyrosine and tryptophan biosynthesis	ko00400	40	c10237.graph_c0;c10302.graph_c0;c10350.graph_c0;c14153.graph_c0;c14269.graph_c0;c14391.graph_c0;c16773.graph_c0;c23156.graph_c0;c23156.graph_c1;c23268.graph_c0;c24509.graph_c0;c25256.graph_c0;c25335.graph_c0;c27746.graph_c0;c29366.graph_c0;c30635.graph_c0;c30883.graph_c0;c31450.graph_c1;c31786.graph_c0;c33207.graph_c0;c35708.graph_c0;c36455.graph_c0;c37380.graph_c0;c38452.graph_c0;c38673.graph_c0…	K13832+K13832+K13832+K01850+K01735+K00891+K13832+K01626+K01626+K01695+K13832+K01609+K01850+K06001+K01626+K00813+K00813+K01850+K01626+K01657+K01817+K00817+K01736+K01696+K13832+K01626+K00815+K00766+K00815+K01658+K14455+K00800+K01657+K00813+K01695+K13832+K01850+K01657+K00800+K00813
beta-Alanine metabolism	ko00410	39	c10568.graph_c0;c10607.graph_c0;c13738.graph_c0;c14155.graph_c0;c17929.graph_c0;c18269.graph_c0;c1985.graph_c0;c22488.graph_c0;c24173.graph_c0;c27132.graph_c0;c28896.graph_c0;c29395.graph_c0;c32575.graph_c0;c33080.graph_c0;c33365.graph_c0;c33399.graph_c0;c33520.graph_c0;c337.graph_c0;c36433.graph_c0;c36879.graph_c0;c37542.graph_c0;c39338.graph_c0;c40801.graph_c0;c41025.graph_c0;c41077.graph_c0;c4…	K01692+K00128+K00128+K00276+K00128+K05605+K01580+K00797+K00797+K00128+K00128+K00128+K01918+K00797+K05605+K00276+K00797+K01692+K00249+K00276+K00797+K01580+K00128+K00276+K01578+K05605+K00128+K01431+K01580+K14085+K05605+K01692+K05605+K00207+K01464+K01580+K01580+K01580+K00128
Taurine and hypotaurine metabolism	ko00430	14	c1985.graph_c0;c23416.graph_c0;c28748.graph_c0;c38757.graph_c0;c39338.graph_c0;c39789.graph_c0;c39789.graph_c1;c42152.graph_c0;c42172.graph_c0;c43597.graph_c0;c44421.graph_c0;c52725.graph_c0;c60256.graph_c0;c67825.graph_c0;	K01580+K10712+K10712+K10712+K01580+K10712+K10712+K00681+K10712+K01580+K00681+K01580+K01580+K01580
Selenocompound metabolism	ko00450	22	c10299.graph_c1;c24874.graph_c0;c31667.graph_c0;c38177.graph_c0;c38639.graph_c0;c39588.graph_c0;c40124.graph_c0;c40989.graph_c0;c42123.graph_c0;c42532.graph_c0;c43441.graph_c1;c44713.graph_c0;c45894.graph_c1;c47454.graph_c0;c48193.graph_c0;c48961.graph_c0;c58477.graph_c0;c58793.graph_c0;c60083.graph_c0;c69123.graph_c0;c9914.graph_c0;c9977.graph_c0;	K01874+K11717+K13811+K00384+K01874+K01761+K01760+K01874+K00549+K13811+K01739+K00549+K11717+K01874+K00384+K00549+K13811+K00549+K00549+K01739+K01874+K01874
Cyanoamino acid metabolism	ko00460	32	c10909.graph_c0;c13439.graph_c0;c15017.graph_c0;c1672.graph_c0;c23907.graph_c0;c27448.graph_c0;c28983.graph_c0;c34142.graph_c0;c36716.graph_c0;c39308.graph_c0;c39501.graph_c0;c40138.graph_c0;c42152.graph_c0;c44421.graph_c0;c44768.graph_c0;c45104.graph_c0;c45805.graph_c2;c46822.graph_c0;c47584.graph_c0;c47794.graph_c1;c48174.graph_c0;c48564.graph_c0;c51835.graph_c0;c56140.graph_c0;c59148.graph_c0;…	K00600+K13034+K08248+K05350+K00600+K01188+K08248+K05350+K08248+K01188+K08249+K05349+K00681+K00681+K00600+K00600+K08248+K01501+K00600+K05350+K13035+K00600+K01501+K08248+K00600+K01188+K01188+K08248+K08248+K08248+K13034+K01188
Glutathione metabolism	ko00480	68	c10228.graph_c0;c10308.graph_c0;c10359.graph_c0;c10462.graph_c0;c11179.graph_c0;c11883.graph_c0;c12893.graph_c0;c13631.graph_c0;c14446.graph_c0;c18236.graph_c0;c22488.graph_c0;c22851.graph_c0;c24173.graph_c0;c2664.graph_c0;c30890.graph_c0;c31094.graph_c0;c32081.graph_c1;c32081.graph_c3;c32913.graph_c0;c33080.graph_c0;c33228.graph_c1;c33520.graph_c0;c33938.graph_c0;c34330.graph_c0;c34556.graph_c0;…	K00434+K00434+K00036+K00799+K00799+K00031+K10808+K00033+K00031+K01919+K00797+K00434+K00797+K00799+K00434+K00432+K00432+K00432+K00033+K00797+K00799+K00797+K00799+K01256+K10807+K00799+K10808+K00033+K00432+K00797+K00799+K10807+K00799+K00036+K00031+K00434+K00799+K00031+K00383+K00383+K00434+K00681+K01919+K01919+K10808+K10808+K00036+K00681+K10807+K01255+K00799+K00799+K00036+K01469+K00799+K01920+K00432+…
Starch and sucrose metabolism	ko00500	121	c10694.graph_c0;c10714.graph_c0;c10747.graph_c0;c12593.graph_c0;c13051.graph_c0;c13391.graph_c0;c13424.graph_c0;c14055.graph_c0;c14055.graph_c1;c14272.graph_c0;c14325.graph_c0;c1672.graph_c0;c16975.graph_c0;c20749.graph_c0;c21367.graph_c0;c22385.graph_c0;c22694.graph_c0;c24178.graph_c0;c25248.graph_c0;c27448.graph_c0;c27514.graph_c0;c27940.graph_c0;c28618.graph_c0;c28797.graph_c0;c29093.graph_c0;…	K01051+K00844+K01087+K13648+K00696+K13648+K08679+K08679+K08679+K00975+K13648+K05350+K01051+K00695+K13648+K08679+K00695+K00695+K00847+K01188+K00975+K00696+K00695+K00844+K00695+K00695+K13648+K00696+K01051+K08679+K00012+K01051+K01835+K05350+K00012+K13648+K13648+K01193+K00012+K00844+K13648+K01051+K13648+K00696+K01051+K13648+K01051+K00975+K01835+K00703+K01188+K01051+K00847+K05349+K01187+K01810+K00847+…
N-Glycan biosynthesis	ko00510	43	c13021.graph_c0;c13486.graph_c0;c13640.graph_c0;c14262.graph_c0;c22737.graph_c0;c26480.graph_c0;c28448.graph_c0;c28559.graph_c0;c29534.graph_c0;c31409.graph_c0;c32450.graph_c0;c32927.graph_c0;c33035.graph_c0;c35709.graph_c0;c35807.graph_c1;c36572.graph_c0;c37064.graph_c0;c37703.graph_c0;c38171.graph_c0;c38992.graph_c0;c39369.graph_c0;c40024.graph_c0;c40277.graph_c0;c40706.graph_c0;c42735.graph_c0…	K00737+K12668+K00737+K01228+K01231+K00737+K07151+K07252+K01230+K00729+K09659+K09658+K01230+K12666+K00721+K03846+K00737+K12670+K00726+K12668+K01230+K12670+K03844+K07151+K03845+K12666+K01230+K03847+K03848+K03849+K00902+K05546+K03842+K03843+K07441+K03850+K06316+K01228+K07432+K00737+K01228+K07252+K00721
Other glycan degradation	ko00511	10	c14195.graph_c0;c29085.graph_c0;c39173.graph_c0;c43617.graph_c0;c44911.graph_c0;c45155.graph_c0;c46146.graph_c0;c46340.graph_c0;c46629.graph_c0;c47076.graph_c0;	K01227+K01206+K01444+K12309+K12373+K01191+K12311+K01190+K12373+K12311
Other types of O-glycan biosynthesis	ko00514	2	c45178.graph_c0;c46401.graph_c2;	K03691+K09667
Amino sugar and nucleotide sugar metabolism	ko00520	86	c10301.graph_c0;c10714.graph_c0;c12593.graph_c0;c13391.graph_c0;c13424.graph_c0;c13668.graph_c0;c13939.graph_c0;c14055.graph_c0;c14055.graph_c1;c14272.graph_c0;c14325.graph_c0;c21367.graph_c0;c22385.graph_c0;c24515.graph_c0;c25056.graph_c0;c25248.graph_c0;c27514.graph_c0;c28433.graph_c0;c28797.graph_c0;c29567.graph_c1;c31181.graph_c0;c31937.graph_c0;c32021.graph_c0;c32483.graph_c0;c32688.graph_c0…	K12450+K00844+K13648+K13648+K08679+K01840+K01711+K08679+K08679+K00975+K13648+K13648+K08679+K12451+K12448+K00847+K00975+K00326+K00844+K13648+K08679+K01784+K00012+K12449+K01809+K01835+K00012+K10046+K00849+K13648+K13648+K00012+K00849+K00844+K13648+K13648+K13648+K12450+K02377+K01784+K00975+K00820+K01835+K00971+K00971+K00847+K01809+K00972+K10046+K01183+K06118+K01810+K00847+K13648+K01183+K00326+K00963+…
Glycosaminoglycan degradation	ko00531	10	c39965.graph_c0;c40165.graph_c0;c40165.graph_c1;c40409.graph_c0;c41390.graph_c0;c42667.graph_c0;c43617.graph_c0;c44911.graph_c0;c45509.graph_c0;c46629.graph_c0;	K07964+K07964+K07964+K01205+K07964+K01205+K12309+K12373+K10532+K12373
Glycerolipid metabolism	ko00561	40	c10607.graph_c0;c13738.graph_c0;c17929.graph_c0;c18430.graph_c0;c22060.graph_c0;c27132.graph_c0;c28745.graph_c0;c28896.graph_c0;c29058.graph_c0;c29395.graph_c0;c30542.graph_c0;c33197.graph_c0;c35043.graph_c0;c38313.graph_c0;c38421.graph_c0;c38721.graph_c0;c38774.graph_c0;c40043.graph_c0;c40221.graph_c0;c40440.graph_c0;c40553.graph_c0;c40801.graph_c0;c40946.graph_c0;c41480.graph_c1;c41492.graph_c0…	K00128+K00128+K00128+K00901+K13508+K00128+K13508+K00128+K13508+K00128+K13508+K11155+K06119+K03715+K00901+K03715+K13519+K00679+K13506+K09480+K00655+K00128+K13513+K07407+K06118+K13508+K00128+K14085+K09480+K00864+K14674+K13523+K00630+K13508+K13513+K13508+K13523+K13513+K13513+K00128
Inositol phosphate metabolism	ko00562	49	c10511.graph_c0;c13557.graph_c0;c15275.graph_c0;c19325.graph_c0;c22661.graph_c0;c22804.graph_c0;c23698.graph_c0;c24591.graph_c0;c24591.graph_c1;c27705.graph_c0;c28429.graph_c0;c29469.graph_c0;c29766.graph_c0;c31507.graph_c0;c32029.graph_c0;c32766.graph_c0;c33317.graph_c0;c36100.graph_c0;c37991.graph_c0;c38011.graph_c0;c38146.graph_c0;c38388.graph_c0;c38862.graph_c0;c38862.graph_c1;c40949.graph_c0…	K01858+K01803+K00913+K05857+K00889+K05857+K00888+K10047+K10047+K00469+K05857+K01114+K01803+K00914+K00889+K00469+K00999+K00913+K03103+K05857+K00889+K00469+K00140+K00140+K01803+K01114+K05857+K00140+K00889+K00469+K00913+K01110+K00889+K00888+K01114+K01110+K05857+K00921+K03103+K01092+K10572+K01114+K01114+K00469+K01110+K00469+K01114+K00889+K01110
Glycosylphosphatidylinositol(GPI)-anchor biosynthesis	ko00563	17	c15552.graph_c0;c32927.graph_c0;c33583.graph_c0;c35961.graph_c0;c39316.graph_c0;c41263.graph_c0;c42765.graph_c0;c42879.graph_c0;c43024.graph_c0;c43655.graph_c0;c44782.graph_c0;c46768.graph_c0;c47115.graph_c0;c47237.graph_c0;c47663.graph_c1;c48022.graph_c0;c48022.graph_c1;	K03858+K09658+K05284+K05292+K03434+K05285+K07541+K05283+K07542+K05293+K03859+K05286+K05310+K05289+K03857+K05292+K05292
Glycerophospholipid metabolism	ko00564	53	c10766.graph_c0;c11354.graph_c0;c18430.graph_c0;c22060.graph_c0;c28745.graph_c0;c29058.graph_c0;c29469.graph_c0;c29739.graph_c0;c29754.graph_c0;c30542.graph_c0;c30903.graph_c0;c33119.graph_c0;c33317.graph_c0;c33725.graph_c0;c35182.graph_c0;c35826.graph_c0;c37026.graph_c0;c37208.graph_c0;c37759.graph_c0;c37812.graph_c0;c38421.graph_c0;c38543.graph_c0;c38774.graph_c0;c40070.graph_c0;c40221.graph_c0…	K08730+K13511+K00901+K13508+K13508+K13508+K01114+K06130+K01115+K13508+K00981+K00967+K00999+K00968+K00111+K13510+K00967+K06129+K01047+K01115+K00901+K01126+K13519+K00006+K13506+K00655+K13513+K01114+K13508+K01613+K01613+K00995+K13511+K14674+K13523+K00630+K01114+K01115+K13510+K00993+K06130+K01114+K13508+K13513+K01115+K13508+K01115+K13523+K13513+K01114+K13513+K01114+K01115
Ether lipid metabolism	ko00565	18	c29469.graph_c0;c29754.graph_c0;c35826.graph_c0;c37759.graph_c0;c37812.graph_c0;c38774.graph_c0;c41198.graph_c0;c44642.graph_c0;c46086.graph_c0;c46751.graph_c0;c46853.graph_c1;c47017.graph_c0;c48479.graph_c0;c53780.graph_c0;c57061.graph_c0;c59407.graph_c0;c62085.graph_c0;c66773.graph_c0;	K01114+K01115+K13510+K01047+K01115+K13519+K01114+K14674+K01114+K01115+K13510+K00993+K01114+K01115+K01115+K01114+K01114+K01115
Arachidonic acid metabolism	ko00590	12	c13328.graph_c0;c31094.graph_c0;c32081.graph_c1;c32081.graph_c3;c37408.graph_c0;c37759.graph_c0;c38070.graph_c0;c42152.graph_c0;c43487.graph_c0;c44421.graph_c0;c44642.graph_c0;c48327.graph_c0;	K01254+K00432+K00432+K00432+K00432+K01047+K05309+K00681+K05309+K00681+K14674+K00432
Linoleic acid metabolism	ko00591	2	c45680.graph_c0;c9644.graph_c0;	K00454+K00454
alpha-Linolenic acid metabolism	ko00592	16	c10942.graph_c0;c22476.graph_c0;c30859.graph_c0;c34357.graph_c0;c37759.graph_c0;c40617.graph_c0;c44158.graph_c0;c44642.graph_c0;c44811.graph_c0;c45382.graph_c2;c45680.graph_c0;c46669.graph_c0;c48576.graph_c0;c67780.graph_c0;c69154.graph_c0;c9644.graph_c0;	K00232+K00232+K00232+K00232+K01047+K01723+K00232+K14674+K00232+K10526+K00454+K00232+K00232+K10529+K10525+K00454
Sphingolipid metabolism	ko00600	19	c10289.graph_c0;c14187.graph_c0;c15928.graph_c0;c19141.graph_c0;c22183.graph_c0;c24064.graph_c0;c33831.graph_c0;c34150.graph_c0;c41480.graph_c1;c42170.graph_c0;c42783.graph_c0;c43082.graph_c1;c43147.graph_c0;c43617.graph_c0;c44937.graph_c0;c45234.graph_c0;c46340.graph_c0;c46580.graph_c0;c53675.graph_c0;	K04711+K04713+K04708+K12349+K00654+K00654+K04711+K12349+K07407+K00654+K04715+K04712+K00654+K12309+K04718+K01634+K01190+K12349+K12349
Glycosphingolipid biosynthesis - globo series	ko00603	8	c1647.graph_c0;c41480.graph_c1;c41523.graph_c0;c44911.graph_c0;c46629.graph_c0;c5565.graph_c0;c62069.graph_c0;c7883.graph_c0;	K01988+K07407+K01988+K12373+K12373+K01988+K01988+K01988
Glycosphingolipid biosynthesis - ganglio series	ko00604	3	c43617.graph_c0;c44911.graph_c0;c46629.graph_c0;	K12309+K12373+K12373
Pyruvate metabolism	ko00620	81	c10343.graph_c0;c10479.graph_c0;c10496.graph_c0;c10517.graph_c0;c10607.graph_c0;c10697.graph_c0;c10761.graph_c0;c10904.graph_c0;c10958.graph_c0;c13738.graph_c0;c13998.graph_c0;c14165.graph_c0;c17929.graph_c0;c22729.graph_c0;c23757.graph_c0;c24222.graph_c0;c24577.graph_c0;c25741.graph_c0;c25827.graph_c0;c27132.graph_c0;c28896.graph_c0;c29395.graph_c0;c30387.graph_c0;c30912.graph_c0;c31019.graph_c0…	K00028+K00627+K00873+K00873+K00128+K00626+K01595+K00026+K00029+K00128+K01759+K01610+K00128+K00873+K01759+K01895+K00382+K00873+K00627+K00128+K00128+K00128+K01595+K00025+K00025+K00162+K00026+K00873+K00016+K01610+K01759+K00162+K01512+K00382+K00873+K02160+K00026+K00161+K02160+K00028+K01595+K00128+K00873+K00873+K00627+K00128+K00026+K00873+K14085+K00873+K00626+K00626+K00627+K00873+K01069+K01759+K01649+…
Glyoxylate and dicarboxylate metabolism	ko00630	35	c10477.graph_c0;c10697.graph_c0;c10904.graph_c0;c23052.graph_c0;c28243.graph_c0;c30912.graph_c0;c31019.graph_c0;c32406.graph_c0;c33524.graph_c0;c36870.graph_c1;c36888.graph_c0;c37975.graph_c0;c37975.graph_c1;c38312.graph_c0;c39273.graph_c0;c39613.graph_c0;c41591.graph_c0;c42880.graph_c0;c44064.graph_c0;c44064.graph_c1;c44294.graph_c0;c44953.graph_c0;c45777.graph_c0;c46732.graph_c2;c46938.graph_c0…	K01601+K00626+K00026+K01647+K11517+K00025+K00025+K00026+K11517+K01602+K00026+K01647+K01647+K01455+K01602+K11517+K01681+K00026+K00626+K00626+K11517+K01602+K01637+K11517+K01681+K01602+K01638+K01681+K11517+K01681+K00025+K00122+K00025+K11517+K00122
Propanoate metabolism	ko00640	38	c10514.graph_c0;c10568.graph_c0;c10607.graph_c0;c10697.graph_c0;c13738.graph_c0;c17929.graph_c0;c18269.graph_c0;c24222.graph_c0;c27132.graph_c0;c28896.graph_c0;c29395.graph_c0;c33365.graph_c0;c337.graph_c0;c34191.graph_c0;c36007.graph_c0;c36433.graph_c0;c38808.graph_c0;c38862.graph_c0;c38862.graph_c1;c40801.graph_c0;c41077.graph_c0;c42002.graph_c1;c42443.graph_c0;c43606.graph_c0;c43978.graph_c0;c…	K01900+K01692+K00128+K00626+K00128+K00128+K05605+K01895+K00128+K00128+K00128+K05605+K01692+K00016+K02160+K00249+K02160+K00140+K00140+K00128+K01578+K05605+K00128+K14085+K05605+K00626+K00626+K01692+K00140+K05605+K01962+K01961+K01962+K11262+K00016+K00016+K01962+K00128
Butanoate metabolism	ko00650	28	c10568.graph_c0;c10697.graph_c0;c1985.graph_c0;c24924.graph_c0;c26783.graph_c0;c30163.graph_c0;c32296.graph_c0;c33188.graph_c0;c33545.graph_c0;c337.graph_c0;c34834.graph_c0;c38538.graph_c0;c39338.graph_c0;c41478.graph_c0;c42980.graph_c0;c43130.graph_c0;c43597.graph_c0;c44064.graph_c0;c44064.graph_c1;c44429.graph_c1;c44566.graph_c1;c44876.graph_c0;c48203.graph_c0;c52725.graph_c0;c60256.graph_c0;c6…	K01692+K00626+K01580+K01641+K01652+K01652+K00162+K00074+K01652+K01692+K00162+K00161+K01580+K01653+K01640+K01653+K01580+K00626+K00626+K01652+K01692+K00135+K00161+K01580+K01580+K01652+K01580+K00135
C5-Branched dibasic acid metabolism	ko00660	9	c26783.graph_c0;c30163.graph_c0;c33545.graph_c0;c40785.graph_c0;c40979.graph_c0;c41478.graph_c0;c43130.graph_c0;c44429.graph_c1;c65397.graph_c0;	K01652+K01652+K01652+K01703+K01704+K01653+K01653+K01652+K01652
One carbon pool by folate	ko00670	19	c10909.graph_c0;c23907.graph_c0;c34392.graph_c0;c38943.graph_c0;c39559.graph_c0;c40843.graph_c0;c44552.graph_c0;c44657.graph_c0;c44768.graph_c0;c44844.graph_c0;c45104.graph_c0;c45137.graph_c0;c45345.graph_c0;c45345.graph_c1;c47584.graph_c0;c48564.graph_c0;c53948.graph_c0;c59148.graph_c0;c69074.graph_c0;	K00600+K00600+K00297+K00602+K00605+K01934+K01934+K00604+K00600+K13998+K00600+K00601+K01934+K01934+K00600+K00600+K00600+K00600+K00605
Carbon fixation in photosynthetic organisms	ko00710	97	c10343.graph_c0;c10477.graph_c0;c10496.graph_c0;c10517.graph_c0;c10761.graph_c0;c10904.graph_c0;c10958.graph_c0;c12781.graph_c0;c13557.graph_c0;c13693.graph_c0;c13842.graph_c0;c14165.graph_c0;c20432.graph_c0;c20807.graph_c0;c22719.graph_c0;c22729.graph_c0;c24255.graph_c0;c25690.graph_c0;c25741.graph_c0;c29655.graph_c0;c29766.graph_c0;c30003.graph_c0;c30197.graph_c0;c30387.graph_c0;c30635.graph_c0…	K00028+K01601+K00873+K00873+K01595+K00026+K00029+K05298+K01803+K01623+K01783+K01610+K01100+K01100+K01623+K00873+K01623+K01100+K00873+K05298+K01803+K01807+K01623+K01595+K00813+K00813+K00025+K00025+K00855+K00814+K00026+K00873+K01610+K00873+K01807+K00814+K01623+K01602+K00026+K01783+K00927+K01602+K00028+K00927+K01595+K00927+K01803+K00615+K00873+K00873+K03841+K00026+K00873+K01807+K03841+K03841+K00873+…
Thiamine metabolism	ko00730	7	c17718.graph_c0;c24874.graph_c0;c37244.graph_c0;c44175.graph_c0;c44554.graph_c0;c45736.graph_c0;c45894.graph_c1;	K06928+K11717+K04487+K14153+K03147+K00878+K11717
Riboflavin metabolism	ko00740	8	c32086.graph_c0;c37916.graph_c0;c37919.graph_c0;c41079.graph_c0;c41433.graph_c0;c42487.graph_c0;c42937.graph_c0;c47007.graph_c0;	K14652+K00953+K14652+K00794+K14652+K00793+K11752+K00861
Vitamin B6 metabolism	ko00750	17	c10151.graph_c0;c10286.graph_c0;c10293.graph_c0;c16466.graph_c0;c38926.graph_c1;c40348.graph_c0;c40688.graph_c1;c40699.graph_c0;c42459.graph_c0;c43419.graph_c0;c44543.graph_c0;c44667.graph_c0;c47038.graph_c0;c47038.graph_c1;c55282.graph_c0;c57272.graph_c0;c68035.graph_c0;	K13248+K06215+K06215+K06215+K06215+K06215+K06215+K13248+K00831+K00868+K08681+K13248+K01733+K01733+K06215+K13248+K06215
Nicotinate and nicotinamide metabolism	ko00760	10	c21381.graph_c0;c24317.graph_c0;c33953.graph_c0;c36608.graph_c0;c40039.graph_c0;c42954.graph_c0;c42954.graph_c1;c44180.graph_c0;c45397.graph_c0;c46256.graph_c0;	K00767+K03426+K00763+K03787+K03787+K01950+K01950+K03517+K00858+K00278
Pantothenate and CoA biosynthesis	ko00770	25	c24847.graph_c0;c26783.graph_c0;c30163.graph_c0;c32575.graph_c0;c33354.graph_c0;c33545.graph_c0;c35787.graph_c0;c36527.graph_c0;c37388.graph_c0;c37865.graph_c0;c38932.graph_c0;c41478.graph_c0;c42158.graph_c0;c42363.graph_c0;c43130.graph_c0;c43420.graph_c0;c43730.graph_c0;c44148.graph_c0;c44429.graph_c1;c44887.graph_c0;c45330.graph_c0;c45466.graph_c0;c47109.graph_c0;c65397.graph_c0;c67684.graph_c0;	K00859+K01652+K01652+K01918+K01687+K01652+K00826+K00826+K00826+K00826+K00606+K01653+K01598+K00826+K01653+K01431+K00053+K01922+K01652+K00826+K09680+K00207+K01464+K01652+K01687
Biotin metabolism	ko00780	8	c17414.graph_c0;c19649.graph_c0;c27259.graph_c0;c34347.graph_c0;c35884.graph_c0;c36983.graph_c0;c45537.graph_c0;c68948.graph_c0;	K00652+K00652+K00652+K01012+K01942+K00652+K00833+K00652
Lipoic acid metabolism	ko00785	2	c23486.graph_c0;c46570.graph_c1;	K03801+K03801
Folate biosynthesis	ko00790	9	c13483.graph_c0;c35868.graph_c0;c39452.graph_c1;c39950.graph_c0;c43164.graph_c0;c44844.graph_c0;c46586.graph_c0;c47250.graph_c2;c47382.graph_c0;	K01930+K13941+K01113+K01307+K01633+K13998+K13950+K01930+K01495
Porphyrin and chlorophyll metabolism	ko00860	42	c10475.graph_c0;c10825.graph_c0;c12322.graph_c0;c12780.graph_c0;c22968.graph_c0;c24583.graph_c0;c25814.graph_c0;c28102.graph_c0;c33142.graph_c0;c34163.graph_c0;c34573.graph_c0;c34573.graph_c1;c35015.graph_c0;c35056.graph_c0;c35982.graph_c0;c36696.graph_c0;c37065.graph_c0;c38717.graph_c2;c38902.graph_c0;c39436.graph_c0;c40186.graph_c0;c40568.graph_c0;c41381.graph_c0;c41423.graph_c0;c42356.graph_c0…	K00228+K02492+K01885+K00522+K00522+K00522+K01885+K00510+K03404+K10960+K10960+K10960+K04040+K00522+K02492+K03428+K01599+K01772+K13545+K00231+K01599+K13600+K01719+K01845+K02492+K13606+K13606+K04035+K00218+K03403+K13071+K01885+K03405+K01698+K02259+K01772+K03403+K04035+K00768+K03403+K04035+K10960
Terpenoid backbone biosynthesis	ko00900	42	c10697.graph_c0;c14641.graph_c0;c22803.graph_c0;c24924.graph_c0;c31091.graph_c1;c31174.graph_c0;c33339.graph_c0;c33986.graph_c0;c34163.graph_c0;c34573.graph_c0;c34573.graph_c1;c35116.graph_c0;c36749.graph_c0;c37730.graph_c0;c37737.graph_c0;c38088.graph_c0;c38316.graph_c0;c38914.graph_c0;c38914.graph_c1;c38996.graph_c0;c39202.graph_c0;c39917.graph_c0;c39987.graph_c0;c40430.graph_c0;c41088.graph_c0…	K00626+K00021+K00919+K01641+K01662+K05356+K13789+K01770+K10960+K10960+K10960+K00021+K14066+K00787+K13789+K00869+K00099+K00787+K00787+K01823+K03526+K00021+K13789+K00991+K01597+K00938+K03527+K11778+K11778+K01662+K00626+K00626+K11778+K00021+K00021+K00021+K11778+K11778+K11778+K03526+K11778+K10960
Limonene and pinene degradation	ko00903	15	c10568.graph_c0;c10607.graph_c0;c13738.graph_c0;c17929.graph_c0;c25986.graph_c0;c27132.graph_c0;c28896.graph_c0;c29395.graph_c0;c337.graph_c0;c38710.graph_c0;c40801.graph_c0;c42443.graph_c0;c44566.graph_c1;c66266.graph_c0;c68941.graph_c0;	K01692+K00128+K00128+K00128+K00517+K00128+K00128+K00128+K01692+K00120+K00128+K00128+K01692+K00517+K00128
Diterpenoid biosynthesis	ko00904	14	c30745.graph_c0;c31327.graph_c0;c33429.graph_c0;c35773.graph_c0;c42073.graph_c0;c46971.graph_c0;c50510.graph_c0;c57158.graph_c0;c62212.graph_c0;c62259.graph_c0;c62269.graph_c0;c62374.graph_c0;c62477.graph_c0;c65325.graph_c0;	K04120+K04123+K04121+K04122+K04121+K04123+K04123+K04120+K04122+K04123+K04125+K04120+K04122+K04125
Brassinosteroid biosynthesis	ko00905	4	c37181.graph_c0;c37487.graph_c0;c37842.graph_c0;c42080.graph_c0;	K09591+K12639+K12637+K09587
Carotenoid biosynthesis	ko00906	30	c10970.graph_c0;c15393.graph_c0;c20114.graph_c0;c23446.graph_c0;c25073.graph_c0;c26836.graph_c0;c27080.graph_c0;c27127.graph_c0;c27787.graph_c0;c29905.graph_c0;c31433.graph_c0;c32260.graph_c0;c35287.graph_c0;c37287.graph_c0;c38995.graph_c0;c39225.graph_c0;c39709.graph_c0;c42632.graph_c0;c42847.graph_c1;c43975.graph_c0;c45389.graph_c0;c45460.graph_c0;c45612.graph_c0;c45967.graph_c0;c46230.graph_c0…	K02291+K00514+K00514+K14593+K09839+K00514+K02294+K00514+K09838+K09843+K09840+K09841+K02293+K02291+K09840+K09840+K06444+K09840+K09843+K09837+K06443+K00514+K09843+K09835+K14606+K09842+K09843+K09840+K02291+K09843
Zeatin biosynthesis	ko00908	16	c15599.graph_c0;c24501.graph_c0;c29480.graph_c0;c3217.graph_c0;c32283.graph_c0;c38508.graph_c0;c38858.graph_c1;c44835.graph_c0;c45029.graph_c0;c45980.graph_c0;c49442.graph_c0;c51962.graph_c0;c52224.graph_c0;c53793.graph_c0;c66970.graph_c0;c8153.graph_c0;	K00279+K10760+K00279+K13495+K10717+K00791+K10760+K00279+K00791+K00279+K10760+K10760+K10760+K13495+K10760+K13495
Nitrogen metabolism	ko00910	38	c10772.graph_c0;c14016.graph_c0;c14180.graph_c0;c15496.graph_c0;c18361.graph_c0;c27973.graph_c0;c29686.graph_c0;c33742.graph_c0;c33789.graph_c0;c33883.graph_c0;c34707.graph_c0;c36405.graph_c0;c38032.graph_c0;c38312.graph_c0;c38600.graph_c0;c38796.graph_c0;c39559.graph_c0;c39878.graph_c2;c40124.graph_c0;c40239.graph_c1;c40541.graph_c0;c41756.graph_c0;c42522.graph_c0;c43448.graph_c0;c45011.graph_c0…	K01915+K01673+K01674+K01915+K10775+K01915+K01915+K01915+K10775+K01674+K01673+K10775+K00262+K01455+K00366+K01953+K00605+K00261+K01760+K01673+K01674+K01673+K00264+K01953+K01674+K00261+K01501+K01673+K00284+K01501+K10775+K01673+K01915+K01915+K10775+K00264+K00605+K00360
Sulfur metabolism	ko00920	30	c10354.graph_c0;c13439.graph_c0;c14458.graph_c0;c15498.graph_c0;c22675.graph_c0;c23413.graph_c0;c30633.graph_c0;c30819.graph_c0;c31667.graph_c0;c35339.graph_c0;c36207.graph_c0;c37423.graph_c0;c38984.graph_c0;c39524.graph_c0;c40124.graph_c0;c40421.graph_c0;c41210.graph_c0;c41321.graph_c0;c41398.graph_c0;c42532.graph_c0;c42699.graph_c0;c43441.graph_c1;c45604.graph_c1;c45604.graph_c2;c48566.graph_c0…	K01738+K13034+K00860+K01738+K01738+K00640+K00860+K01738+K13811+K00860+K01082+K01738+K01082+K00387+K01760+K00640+K01082+K00860+K00387+K13811+K01738+K01739+K00392+K00392+K00860+K00640+K13811+K13034+K00392+K01739
Phenylpropanoid biosynthesis	ko00940	85	c10104.graph_c0;c10367.graph_c0;c10544.graph_c0;c11263.graph_c0;c11634.graph_c0;c13354.graph_c0;c14455.graph_c0;c16232.graph_c0;c1672.graph_c0;c18361.graph_c0;c18597.graph_c0;c19770.graph_c0;c20317.graph_c0;c2195.graph_c0;c22377.graph_c0;c24451.graph_c0;c24524.graph_c0;c26167.graph_c0;c27448.graph_c0;c28136.graph_c0;c28932.graph_c0;c29409.graph_c0;c2988.graph_c0;c30035.graph_c0;c30206.graph_c0;c3…	K00083+K00430+K09754+K00430+K13065+K00487+K09754+K00487+K05350+K10775+K00588+K13065+K00430+K00430+K00083+K13065+K00588+K13065+K01188+K00430+K13065+K09755+K00430+K00588+K13065+K00430+K10775+K05350+K00430+K00430+K00430+K00430+K10775+K00430+K09753+K00588+K00430+K13065+K12355+K01904+K01188+K00083+K00083+K05349+K00430+K13065+K00430+K13065+K01904+K01904+K00430+K00430+K13065+K00430+K09754+K00430+K05350+…
Flavonoid biosynthesis	ko00941	42	c10544.graph_c0;c11634.graph_c0;c13354.graph_c0;c14455.graph_c0;c16232.graph_c0;c18597.graph_c0;c19770.graph_c0;c24451.graph_c0;c24524.graph_c0;c26167.graph_c0;c26328.graph_c0;c28932.graph_c0;c30035.graph_c0;c30206.graph_c0;c33983.graph_c0;c36612.graph_c0;c37193.graph_c0;c37892.graph_c0;c39007.graph_c0;c39511.graph_c0;c40431.graph_c0;c40983.graph_c0;c42130.graph_c0;c42382.graph_c0;c43490.graph_c0…	K09754+K13065+K00487+K09754+K00487+K00588+K13065+K13065+K00588+K13065+K00660+K13065+K00588+K13065+K01859+K00091+K00588+K13065+K13082+K00660+K13065+K08695+K13065+K05280+K05277+K13065+K00660+K09754+K00475+K09754+K09754+K13081+K09754+K13065+K13082+K13065+K09754+K13081+K13065+K00588+K05278+K00660
Flavone and flavonol biosynthesis	ko00944	2	c28161.graph_c0;c42382.graph_c0;	K05279+K05280
Stilbenoid, diarylheptanoid and gingerol biosynthesis	ko00945	29	c10544.graph_c0;c11634.graph_c0;c13354.graph_c0;c14455.graph_c0;c16232.graph_c0;c18597.graph_c0;c19770.graph_c0;c24451.graph_c0;c24524.graph_c0;c25986.graph_c0;c26167.graph_c0;c28932.graph_c0;c30035.graph_c0;c30206.graph_c0;c37193.graph_c0;c37892.graph_c0;c40431.graph_c0;c42130.graph_c0;c43833.graph_c0;c45600.graph_c0;c48409.graph_c0;c48482.graph_c0;c49183.graph_c0;c4935.graph_c0;c50350.graph_c0;…	K09754+K13065+K00487+K09754+K00487+K00588+K13065+K13065+K00588+K00517+K13065+K13065+K00588+K13065+K00588+K13065+K13065+K13065+K13065+K09754+K09754+K09754+K09754+K13065+K13065+K09754+K13065+K00588+K00517
Isoquinoline alkaloid biosynthesis	ko00950	15	c14155.graph_c0;c20489.graph_c0;c30635.graph_c0;c30883.graph_c0;c33399.graph_c0;c36879.graph_c0;c40731.graph_c0;c41025.graph_c0;c41467.graph_c2;c45746.graph_c0;c47373.graph_c0;c63428.graph_c0;c66286.graph_c0;c66522.graph_c0;c9026.graph_c0;	K00276+K01592+K00813+K00813+K00276+K00276+K00815+K00276+K00815+K00813+K01592+K01592+K01592+K00813+K01592
Tropane, piperidine and pyridine alkaloid biosynthesis	ko00960	16	c14155.graph_c0;c15075.graph_c0;c30635.graph_c0;c30883.graph_c0;c32604.graph_c0;c33399.graph_c0;c34180.graph_c0;c36455.graph_c0;c36879.graph_c0;c40731.graph_c0;c40844.graph_c0;c41025.graph_c0;c41467.graph_c2;c45746.graph_c0;c51138.graph_c0;c66522.graph_c0;	K00276+K08081+K00813+K00813+K08081+K00276+K08081+K00817+K00276+K00815+K08081+K00276+K00815+K00813+K08081+K00813
Glucosinolate biosynthesis	ko00966	1	c69282.graph_c0;	K01649
Aminoacyl-tRNA biosynthesis	ko00970	80	c10249.graph_c0;c10299.graph_c1;c10555.graph_c0;c10597.graph_c0;c10655.graph_c0;c10686.graph_c0;c11138.graph_c0;c12322.graph_c0;c12759.graph_c0;c13789.graph_c0;c15835.graph_c0;c17622.graph_c0;c20181.graph_c0;c21130.graph_c0;c21220.graph_c0;c21255.graph_c0;c22666.graph_c0;c23087.graph_c0;c23353.graph_c0;c23427.graph_c0;c24047.graph_c0;c24047.graph_c1;c24520.graph_c0;c25814.graph_c0;c26940.graph_c0…	K01868+K01874+K01893+K01873+K01873+K01893+K01869+K01885+K01869+K01868+K01868+K01869+K01881+K01881+K01869+K01881+K01873+K01893+K01875+K01869+K01869+K01869+K01875+K01885+K01869+K01869+K01868+K01869+K01876+K01869+K01866+K01893+K01866+K01887+K01889+K01874+K01867+K04567+K01886+K01883+K01870+K01876+K01874+K02434+K04567+K01875+K01892+K01881+K01872+K01868+K01889+K14164+K01873+K00604+K01870+K01883+K01883+…
Biosynthesis of unsaturated fatty acids	ko01040	30	c10720.graph_c0;c10942.graph_c0;c10954.graph_c0;c14173.graph_c0;c16312.graph_c0;c22476.graph_c0;c27114.graph_c0;c30859.graph_c0;c31708.graph_c0;c32375.graph_c0;c32700.graph_c1;c34357.graph_c0;c39223.graph_c0;c40419.graph_c0;c41567.graph_c1;c43527.graph_c0;c44158.graph_c0;c44303.graph_c0;c44811.graph_c0;c45468.graph_c1;c46003.graph_c0;c46635.graph_c0;c46669.graph_c0;c46981.graph_c0;c48373.graph_c0…	K03921+K00232+K00507+K10256+K10255+K00232+K00507+K00232+K00059+K00507+K07513+K00232+K10257+K10257+K10258+K03921+K00232+K03921+K00232+K07513+K00059+K10258+K00232+K00059+K10257+K00232+K10256+K10256+K00507+K00507
ABC transporters	ko02010	10	c14415.graph_c0;c24294.graph_c0;c26821.graph_c0;c3338.graph_c0;c42771.graph_c0;c44972.graph_c0;c47006.graph_c0;c48068.graph_c0;c48074.graph_c0;c7191.graph_c0;	K05658+K05658+K05658+K05658+K05663+K05658+K05674+K05658+K05658+K05658
Ribosome biogenesis in eukaryotes	ko03008	88	c10088.graph_c0;c10585.graph_c0;c10589.graph_c0;c10903.graph_c0;c14321.graph_c0;c14326.graph_c0;c15048.graph_c0;c15728.graph_c0;c19098.graph_c0;c23480.graph_c0;c25159.graph_c0;c28031.graph_c0;c29704.graph_c0;c30852.graph_c0;c31944.graph_c0;c32044.graph_c0;c32044.graph_c1;c33025.graph_c0;c33034.graph_c0;c33619.graph_c0;c33619.graph_c1;c33715.graph_c0;c33880.graph_c0;c34070.graph_c0;c34445.graph_c0…	K14564+K07936+K14563+K11131+K07936+K03115+K07178+K14567+K14553+K11130+K14553+K14538+K02218+K14539+K07936+K07936+K07936+K03097+K02218+K03097+K03097+K14565+K12619+K11128+K14548+K14559+K14571+K03097+K12845+K03537+K14559+K03115+K14546+K12619+K14546+K14545+K14544+K14571+K14521+K03115+K14568+K14574+K14574+K11883+K14564+K07179+K13288+K14537+K03264+K14536+K14566+K14535+K14554+K14561+K14570+K14290+K14556+…
Ribosome	ko03010	189	c10360.graph_c0;c10410.graph_c0;c10423.graph_c0;c10427.graph_c0;c10432.graph_c0;c10436.graph_c0;c10436.graph_c1;c10441.graph_c0;c10443.graph_c0;c10445.graph_c0;c10449.graph_c0;c10467.graph_c0;c10486.graph_c0;c10489.graph_c0;c10505.graph_c0;c10513.graph_c0;c10591.graph_c0;c10603.graph_c0;c10611.graph_c0;c10634.graph_c0;c10936.graph_c0;c13289.graph_c0;c13303.graph_c0;c13341.graph_c0;c13343.graph_c0…	K02989+K02870+K02985+K02913+K02905+K02976+K02976+K02901+K02877+K02910+K02960+K02910+K02918+K02903+K02898+K02917+K02943+K02915+K02949+K02940+K02995+K02984+K02896+K02966+K02983+K02865+K02966+K02870+K02921+K02898+K02912+K02920+K02955+K02955+K02989+K02901+K02924+K02923+K02899+K02924+K02883+K02955+K02912+K02917+K02997+K02875+K02951+K02943+K02991+K02882+K02875+K02957+K02918+K02937+K02910+K02991+K02991+…
RNA transport	ko03013	151	c10222.graph_c0;c10254.graph_c0;c10363.graph_c0;c10460.graph_c0;c10541.graph_c1;c10585.graph_c0;c10645.graph_c0;c10744.graph_c0;c10843.graph_c0;c10889.graph_c0;c10941.graph_c0;c13011.graph_c0;c13813.graph_c0;c13860.graph_c0;c14051.graph_c0;c14235.graph_c0;c14321.graph_c0;c14385.graph_c0;c1445.graph_c0;c14936.graph_c0;c16325.graph_c0;c16915.graph_c0;c18859.graph_c0;c20648.graph_c0;c22927.graph_c0;…	K03257+K14297+K03259+K12160+K03241+K07936+K14293+K12882+K13151+K03257+K03257+K03239+K14324+K03237+K13025+K13137+K07936+K03248+K03243+K12160+K14293+K03231+K03243+K00784+K12875+K13126+K03257+K13126+K03680+K03242+K14004+K03113+K03252+K12160+K12881+K03252+K03252+K12812+K05019+K14306+K12880+K03259+K14324+K12883+K07936+K07936+K07936+K03259+K03247+K03249+K14004+K10577+K14319+K14327+K14320+K12875+K03252+…
mRNA surveillance pathway	ko03015	88	c10744.graph_c0;c11137.graph_c0;c12100.graph_c0;c13813.graph_c0;c13853.graph_c0;c13853.graph_c1;c14019.graph_c0;c14051.graph_c0;c14567.graph_c0;c14768.graph_c0;c19460.graph_c0;c22927.graph_c0;c22981.graph_c0;c23449.graph_c0;c24629.graph_c0;c24998.graph_c0;c25463.graph_c0;c27060.graph_c0;c27371.graph_c0;c28619.graph_c0;c29528.graph_c0;c30748.graph_c0;c31831.graph_c0;c32221.graph_c0;c32562.graph_c0…	K12882+K14411+K14411+K14324+K03456+K03456+K04354+K13025+K14411+K14407+K14411+K12875+K13126+K13126+K04382+K14396+K14411+K03265+K12881+K12812+K14411+K14324+K12883+K06965+K11583+K11584+K04354+K04382+K14376+K03265+K14327+K04382+K14411+K12875+K11584+K14399+K14411+K14376+K13114+K14327+K14376+K14376+K14328+K13917+K12876+K11584+K13126+K12881+K12881+K14376+K12881+K14325+K00565+K03456+K14402+K13917+K14408+…
RNA degradation	ko03018	73	c10417.graph_c0;c13431.graph_c0;c13708.graph_c0;c16141.graph_c0;c16151.graph_c0;c17055.graph_c0;c22721.graph_c0;c22952.graph_c0;c22981.graph_c0;c23449.graph_c0;c26529.graph_c0;c28074.graph_c0;c28248.graph_c0;c28805.graph_c0;c29774.graph_c0;c30785.graph_c0;c31738.graph_c0;c32850.graph_c0;c32955.graph_c0;c33121.graph_c0;c33880.graph_c0;c34362.graph_c0;c34402.graph_c0;c34911.graph_c0;c35851.graph_c0…	K12625+K12624+K12614+K12620+K12617+K12606+K12611+K12620+K13126+K13126+K03679+K11600+K03681+K12611+K12586+K12608+K01689+K12623+K01148+K12602+K12619+K03678+K12626+K12580+K12592+K12621+K12621+K12619+K01689+K12613+K12617+K03514+K12608+K13126+K04043+K12593+K12606+K12627+K01689+K12590+K12616+K12614+K12607+K12603+K04077+K12598+K10643+K12581+K03654+K01689+K12598+K14442+K12600+K12619+K10643+K00962+K14442+…
RNA polymerase	ko03020	39	c10120.graph_c0;c10755.graph_c0;c13787.graph_c0;c15773.graph_c0;c22573.graph_c0;c22790.graph_c0;c23014.graph_c0;c23535.graph_c0;c24554.graph_c0;c25268.graph_c0;c26427.graph_c0;c26688.graph_c0;c29193.graph_c0;c31863.graph_c0;c32269.graph_c0;c32435.graph_c0;c34483.graph_c1;c37242.graph_c0;c39574.graph_c0;c41672.graph_c0;c42676.graph_c0;c44221.graph_c0;c44979.graph_c0;c45056.graph_c0;c45130.graph_c1…	K03046+K03012+K03008+K03019+K03016+K03011+K03015+K03006+K03013+K03007+K03006+K03043+K03023+K03014+K03012+K03016+K03014+K03006+K03022+K03020+K03043+K03040+K14721+K03024+K03013+K03002+K03021+K03025+K03010+K03027+K03046+K03018+K03002+K03017+K03013+K03009+K03046+K03013+K03007
Basal transcription factors	ko03022	46	c10321.graph_c0;c10535.graph_c0;c11609.graph_c0;c11609.graph_c1;c22972.graph_c0;c23414.graph_c0;c24423.graph_c0;c24730.graph_c0;c25238.graph_c0;c25329.graph_c0;c28077.graph_c0;c28079.graph_c0;c28193.graph_c0;c30650.graph_c0;c31124.graph_c0;c31646.graph_c0;c32247.graph_c0;c33061.graph_c0;c33428.graph_c0;c33870.graph_c0;c34125.graph_c1;c35279.graph_c0;c35701.graph_c0;c36195.graph_c0;c37884.graph_c0…	K03131+K03127+K03124+K03124+K03123+K03130+K03134+K03139+K03126+K03141+K03125+K03139+K03132+K03125+K03126+K03125+K10845+K03136+K03125+K10842+K03137+K03141+K03131+K03135+K03136+K10844+K03131+K03125+K03122+K03141+K03124+K03126+K03143+K03142+K03120+K14535+K03128+K03125+K03144+K03124+K10843+K02202+K03125+K03120+K03133+K06634
DNA replication	ko03030	39	c10979.graph_c0;c14640.graph_c0;c19243.graph_c0;c22861.graph_c0;c29326.graph_c0;c29630.graph_c0;c30809.graph_c0;c32384.graph_c0;c32681.graph_c0;c32920.graph_c0;c33251.graph_c0;c33701.graph_c1;c35187.graph_c0;c35230.graph_c0;c37305.graph_c0;c37409.graph_c0;c37933.graph_c0;c38667.graph_c0;c39744.graph_c0;c41232.graph_c0;c41585.graph_c0;c42841.graph_c0;c42972.graph_c0;c43648.graph_c1;c44188.graph_c0…	K03505+K03111+K02542+K07466+K04802+K07466+K02210+K02328+K02541+K10739+K02327+K10745+K04799+K07466+K02209+K10744+K10739+K10747+K07466+K02540+K02541+K02335+K10743+K02684+K02321+K03504+K02320+K10755+K02324+K10756+K07466+K02212+K10754+K02685+K10755+K02540+K10742+K02325+K02325
Spliceosome	ko03040	171	c10208.graph_c0;c10210.graph_c0;c10390.graph_c0;c10417.graph_c0;c10637.graph_c0;c10744.graph_c0;c11103.graph_c0;c13236.graph_c0;c13431.graph_c0;c13522.graph_c0;c14051.graph_c0;c15940.graph_c0;c16029.graph_c0;c16313.graph_c0;c16428.graph_c0;c16715.graph_c0;c17539.graph_c0;c18255.graph_c0;c19728.graph_c0;c20863.graph_c0;c21384.graph_c0;c22430.graph_c0;c22927.graph_c0;c22995.graph_c0;c23018.graph_c0…	K12856+K12856+K12819+K12625+K11087+K12882+K12856+K12856+K12624+K03283+K13025+K06063+K11984+K12830+K06063+K03283+K12815+K12813+K12856+K12856+K03283+K12832+K12875+K12846+K03283+K03283+K12863+K12856+K12863+K12815+K12855+K12811+K03283+K12818+K12881+K12856+K12816+K12825+K12812+K03283+K03283+K12880+K12815+K03283+K11097+K03283+K12856+K12862+K12871+K12897+K03283+K12883+K03283+K12836+K12818+K03283+K12623+…
Proteasome	ko03050	52	c10700.graph_c0;c11741.graph_c0;c12145.graph_c0;c13618.graph_c0;c14059.graph_c0;c15420.graph_c0;c15420.graph_c1;c21303.graph_c0;c22988.graph_c0;c23926.graph_c0;c25070.graph_c0;c29773.graph_c0;c29786.graph_c0;c30019.graph_c0;c30672.graph_c0;c31039.graph_c0;c31082.graph_c0;c31362.graph_c0;c31383.graph_c0;c32285.graph_c0;c32429.graph_c0;c32508.graph_c0;c34227.graph_c0;c34444.graph_c0;c34959.graph_c0…	K03033+K06699+K03030+K02738+K03066+K02728+K02728+K03030+K03064+K02726+K03033+K03033+K03061+K03032+K02727+K03031+K02735+K03032+K02735+K03035+K03062+K02730+K02732+K03039+K02726+K02725+K06700+K02739+K02737+K03029+K02738+K03038+K02728+K06700+K03037+K03038+K03036+K02729+K03028+K06699+K03065+K03029+K02736+K10881+K02734+K11599+K03032+K03030+K03032+K03030+K03066+K02735
Protein export	ko03060	37	c13655.graph_c0;c14127.graph_c0;c15781.graph_c0;c16845.graph_c0;c22907.graph_c0;c23188.graph_c0;c27838.graph_c0;c28249.graph_c0;c30779.graph_c0;c31764.graph_c0;c33863.graph_c0;c34047.graph_c0;c34332.graph_c0;c35843.graph_c1;c37329.graph_c0;c37618.graph_c0;c37832.graph_c0;c38319.graph_c0;c39758.graph_c0;c40972.graph_c0;c41098.graph_c0;c41698.graph_c0;c42798.graph_c0;c45443.graph_c0;c45866.graph_c2…	K09490+K10956+K09540+K03107+K09481+K07342+K03107+K12947+K12272+K03100+K09490+K12947+K07342+K13280+K09481+K03100+K03116+K09648+K03108+K09647+K03109+K12272+K03217+K12275+K03217+K09647+K10956+K10956+K07342+K10956+K03106+K03110+K03217+K13431+K03070+K09490+K03100
Base excision repair	ko03410	29	c10199.graph_c0;c10979.graph_c0;c20576.graph_c0;c22412.graph_c0;c28697.graph_c1;c29326.graph_c0;c31624.graph_c0;c32384.graph_c0;c33251.graph_c0;c34772.graph_c0;c35187.graph_c0;c35474.graph_c0;c36641.graph_c0;c37591.graph_c0;c37850.graph_c0;c38499.graph_c0;c38549.graph_c0;c38667.graph_c0;c39295.graph_c0;c41076.graph_c0;c42107.graph_c0;c42841.graph_c0;c44404.graph_c0;c44517.graph_c0;c44926.graph_c0…	K10773+K03505+K10798+K10798+K01246+K04802+K10563+K02328+K02327+K10772+K04799+K03648+K10803+K01246+K01247+K01247+K03652+K10747+K01246+K10773+K10563+K02335+K03504+K01142+K02324+K10798+K03575+K02325+K02325
Nucleotide excision repair	ko03420	47	c10979.graph_c0;c13748.graph_c0;c13871.graph_c0;c16237.graph_c0;c22861.graph_c0;c25329.graph_c0;c29326.graph_c0;c29630.graph_c0;c31818.graph_c0;c32247.graph_c0;c32384.graph_c0;c32920.graph_c0;c33251.graph_c0;c33870.graph_c0;c35230.graph_c0;c35279.graph_c0;c37933.graph_c0;c38667.graph_c0;c39066.graph_c0;c39744.graph_c0;c39958.graph_c0;c40720.graph_c0;c42841.graph_c0;c42906.graph_c0;c43037.graph_c0…	K03505+K10839+K03868+K10839+K07466+K03141+K04802+K07466+K03868+K10845+K02328+K10739+K02327+K10842+K07466+K03141+K10739+K10747+K10846+K07466+K10844+K03141+K02335+K03143+K03142+K10609+K03144+K03504+K10140+K10755+K02324+K10756+K10849+K10848+K10843+K02202+K07466+K10754+K10755+K10839+K10610+K10841+K10570+K10838+K06634+K02325+K02325
Mismatch repair	ko03430	27	c10979.graph_c0;c14640.graph_c0;c22861.graph_c0;c25678.graph_c1;c29326.graph_c0;c29630.graph_c0;c32384.graph_c0;c32920.graph_c0;c33015.graph_c0;c33251.graph_c0;c34810.graph_c0;c35230.graph_c0;c37933.graph_c0;c38667.graph_c0;c39744.graph_c0;c44103.graph_c0;c44404.graph_c0;c44606.graph_c0;c44984.graph_c0;c45269.graph_c0;c45528.graph_c0;c45935.graph_c0;c45992.graph_c0;c46523.graph_c0;c46965.graph_c0…	K03505+K03111+K07466+K08739+K04802+K07466+K02328+K10739+K08735+K02327+K10746+K07466+K10739+K10747+K07466+K10746+K03504+K10755+K10756+K07466+K10754+K10755+K08736+K10858+K08734+K07456+K08737
Homologous recombination	ko03440	37	c10250.graph_c0;c10979.graph_c0;c14640.graph_c0;c18396.graph_c0;c22861.graph_c0;c28966.graph_c0;c29630.graph_c0;c32384.graph_c0;c32748.graph_c0;c32920.graph_c0;c33251.graph_c0;c33390.graph_c0;c35230.graph_c0;c37933.graph_c0;c38695.graph_c0;c39637.graph_c0;c39744.graph_c0;c40143.graph_c0;c40899.graph_c0;c41958.graph_c0;c42841.graph_c0;c44019.graph_c0;c44404.graph_c0;c44595.graph_c0;c45269.graph_c0…	K04482+K03505+K03111+K08991+K07466+K08991+K07466+K02328+K10901+K10739+K02327+K03553+K07466+K10739+K10879+K10866+K07466+K10869+K03655+K10870+K02335+K03165+K03504+K03553+K07466+K10875+K10871+K03165+K10901+K10901+K10865+K08775+K08991+K10881+K10866+K10880+K10880
Non-homologous end-joining	ko03450	9	c35187.graph_c0;c39342.graph_c0;c39342.graph_c1;c39637.graph_c0;c39983.graph_c0;c42084.graph_c0;c46612.graph_c0;c47396.graph_c0;c49052.graph_c0;	K04799+K10886+K10886+K10866+K10884+K10885+K10777+K10865+K10866
Phosphatidylinositol signaling system	ko04070	34	c15275.graph_c0;c18430.graph_c0;c19325.graph_c0;c22447.graph_c1;c22661.graph_c0;c22804.graph_c0;c23698.graph_c0;c24591.graph_c0;c24591.graph_c1;c28429.graph_c0;c30903.graph_c0;c31507.graph_c0;c32029.graph_c0;c33317.graph_c0;c33802.graph_c0;c36100.graph_c0;c38011.graph_c0;c38146.graph_c0;c38421.graph_c0;c43735.graph_c0;c44761.graph_c0;c45300.graph_c0;c45439.graph_c0;c45590.graph_c0;c45725.graph_c0…	K00913+K00901+K05857+K02183+K00889+K05857+K00888+K10047+K10047+K05857+K00981+K00914+K00889+K00999+K02183+K00913+K05857+K00889+K00901+K05857+K00889+K00913+K01110+K00889+K00888+K01110+K05857+K00921+K01092+K10572+K02183+K01110+K00889+K01110
Plant hormone signal transduction	ko04075	163	c10273.graph_c0;c10783.graph_c0;c10823.graph_c0;c11002.graph_c0;c11228.graph_c0;c11352.graph_c0;c11522.graph_c0;c12056.graph_c0;c12589.graph_c0;c12873.graph_c0;c12873.graph_c1;c14107.graph_c0;c14192.graph_c0;c14630.graph_c0;c14980.graph_c0;c15859.graph_c0;c16666.graph_c0;c20939.graph_c0;c22472.graph_c0;c22501.graph_c0;c22659.graph_c0;c22739.graph_c0;c22805.graph_c0;c23214.graph_c0;c23372.graph_c0…	K14496+K14497+K14488+K14488+K14488+K14431+K14491+K14488+K14492+K14488+K14488+K14494+K13464+K14488+K14512+K14496+K14488+K14488+K13464+K14502+K14490+K14506+K14500+K14514+K14488+K14488+K14432+K13946+K14493+K14432+K14490+K14487+K14488+K14498+K13946+K13946+K14490+K14510+K14488+K14497+K13464+K13946+K14498+K14497+K14505+K14492+K14502+K14497+K14498+K14498+K14497+K14488+K14491+K13464+K14488+K14487+K14488+…
Ubiquitin mediated proteolysis	ko04120	105	c10265.graph_c0;c10431.graph_c0;c10548.graph_c0;c12407.graph_c0;c12480.graph_c0;c13380.graph_c0;c13732.graph_c0;c13871.graph_c0;c15632.graph_c0;c15784.graph_c0;c16501.graph_c0;c17031.graph_c0;c18622.graph_c0;c21111.graph_c0;c22119.graph_c0;c22852.graph_c1;c22852.graph_c2;c23851.graph_c0;c23961.graph_c0;c25059.graph_c0;c25807.graph_c0;c27006.graph_c0;c27006.graph_c2;c28091.graph_c0;c28888.graph_c0…	K04506+K10575+K10144+K10578+K10578+K06689+K10580+K03868+K03357+K10686+K04506+K03363+K10578+K10578+K10578+K10579+K10579+K10578+K10578+K06689+K03178+K03178+K03178+K10579+K10598+K10578+K10684+K06688+K10578+K03352+K03363+K04506+K03363+K03868+K03873+K03347+K03363+K10573+K10577+K10601+K10583+K10576+K10579+K10685+K03353+K10144+K03094+K03869+K04506+K03354+K10591+K09561+K10578+K04649+K04649+K03347+K03347+…
Sulfur relay system	ko04122	8	c35031.graph_c0;c37244.graph_c0;c40519.graph_c0;c42524.graph_c0;c45050.graph_c0;c46192.graph_c0;c46355.graph_c0;c46450.graph_c0;	K12161+K04487+K03639+K14168+K00566+K01011+K03639+K14169
SNARE interactions in vesicular transport	ko04130	16	c14087.graph_c0;c14134.graph_c0;c15991.graph_c0;c16323.graph_c0;c27995.graph_c0;c28142.graph_c0;c28470.graph_c0;c33363.graph_c0;c34653.graph_c0;c36788.graph_c0;c37521.graph_c0;c38642.graph_c0;c39905.graph_c0;c42349.graph_c0;c45064.graph_c0;c46479.graph_c1;	K08517+K08504+K08495+K08498+K08492+K08490+K08493+K08495+K08515+K08516+K08497+K08515+K08489+K08496+K08490+K08507
Regulation of autophagy	ko04140	20	c1229.graph_c0;c28867.graph_c0;c30795.graph_c0;c31322.graph_c0;c31507.graph_c0;c32493.graph_c0;c33070.graph_c0;c33759.graph_c0;c33847.graph_c0;c34990.graph_c0;c35581.graph_c0;c36609.graph_c0;c38178.graph_c0;c40335.graph_c0;c40365.graph_c0;c44028.graph_c0;c45144.graph_c0;c45418.graph_c0;c53817.graph_c0;c64607.graph_c0;	K08341+K08341+K08341+K08341+K00914+K08341+K08342+K08336+K07198+K08339+K08334+K08269+K08343+K08341+K08269+K08337+K08333+K08341+K08341+K08341
Protein processing in endoplasmic reticulum	ko04141	180	c10431.graph_c0;c10569.graph_c0;c10596.graph_c0;c12407.graph_c0;c12480.graph_c0;c13380.graph_c0;c13486.graph_c0;c13512.graph_c0;c13522.graph_c0;c13655.graph_c0;c13748.graph_c0;c13854.graph_c0;c13860.graph_c0;c13871.graph_c0;c14127.graph_c0;c14262.graph_c0;c15781.graph_c0;c16237.graph_c0;c16715.graph_c0;c18622.graph_c0;c21111.graph_c0;c21384.graph_c0;c22119.graph_c0;c22479.graph_c0;c22827.graph_c0…	K10575+K09503+K13525+K10578+K10578+K06689+K12668+K13993+K03283+K09490+K10839+K07953+K03237+K03868+K10956+K01228+K09540+K10839+K03283+K10578+K10578+K03283+K10578+K14006+K14007+K09481+K03283+K03283+K10666+K07342+K13989+K10578+K10578+K10088+K14004+K06689+K04079+K03283+K09580+K09487+K10666+K07151+K04079+K09517+K10578+K03283+K03283+K01230+K10578+K03283+K14007+K03283+K03283+K03868+K03283+K13993+K14016+…
Endocytosis	ko04144	89	c13522.graph_c0;c13569.graph_c0;c13591.graph_c0;c13621.graph_c0;c13756.graph_c0;c14157.graph_c0;c14231.graph_c1;c15273.graph_c0;c16176.graph_c0;c16715.graph_c0;c18762.graph_c0;c21384.graph_c0;c22559.graph_c0;c22559.graph_c1;c22640.graph_c0;c22661.graph_c0;c23018.graph_c0;c23018.graph_c1;c25087.graph_c0;c25162.graph_c0;c26043.graph_c0;c26420.graph_c0;c26633.graph_c0;c29185.graph_c0;c29248.graph_c0…	K03283+K12198+K11824+K12199+K07897+K12194+K11827+K04646+K04646+K03283+K01528+K03283+K12197+K12197+K12195+K00889+K03283+K03283+K12471+K12194+K04646+K04646+K03283+K04646+K12193+K03283+K03283+K01115+K03283+K03283+K03283+K12193+K03283+K00889+K03283+K11866+K07897+K03283+K12492+K11826+K12200+K12486+K01115+K00889+K03283+K04646+K10591+K12489+K11866+K12189+K03283+K12493+K12486+K12185+K12489+K12492+K12493+…
Phagosome	ko04145	66	c10379.graph_c0;c10383.graph_c0;c10532.graph_c0;c10583.graph_c0;c10639.graph_c0;c13756.graph_c0;c14087.graph_c0;c14127.graph_c0;c14404.graph_c0;c16230.graph_c0;c17356.graph_c0;c22907.graph_c0;c23188.graph_c0;c23225.graph_c0;c23681.graph_c0;c23858.graph_c0;c27995.graph_c0;c28001.graph_c0;c28200.graph_c0;c29609.graph_c0;c29784.graph_c0;c30105.graph_c0;c31299.graph_c0;c31507.graph_c0;c31746.graph_c0…	K02153+K02144+K02145+K02146+K07375+K07897+K08517+K10956+K02148+K07374+K07375+K09481+K07342+K07375+K04392+K02149+K08492+K07375+K01365+K02150+K07375+K07375+K07374+K00914+K02155+K04392+K07897+K02155+K07374+K07342+K02153+K05692+K01365+K08054+K08057+K07374+K01365+K09481+K04392+K02151+K08054+K07375+K07375+K02147+K02154+K07374+K02155+K07375+K01365+K02155+K10956+K10956+K07342+K10956+K00921+K02154+K07897+…
Peroxisome	ko04146	68	c10942.graph_c0;c11883.graph_c0;c13415.graph_c0;c14446.graph_c0;c15866.graph_c0;c15918.graph_c0;c17287.graph_c0;c22476.graph_c0;c22482.graph_c0;c22697.graph_c0;c24317.graph_c0;c24528.graph_c0;c24857.graph_c0;c27911.graph_c1;c28243.graph_c0;c30443.graph_c0;c30859.graph_c0;c31862.graph_c0;c32004.graph_c0;c32396.graph_c0;c32700.graph_c1;c33500.graph_c0;c33524.graph_c0;c33718.graph_c0;c34357.graph_c0…	K00232+K00031+K04565+K00031+K04564+K13237+K01897+K00232+K04565+K13347+K03426+K13345+K01897+K13337+K11517+K01897+K00232+K13354+K01897+K04565+K07513+K01897+K11517+K06664+K00232+K04564+K13346+K00869+K13335+K13345+K11517+K13338+K00031+K01897+K01897+K01578+K13342+K00031+K01897+K12261+K01640+K13336+K13339+K13341+K00232+K11517+K01897+K13343+K13343+K00232+K07513+K00106+K01897+K00232+K11517+K03781+K01897+…
Plant-pathogen interaction	ko04626	130	c10425.graph_c0;c10451.graph_c0;c10516.graph_c0;c11538.graph_c0;c12060.graph_c0;c12611.graph_c0;c12790.graph_c0;c14074.graph_c0;c14192.graph_c0;c14643.graph_c0;c14937.graph_c0;c14980.graph_c0;c15428.graph_c0;c15685.graph_c0;c20549.graph_c0;c21369.graph_c0;c22447.graph_c1;c22469.graph_c0;c22472.graph_c0;c23141.graph_c0;c23179.graph_c0;c23913.graph_c0;c25549.graph_c0;c26166.graph_c0;c26261.graph_c0…	K12795+K13448+K13412+K13448+K13457+K13462+K13448+K13456+K13464+K13412+K13412+K14512+K13412+K13424+K05391+K13414+K02183+K13424+K13464+K13412+K13412+K13430+K13425+K13448+K13448+K04079+K13448+K13413+K13412+K09487+K13448+K13427+K04079+K13412+K13412+K13412+K13412+K02358+K13412+K13464+K04368+K13448+K13464+K13457+K13412+K13412+K04371+K13448+K02183+K13412+K13448+K13448+K13458+K04079+K04079+K13457+K13448+…
Natural killer cell mediated cytotoxicity	ko04650	14	c14182.graph_c0;c23681.graph_c0;c25130.graph_c0;c27636.graph_c0;c29302.graph_c0;c30467.graph_c0;c32137.graph_c0;c32631.graph_c0;c33696.graph_c0;c37679.graph_c0;c45041.graph_c0;c46127.graph_c0;c48276.graph_c0;c48692.graph_c0;	K06268+K04392+K06268+K04371+K04371+K04368+K04371+K04392+K04371+K04392+K04368+K06268+K04392+K04371
Circadian rhythm - mammal	ko04710	13	c13871.graph_c0;c31818.graph_c0;c33726.graph_c0;c35055.graph_c0;c37743.graph_c0;c40297.graph_c0;c40297.graph_c1;c41733.graph_c0;c42951.graph_c0;c45405.graph_c0;c48231.graph_c0;c60628.graph_c0;c65217.graph_c0;	K03868+K03868+K03347+K08960+K03094+K03347+K03347+K03347+K03347+K02295+K03094+K03094+K03094
Circadian rhythm - plant	ko04712	18	c14326.graph_c0;c26328.graph_c0;c31722.graph_c0;c33025.graph_c0;c33619.graph_c0;c33619.graph_c1;c36577.graph_c0;c38181.graph_c0;c39511.graph_c0;c40626.graph_c0;c41849.graph_c0;c44387.graph_c0;c46762.graph_c0;c46844.graph_c0;c48284.graph_c0;c48965.graph_c0;c62686.graph_c0;c69243.graph_c0;	K03115+K00660+K12124+K03097+K03097+K03097+K03097+K03115+K00660+K03115+K12118+K00660+K12120+K12119+K03097+K03097+K12127+K00660
