# Supplementary material for: Comparative transcriptome profiling and morphology provide insights into endocarp cleaving of apricot cultivar (Prunus armeniaca L.)
Source: BMC Plant Biol. 2017 Apr 11;17:72. doi: 10.1186/s12870-017-1023-5 (PMC5387262; doi:10.1186/s12870-017-1023-5)
Supplement: Supplementary file 9 — Annotation of DEGs between LE and JG apricot in Cluster1 and Cluster6. (XLS 264 kb) [file 12870_2017_1023_MOESM9_ESM.xls]

## Sheet: DEGs in Cluster 1
Additional files 1: Table S5-1. Annotation of DEGs between LE apricot and JG apricot in Cluster 1
#ID	COG_class	COG_class_annotation	GO_annotation	KEGG_annotation	KOG_class	KOG_class_annotation	Pfam_annotation	Swissprot_annotation	nr_annotation
c10003.graph_c0	[KAD]	--	--	K09422|7e-88|vvi:100244605|hypothetical protein LOC100244605	[K]	Transcription	Myb-like DNA-binding domain;; Myb-like DNA-binding domain	Anthocyanin regulatory C1 protein GN=C1 OS=Zea mays (Maize) PE=2 SV=1	PREDICTED: anthocyanin regulatory C1 protein-like [Prunus mume]
c10178.graph_c0	--			--		--	--	--	--
c10190.graph_c0	--			--		--	RNA dependent RNA polymerase	--	--
c10274.graph_c0	--			--		--	Protein of unknown function (DUF3110)	--	PREDICTED: uncharacterized protein LOC103321535 [Prunus mume]
c10290.graph_c0	--			--		--	--	--	--
c10375.graph_c0	--			--		--	--	--	PREDICTED: uncharacterized protein LOC103332272 [Prunus mume]
c10457.graph_c0	--			--		--	--	--	hypothetical protein PRUPE_ppa014020mg [Prunus persica]
c10600.graph_c0	--			--		Function unknown	Costars	Costars family protein OS=Oryza sativa subsp. japonica (Rice) PE=3 SV=1	PREDICTED: costars family protein [Prunus mume]
c10627.graph_c0	--			--		--	--	--	hypothetical protein PRUPE_ppa013018mg [Prunus persica]
c10631.graph_c0	--			--		--	PLAC8 family	Cell number regulator 2 GN=CNR2 OS=Zea mays (Maize) PE=2 SV=1 May act as a negative regulator of cell number.	PREDICTED: protein PLANT CADMIUM RESISTANCE 2-like [Prunus mume]
c10783.graph_c0	[T]			K14497|1e-123|rcu:RCOM_1579770|protein phosphatase 2c, putative (EC:3.1.3.16)		Signal transduction mechanisms	Protein phosphatase 2C;; Protein phosphatase 2C	Probable protein phosphatase 2C 51 OS=Oryza sativa subsp. japonica (Rice) PE=2 SV=1	PREDICTED: probable protein phosphatase 2C 51 [Prunus mume]
c10897.graph_c0	--			--		General function prediction only	GAG-pre-integrase domain	--	PREDICTED: uncharacterized protein LOC103926614 [Pyrus x bretschneideri]
c10940.graph_c0	--			--		--	--	--	PREDICTED: uncharacterized protein LOC103334482 [Prunus mume]
c11281.graph_c0	--			--		--	--	--	--
c11484.graph_c0	--			--		--	--	Wall-associated receptor kinase-like 8 (Precursor) GN=WAKL8 OS=Arabidopsis thaliana (Mouse-ear cress) PE=2 SV=1	PREDICTED: putative wall-associated receptor kinase-like 16 [Prunus mume]
c11672.graph_c0	--			--		--	Chlorophyllase;; Chlorophyllase enzyme;; Alpha/beta hydrolase family;; Alpha/beta hydrolase family;; Dienelactone hydrolase family	Chlorophyllase-1 GN=F6F9.28 OS=Arabidopsis thaliana (Mouse-ear cress) PE=1 SV=1	hypothetical protein PRUPE_ppa014909mg [Prunus persica]
c11771.graph_c0	--			--		--	RNA dependent RNA polymerase	--	--
c12229.graph_c0	--			--		--	--	--	--
c13244.graph_c0	--			--		--	galactosyl transferase GMA12/MNN10 family	Putative glycosyltransferase 7 GN=T20K9.110 OS=Arabidopsis thaliana (Mouse-ear cress) PE=2 SV=1	PREDICTED: putative glycosyltransferase 7 [Prunus mume]
c13563.graph_c0	--			K13379|0.0|rcu:RCOM_1468610|Alpha-1,4-glucan-protein synthase [UDP-forming], putative (EC:2.4.1.186)		--	Reversibly glycosylated polypeptide	Alpha-1,4-glucan-protein synthase [UDP-forming] 2 GN=UPTG2 OS=Solanum tuberosum (Potato) PE=1 SV=1	PREDICTED: alpha-1,4-glucan-protein synthase [UDP-forming] 2 [Prunus mume]
c13714.graph_c0	--			--		--	Plant mobile domain	--	hypothetical protein PRUPE_ppa018542mg [Prunus persica]
c13843.graph_c0	--			--		--	MATH domain	Ubiquitin carboxyl-terminal hydrolase 12 GN=UBP12 OS=Arabidopsis thaliana (Mouse-ear cress) PE=1 SV=2	PREDICTED: uncharacterized protein LOC103331517 isoform X1 [Prunus mume]
c14291.graph_c0	--			--		--	Gibberellin regulated protein	Protein RSI-1 (Precursor) GN=RSI-1 OS=Solanum lycopersicum (Tomato) PE=2 SV=1	PREDICTED: protein RSI-1 [Prunus mume]
c14441.graph_c1	--			--		--	--	--	--
c14680.graph_c0	--			--		--	Glycosyl hydrolases family 18	Chitinase 1 (Precursor) OS=Tulipa bakeri (Tulip) PE=1 SV=1	hypothetical protein PRUPE_ppa009038mg [Prunus persica]
c14787.graph_c0	--			--		General function prediction only	Chitinase class I;; Chitin recognition protein	Endochitinase PR4 (Precursor) GN=CHI4 OS=Phaseolus vulgaris (Kidney bean) PE=2 SV=1	hypothetical protein PRUPE_ppa009653mg [Prunus persica]
c14919.graph_c0	--			--		--	--	--	hypothetical protein PRUPE_ppa013101mg [Prunus persica]
c14989.graph_c0	--			--		--	--	--	--
c15115.graph_c0	[MG]			--		Defense mechanisms	NAD dependent epimerase/dehydratase family;; 3-beta hydroxysteroid dehydrogenase/isomerase family;; Male sterility protein;; NADH(P)-binding;; NmrA-like family;; short chain dehydrogenase;; KR domain;; Polysaccharide biosynthesis protein	Tetraketide alpha-pyrone reductase 1 GN=F23E12.20 OS=Arabidopsis thaliana (Mouse-ear cress) PE=2 SV=1	PREDICTED: cinnamoyl-CoA reductase 1-like [Prunus mume]
c15240.graph_c0	--			--		--	--	--	--
c15496.graph_c0	[E]			K01915|1e-144|pop:POPTR_710678|glutamine synthetase (EC:6.3.1.2)		Amino acid transport and metabolism	Glutamine synthetase, catalytic domain;; Glutamine synthetase, beta-Grasp domain	Glutamine synthetase nodule isozyme OS=Vigna aconitifolia (Moth bean) PE=2 SV=1	PREDICTED: glutamine synthetase nodule isozyme [Prunus mume]
c15553.graph_c0	--			--		--	--	--	--
c15802.graph_c0	--			--		Posttranslational modification, protein turnover, chaperones	Thioredoxin;; Thioredoxin-like;; Thioredoxin	Thioredoxin-like protein CDSP32, chloroplastic (Precursor) GN=CDSP32 OS=Arabidopsis thaliana (Mouse-ear cress) PE=1 SV=1	PREDICTED: thioredoxin-like protein CDSP32, chloroplastic [Prunus mume]
c15901.graph_c0	--			--		Amino acid transport and metabolism	Serine hydrolase (FSH1)	Rhodanese-like domain-containing protein 6 GN=STR6 OS=Arabidopsis thaliana (Mouse-ear cress) PE=2 SV=1	hypothetical protein PRUPE_ppa008733mg [Prunus persica]
c16514.graph_c0	--			--		--	--	--	PREDICTED: uncharacterized protein LOC103330983 [Prunus mume]
c16862.graph_c0	--			--		--	Domain of unknown function (DUF4228)	--	hypothetical protein PRUPE_ppa012259mg [Prunus persica]
c17620.graph_c0	--			--		--	--	--	PREDICTED: uncharacterized protein LOC101779627 [Setaria italica]
c17665.graph_c0	--			--		--	--	--	--
c17922.graph_c0	--			--		--	--	--	--
c18344.graph_c0	[R]			--		--	Alpha/beta hydrolase family;; Alpha/beta hydrolase family;; PGAP1-like protein	Salicylic acid-binding protein 2 GN=SABP2 OS=Nicotiana tabacum (Common tobacco) PE=1 SV=1	PREDICTED: salicylic acid-binding protein 2-like [Prunus mume]
c18357.graph_c0	--			--		--	--	--	--
c18591.graph_c0	--			--		--	--	G-type lectin S-receptor-like serine/threonine-protein kinase At4g27290 (Precursor) GN=At4g27290 OS=Arabidopsis thaliana (Mouse-ear cress) PE=3 SV=4	PREDICTED: G-type lectin S-receptor-like serine/threonine-protein kinase At4g27290, partial [Prunus mume]
c19094.graph_c0	[S]			--		Signal transduction mechanisms	Leucine Rich repeats (2 copies);; Leucine rich repeat;; Leucine Rich Repeat	Putative disease resistance protein RGA4 GN=RGA4 OS=Solanum bulbocastanum (Wild potato) PE=2 SV=1	hypothetical protein PRUPE_ppa000373mg [Prunus persica]
c19730.graph_c0	--			--		--	--	--	--
c20298.graph_c0	[FE]			K00948|1e-139|vvi:100260851|hypothetical protein LOC100260851		--	Phosphoribosyl synthetase-associated domain;; Phosphoribosyl transferase domain	Ribose-phosphate pyrophosphokinase 1 GN=PRS1 OS=Spinacia oleracea (Spinach) PE=2 SV=1	PREDICTED: ribose-phosphate pyrophosphokinase 1 [Prunus mume]
c20782.graph_c0	--			--		--	--	--	--
c21063.graph_c0	--			--		--	TIR domain;; NB-ARC domain;; TIR domain;; ATPase family associated with various cellular activities (AAA)	TMV resistance protein N GN=N OS=Nicotiana glutinosa (Tobacco) PE=1 SV=1	PREDICTED: TMV resistance protein N-like [Prunus mume]
c21439.graph_c0	--			K05933|1e-133|vvi:100257676|hypothetical protein LOC100257676		--	2OG-Fe(II) oxygenase superfamily;; non-haem dioxygenase in morphine synthesis N-terminal	1-aminocyclopropane-1-carboxylate oxidase 1 GN=ACO1 OS=Arabidopsis thaliana (Mouse-ear cress) PE=2 SV=1	PREDICTED: 1-aminocyclopropane-1-carboxylate oxidase 1 [Prunus mume]
c21669.graph_c0	--			--		--	--	--	hypothetical protein PRUPE_ppa013701mg [Prunus persica]
c21807.graph_c0	--			--		--	--	--	PREDICTED: F-box/LRR-repeat protein At3g26922-like [Prunus mume]
c22257.graph_c0	--			--		--	Viral methyltransferase	--	--
c22502.graph_c0	--			--		--	--	--	--
c22533.graph_c0	[RTKL]			--		--	Protein kinase domain;; Protein tyrosine kinase;; Leucine Rich repeats (2 copies);; Leucine rich repeat;; Leucine Rich Repeat;; Leucine Rich repeat	Leucine-rich repeat receptor-like serine/threonine/tyrosine-protein kinase SOBIR1 (Precursor) GN=F20M17.8 OS=Arabidopsis thaliana (Mouse-ear cress) PE=1 SV=1	PREDICTED: leucine-rich repeat receptor-like serine/threonine/tyrosine-protein kinase SOBIR1 [Prunus mume]
c22724.graph_c0	--			--		--	--	--	PREDICTED: TMV resistance protein N [Prunus mume]
c22955.graph_c0	[Q]			--		General function prediction only	Dienelactone hydrolase family;; Alpha/beta hydrolase family	Endo-1,3;1,4-beta-D-glucanase (Precursor) OS=Zea mays (Maize) PE=1 SV=1	PREDICTED: endo-1,3;1,4-beta-D-glucanase-like isoform X2 [Prunus mume]
c23141.graph_c0	[RTKL]			K13412|0.0|rcu:RCOM_1513350|calcium-dependent protein kinase, putative (EC:2.7.11.17)		Signal transduction mechanisms	Protein kinase domain;; EF hand;; EF-hand domain pair;; Protein tyrosine kinase;; EF-hand domain pair;; EF-hand domain;; EF hand;; Cytoskeletal-regulatory complex EF hand;; Lipopolysaccharide kinase (Kdo/WaaP) family;; Kinase-like	Calcium-dependent protein kinase 10 GN=F6A14.1 OS=Arabidopsis thaliana (Mouse-ear cress) PE=1 SV=1	PREDICTED: calcium-dependent protein kinase 10 [Prunus mume]
c23634.graph_c0	[R]			--		--	Sulfite exporter TauE/SafE	--	PREDICTED: uncharacterized protein LOC103327946 [Prunus mume]
c23911.graph_c0	[RTKL]			--		--	Protein kinase domain;; Protein tyrosine kinase;; Wall-associated receptor kinase galacturonan-binding;; Calcium-binding EGF domain;; Complement Clr-like EGF-like;; EGF-like domain;; Wall-associated kinase	Wall-associated receptor kinase 2 (Precursor) GN=WAK2 OS=Arabidopsis thaliana (Mouse-ear cress) PE=1 SV=1	PREDICTED: putative wall-associated receptor kinase-like 16 [Prunus mume]
c24209.graph_c0	--			--		--	Protein of unknown function, DUF599	--	PREDICTED: uncharacterized protein LOC103338750 [Prunus mume]
c24292.graph_c0	--			--		--	--	--	PREDICTED: uncharacterized protein LOC103328557 [Prunus mume]
c24323.graph_c0	--			--		--	--	--	--
c24377.graph_c0	--			--		--	--	--	--
c24586.graph_c0	[R]			--		--	Protein of unknown function (DUF861);; Cupin domain;; Ethanolamine utilisation protein EutQ	--	PREDICTED: uncharacterized protein LOC103337036 [Prunus mume]
c24775.graph_c0	--			--		--	Viral (Superfamily 1) RNA helicase	--	--
c24815.graph_c0	[R]			--		Signal transduction mechanisms	Rhomboid family	--	hypothetical protein PRUPE_ppa006931mg [Prunus persica]
c25129.graph_c0	--			--		--	--	Classical arabinogalactan protein 4 (Precursor) GN=AGP4 OS=Arabidopsis thaliana (Mouse-ear cress) PE=1 SV=1	PREDICTED: classical arabinogalactan protein 4-like [Prunus mume]
c25137.graph_c0	--			--		--	--	Classical arabinogalactan protein 1 (Precursor) GN=AGP1 OS=Arabidopsis thaliana (Mouse-ear cress) PE=2 SV=2	PREDICTED: classical arabinogalactan protein 1-like [Prunus mume]
c25155.graph_c0	--			--		--	Histidine phosphatase superfamily (branch 1)	--	PREDICTED: uncharacterized protein LOC103338334 [Prunus mume]
c25736.graph_c0	--			--		--	Viral coat protein	--	--
c25828.graph_c0	--			--		--	--	--	--
c26136.graph_c0	[S]			--		--	Leucine Rich repeats (2 copies);; TIR domain;; Leucine rich repeat;; Leucine Rich Repeat;; TIR domain	TMV resistance protein N GN=N OS=Nicotiana glutinosa (Tobacco) PE=1 SV=1	PREDICTED: TMV resistance protein N-like [Prunus mume]
c26558.graph_c0	--			--		--	--	--	--
c26901.graph_c0	[Q]			--		--	Cytochrome P450	Cytochrome P450 714A1 GN=F6A4.120 OS=Arabidopsis thaliana (Mouse-ear cress) PE=2 SV=1	hypothetical protein PRUPE_ppa004268mg [Prunus persica]
c27017.graph_c0	--			--		--	--	--	PREDICTED: probable disease resistance protein At4g27220 [Prunus mume]
c27278.graph_c0	--			--		--	--	--	--
c27327.graph_c0	--			--		--	--	--	hypothetical protein PRUPE_ppa018448mg, partial [Prunus persica]
c27615.graph_c0	--			--		--	AP2 domain	Ethylene-responsive transcription factor 1 GN=ERF1 OS=Solanum lycopersicum (Tomato) PE=2 SV=1	PREDICTED: ethylene-responsive transcription factor 2-like [Prunus mume]
c27723.graph_c0	--			--		--	RNA dependent RNA polymerase	--	--
c27787.graph_c0	[HC]			K09838|0.0|vvi:100232944|ZEP		--	FHA domain;; FAD binding domain;; FAD dependent oxidoreductase;; NAD(P)-binding Rossmann-like domain	Zeaxanthin epoxidase, chloroplastic (Precursor) OS=Prunus armeniaca (Apricot) PE=2 SV=1	hypothetical protein PRUPE_ppa002248mg [Prunus persica]
c27806.graph_c0	--			--		--	--	--	putative reverse transcriptase family member [Malus domestica]
c27874.graph_c0	[O]			--		Posttranslational modification, protein turnover, chaperones	DnaJ domain	Chaperone protein dnaJ 20, chloroplastic (Precursor) GN=F18A5.220 OS=Arabidopsis thaliana (Mouse-ear cress) PE=1 SV=2	PREDICTED: chaperone protein dnaJ 20, chloroplastic [Prunus mume]
c27913.graph_c0	--			--		Amino acid transport and metabolism	Transmembrane amino acid transporter protein;; Transmembrane amino acid transporter protein	Lysine histidine transporter-like 3 GN=At1g61270 OS=Arabidopsis thaliana (Mouse-ear cress) PE=3 SV=2	PREDICTED: vacuolar amino acid transporter 1 [Prunus mume]
c27928.graph_c0	--			--		--	Viral (Superfamily 1) RNA helicase	--	--
c27940.graph_c0	[M]			K00696|0.0|vvi:100262385|hypothetical protein LOC100262385		Cell wall/membrane/envelope biogenesis	Glycosyl transferases group 1;; Sucrose-6F-phosphate phosphohydrolase;; Glycosyl transferases group 1	Probable sucrose-phosphate synthase 2 GN=SPS2 OS=Craterostigma plantagineum (Blue gem) PE=2 SV=1	PREDICTED: probable sucrose-phosphate synthase 3 [Prunus mume]
c27973.graph_c0	[E]			K01915|5e-60|vvi:100246404|GS, 2, GS1, GS1-2		Amino acid transport and metabolism	--	Glutamine synthetase cytosolic isozyme 2 GN=GS1-2 OS=Vitis vinifera (Grape) PE=2 SV=1	PREDICTED: glutamine synthetase nodule isozyme [Prunus mume]
c28549.graph_c0	[E]			K12657|0.0|pop:POPTR_833794|delta-1-pyrroline-5-carboxylate synthetase (EC:2.7.2.11 1.2.1.41)		Amino acid transport and metabolism	Amino acid kinase family	Gamma-glutamyl phosphate reductase OS=Actinidia deliciosa (Kiwi) PE=2 SV=1	PREDICTED: delta-1-pyrroline-5-carboxylate synthase-like isoform X1 [Prunus mume]
c28577.graph_c0	--			--		Energy production and conversion	--	Probable aldo-keto reductase 5 GN=At1g60730 OS=Arabidopsis thaliana (Mouse-ear cress) PE=2 SV=1	PREDICTED: LOW QUALITY PROTEIN: probable aldo-keto reductase 2 [Prunus mume]
c28668.graph_c0	--			--		--	--	--	--
c28708.graph_c0	[S]			--		Function unknown	VIT family	Vacuolar iron transporter 1 GN=VIT1 OS=Arabidopsis thaliana (Mouse-ear cress) PE=2 SV=1	hypothetical protein PRUPE_ppa010387mg [Prunus persica]
c28746.graph_c0	--			--		--	Protein of unknown function (DUF674)	--	PREDICTED: uncharacterized protein LOC103321024 [Prunus mume]
c28789.graph_c0	--			--		--	--	--	hypothetical protein PRUPE_ppa012838mg [Prunus persica]
c28957.graph_c0	--			--		--	--	--	--
c29106.graph_c0	--			--		--	Plant viral movement protein	--	--
c29165.graph_c0	[R]			--		--	Alpha/beta hydrolase family;; Alpha/beta hydrolase family;; alpha/beta hydrolase fold	Salicylic acid-binding protein 2 GN=SABP2 OS=Nicotiana tabacum (Common tobacco) PE=1 SV=1	PREDICTED: salicylic acid-binding protein 2-like [Prunus mume]
c29286.graph_c0	--			--		--	--	--	--
c29444.graph_c0	--			--		--	--	--	--
c29603.graph_c0	--			--		--	--	--	PREDICTED: uncharacterized protein LOC103327678 [Prunus mume]
c29732.graph_c0	--			--		--	--	--	--
c29746.graph_c0	[R]			--		General function prediction only	Alpha/beta hydrolase family;; Alpha/beta hydrolase family	--	hypothetical protein PRUPE_ppa007817mg [Prunus persica]
c29787.graph_c0	--			--		--	--	Proline-rich extensin-like protein EPR1 (Precursor) GN=EPR1 OS=Arabidopsis thaliana (Mouse-ear cress) PE=2 SV=1	PREDICTED: proline-rich extensin-like protein EPR1 [Prunus mume]
c29916.graph_c0	--			K08912|3e-82|vvi:100245214|hypothetical protein LOC100245214		--	Chlorophyll A-B binding protein	Chlorophyll a-b binding protein, chloroplastic (Precursor) OS=Spinacia oleracea (Spinach) PE=1 SV=1	PREDICTED: chlorophyll a-b binding protein, chloroplastic-like [Prunus mume]
c30021.graph_c0	--			--		--	Chalcone-flavanone isomerase	Probable chalcone--flavonone isomerase 3 GN=K18I23.7 OS=Arabidopsis thaliana (Mouse-ear cress) PE=1 SV=1	PREDICTED: probable chalcone--flavonone isomerase 3 [Prunus mume]
c30044.graph_c0	--			--		Transcription	SRF-type transcription factor (DNA-binding and dimerisation domain);; K-box region	MADS-box transcription factor 14 OS=Oryza sativa subsp. japonica (Rice) PE=1 SV=2	PREDICTED: truncated transcription factor CAULIFLOWER A-like isoform X2 [Prunus mume]
c30235.graph_c0	--			--		--	--	Cyclic nucleotide-gated ion channel 1 GN=CNGC1 OS=Arabidopsis thaliana (Mouse-ear cress) PE=1 SV=1	PREDICTED: cyclic nucleotide-gated ion channel 1-like [Prunus mume]
c30245.graph_c0	--			--		--	No apical meristem (NAM) protein	Putative NAC domain-containing protein 94 GN=ANAC094 OS=Arabidopsis thaliana (Mouse-ear cress) PE=3 SV=1	PREDICTED: NAC transcription factor 29 [Prunus mume]
c30347.graph_c0	--			--		--	--	--	--
c30587.graph_c0	--			--		--	--	G-type lectin S-receptor-like serine/threonine-protein kinase RLK1 (Precursor) GN=RLK1 OS=Arabidopsis thaliana (Mouse-ear cress) PE=2 SV=2	PREDICTED: G-type lectin S-receptor-like serine/threonine-protein kinase RLK1 [Prunus mume]
c30597.graph_c0	[G]			--		--	--	Glycine-rich cell wall structural protein 1 (Precursor) GN=GRP-1 OS=Petunia hybrida (Petunia) PE=1 SV=1	PREDICTED: glycine-rich cell wall structural protein 1-like [Prunus mume]
c30643.graph_c1	--			--		--	Cystatin domain;; Phloem filament protein PP1	Cysteine proteinase inhibitor 1 {ECO:0000303|PubMed:14697268} (Precursor) OS=Actinidia deliciosa (Kiwi) PE=1 SV=1	PREDICTED: cysteine proteinase inhibitor 1 [Prunus mume]
c30771.graph_c0	--			--		--	Embryo-specific protein 3, (ATS3)	--	hypothetical protein PRUPE_ppa010782mg [Prunus persica]
c30858.graph_c1	--			--		--	--	--	--
c30989.graph_c0	--			--		--	--	--	--
c31034.graph_c0	--			--		--	--	--	--
c31174.graph_c0	[H]			K05356|0.0|pop:POPTR_550337|octaprenyl-diphosphate synthase		Coenzyme transport and metabolism	Polyprenyl synthetase	Solanesyl diphosphate synthase 2, chloroplastic (Precursor) GN=F20D23.25 OS=Arabidopsis thaliana (Mouse-ear cress) PE=1 SV=1	hypothetical protein PRUPE_ppa006010mg [Prunus persica]
c31213.graph_c0	--			--		--	--	--	PREDICTED: UDP-glycosyltransferase 73C3-like [Prunus mume]
c31219.graph_c0	--			--		--	LSD1 zinc finger	Protein LOL1 GN=LOL1 OS=Arabidopsis thaliana (Mouse-ear cress) PE=2 SV=1	PREDICTED: protein LOL1 [Prunus mume]
c31246.graph_c0	--			--		--	Domain of unknown function (DUF588)	Casparian strip membrane protein 1 GN=POPTRDRAFT_763057 OS=Populus trichocarpa (Western balsam poplar) PE=2 SV=1	PREDICTED: casparian strip membrane protein POPTRDRAFT_763057-like [Prunus mume]
c31269.graph_c0	--			K08912|1e-122|pop:POPTR_652073|Lhcb1-2		--	Chlorophyll A-B binding protein	Chlorophyll a-b binding protein of LHCII type I, chloroplastic (Precursor; Fragment) OS=Cucumis sativus (Cucumber) PE=2 SV=1	PREDICTED: chlorophyll a-b binding protein of LHCII type 1-like [Prunus mume]
c31297.graph_c0	--			--		Signal transduction mechanisms	--	Calcium-dependent protein kinase 5 GN=CPK5 OS=Arabidopsis thaliana (Mouse-ear cress) PE=2 SV=1	calcium-dependent/calmodulin-independent protein kinase [Cucumis sativus]
c31343.graph_c0	--			--		--	--	--	--
c31370.graph_c0	--			--		--	2OG-Fe(II) oxygenase superfamily;; 2OG-Fe(II) oxygenase superfamily	--	hypothetical protein THAOC_32141 [Thalassiosira oceanica]
c31668.graph_c0	--			--		Replication, recombination and repair	--	--	hypothetical protein PRUPE_ppa017281mg [Prunus persica]
c31789.graph_c0	--			--		--	NB-ARC domain;; NACHT domain	Protein SUPPRESSOR OF npr1-1, CONSTITUTIVE 1 OS=Arabidopsis thaliana (Mouse-ear cress) PE=1 SV=3	PREDICTED: TMV resistance protein N-like isoform X2 [Prunus mume]
c31998.graph_c0	--			--		--	--	--	conserved hypothetical protein [Ricinus communis]
c32152.graph_c1	--			--		--	--	--	hypothetical protein PRUPE_ppa1027167mg [Prunus persica]
c32221.graph_c0	[R]			K06965|0.0|vvi:100256390|hypothetical protein LOC100256390		Translation, ribosomal structure and biogenesis	eRF1 domain 1;; eRF1 domain 2;; eRF1 domain 3	Protein PELOTA 1 GN=PEL1 OS=Arabidopsis thaliana (Mouse-ear cress) PE=2 SV=1	hypothetical protein PRUPE_ppa007181mg [Prunus persica]
c32349.graph_c0	--			--		--	Viral coat protein	--	--
c32445.graph_c0	--			--		General function prediction only	Zn-finger in Ran binding protein and others	Transcription initiation factor TFIID subunit 15 GN=TAF15 OS=Arabidopsis thaliana (Mouse-ear cress) PE=1 SV=1	hypothetical protein PRUPE_ppa012687mg [Prunus persica]
c32555.graph_c0	--			--		--	--	--	PREDICTED: uncharacterized protein LOC103319581 [Prunus mume]
c32740.graph_c0	--			--		--	--	--	--
c32806.graph_c0	--			--		--	SAM dependent carboxyl methyltransferase	Jasmonate O-methyltransferase GN=JMT OS=Brassica rapa subsp. pekinensis (Chinese cabbage) PE=1 SV=1	PREDICTED: jasmonate O-methyltransferase-like [Prunus mume]
c32864.graph_c0	--			--		--	Divergent CCT motif;; tify domain	Protein TIFY 5B GN=T31E10.6 OS=Arabidopsis thaliana (Mouse-ear cress) PE=2 SV=1	PREDICTED: protein TIFY 5B [Prunus mume]
c32896.graph_c0	--			--		--	--	--	--
c32951.graph_c0	--			--		--	Protein tyrosine kinase	Cysteine-rich receptor-like protein kinase 10 (Precursor) GN=F21P8.70 OS=Arabidopsis thaliana (Mouse-ear cress) PE=1 SV=3	PREDICTED: cysteine-rich receptor-like protein kinase 29 isoform X2 [Populus euphratica]
c32962.graph_c0	[G]			--		Carbohydrate transport and metabolism	Glycosyl hydrolase family 1;; Glycosyl hydrolase family 1;; Glycosyl hydrolase family 1	Beta-glucosidase 11 (Precursor) GN=BGLU11 OS=Arabidopsis thaliana (Mouse-ear cress) PE=2 SV=2	PREDICTED: beta-glucosidase 11-like [Prunus mume]
c33170.graph_c0	--			--		--	--	--	hypothetical protein L484_024394 [Morus notabilis]
c33232.graph_c0	[S]			--		Signal transduction mechanisms	Leucine Rich repeats (2 copies);; Leucine rich repeat;; Leucine Rich Repeat;; Leucine rich repeat	Putative disease resistance RPP13-like protein 1 GN=RPPL1 OS=Arabidopsis thaliana (Mouse-ear cress) PE=3 SV=1	PREDICTED: putative disease resistance RPP13-like protein 1 [Prunus mume]
c33383.graph_c0	[Q]			--		Secondary metabolites biosynthesis, transport and catabolism	Multicopper oxidase;; Multicopper oxidase;; Multicopper oxidase	L-ascorbate oxidase homolog (Precursor) GN=Bp10 OS=Brassica napus (Rape) PE=2 SV=1	hypothetical protein PRUPE_ppa003877mg [Prunus persica]
c33386.graph_c0	[R]			--		General function prediction only	Aldo/keto reductase family	Aldo-keto reductase family 4 member C11 GN=AKR4C11 OS=Arabidopsis thaliana (Mouse-ear cress) PE=1 SV=1	PREDICTED: aldo-keto reductase family 4 member C9-like [Prunus mume]
c33394.graph_c0	--			--		--	--	--	PREDICTED: uncharacterized protein LOC103323432 [Prunus mume]
c33416.graph_c0	--			--		--	--	--	--
c33486.graph_c0	--			--		General function prediction only	Reverse transcriptase (RNA-dependent DNA polymerase);; Endonuclease/Exonuclease/phosphatase family;; Domain of unknown function (DUF4283);; Zinc knuckle;; Reverse transcriptase-like	Putative ribonuclease H protein At1g65750 GN=At1g65750 OS=Arabidopsis thaliana (Mouse-ear cress) PE=3 SV=1	PREDICTED: uncharacterized protein LOC103936764 [Pyrus x bretschneideri]
c33727.graph_c0	[M]			K13680|0.0|rcu:RCOM_1186280|transferase, transferring glycosyl groups, putative (EC:2.4.1.12)		--	Glycosyltransferase like family 2;; Glycosyl transferase family group 2;; Glycosyl transferase family 2;; Glycosyl transferase family 21	Glucomannan 4-beta-mannosyltransferase 2 GN=CSLA2 OS=Arabidopsis thaliana (Mouse-ear cress) PE=2 SV=1	PREDICTED: glucomannan 4-beta-mannosyltransferase 2 [Prunus mume]
c33773.graph_c0	--			--		--	Viral (Superfamily 1) RNA helicase	--	--
c33931.graph_c0	--			--		General function prediction only	Leucine Rich repeats (2 copies);; Leucine Rich Repeat;; Leucine rich repeat N-terminal domain;; Leucine rich repeat;; Leucine Rich repeat;; Leucine rich repeat	Somatic embryogenesis receptor kinase 1 (Precursor) OS=Arabidopsis thaliana (Mouse-ear cress) PE=1 SV=2	PREDICTED: somatic embryogenesis receptor kinase 1-like [Prunus mume]
c33991.graph_c0	--			--		--	--	--	PREDICTED: forkhead box protein B2-like [Prunus mume]
c34072.graph_c0	[G]			--		--	--	Putative glycine-rich cell wall structural protein 1 (Precursor) GN=GRP-1 OS=Oryza sativa subsp. indica (Rice) PE=3 SV=1	PREDICTED: cell wall protein IFF6-like [Prunus mume]
c34097.graph_c0	[RTKL]			--		Signal transduction mechanisms	Protein kinase domain;; Protein tyrosine kinase;; NAF domain;; Kinase-like;; Lipopolysaccharide kinase (Kdo/WaaP) family	CBL-interacting serine/threonine-protein kinase 4 OS=Arabidopsis thaliana (Mouse-ear cress) PE=1 SV=1	hypothetical protein PRUPE_ppa006253mg [Prunus persica]
c34178.graph_c0	[MG]			--		Carbohydrate transport and metabolism	NADH(P)-binding;; NmrA-like family;; 3-beta hydroxysteroid dehydrogenase/isomerase family	Uncharacterized protein At2g37660, chloroplastic (Precursor) GN=At2g37660 OS=Arabidopsis thaliana (Mouse-ear cress) PE=1 SV=2	PREDICTED: uncharacterized protein At5g02240 [Prunus mume]
c34206.graph_c0	--			--		--	--	--	--
c34253.graph_c0	--			--		--	GDSL-like Lipase/Acylhydrolase	GDSL esterase/lipase At1g29670 (Precursor) GN=At1g29670 OS=Arabidopsis thaliana (Mouse-ear cress) PE=2 SV=1	PREDICTED: GDSL esterase/lipase At1g29660-like [Prunus mume]
c34309.graph_c0	[C]			--		Energy production and conversion	Aldo/keto reductase family;; Aldo/keto reductase family	Probable aldo-keto reductase 1 GN=AKR1 OS=Glycine max (Soybean) PE=2 SV=1	hypothetical protein PRUPE_ppa007985mg [Prunus persica]
c34336.graph_c0	--			--		--	--	--	PREDICTED: uncharacterized protein DDB_G0290685-like [Prunus mume]
c34544.graph_c0	--			--		--	--	--	--
c34639.graph_c0	--			--		--	--	--	hypothetical protein PRUPE_ppb014454mg [Prunus persica]
c34801.graph_c0	[M]			K13680|0.0|vvi:100259738|hypothetical protein LOC100259738		--	Glycosyltransferase like family 2;; Glycosyl transferase family group 2;; Glycosyl transferase family 2;; Glycosyl transferase family 21	Glucomannan 4-beta-mannosyltransferase 9 GN=F17C15.180 OS=Arabidopsis thaliana (Mouse-ear cress) PE=2 SV=1	PREDICTED: glucomannan 4-beta-mannosyltransferase 9 [Prunus mume]
c34807.graph_c0	--			--		General function prediction only	--	--	hypothetical protein PRUPE_ppa015255mg, partial [Prunus persica]
c34816.graph_c0	--			--		General function prediction only	Reverse transcriptase (RNA-dependent DNA polymerase);; gag-polypeptide of LTR copia-type;; Integrase core domain;; gag-polypeptide of LTR copia-type;; GAG-pre-integrase domain;; Domain of unknown function (DUF4219);; Zinc knuckle	Endonuclease OS=Nicotiana tabacum (Common tobacco) PE=2 SV=1	PREDICTED: retrovirus-related Pol polyprotein from transposon TNT 1-94 [Malus domestica]
c34865.graph_c0	--			K00430|0.0|pop:POPTR_830144|hypothetical protein		--	Peroxidase	Peroxidase 12 (Precursor) OS=Arabidopsis thaliana (Mouse-ear cress) PE=1 SV=1	PREDICTED: peroxidase 12 [Prunus mume]
c34897.graph_c0	--			--		--	--	--	--
c35079.graph_c0	--			--		--	--	--	--
c35161.graph_c0	[E]			K00547|0.0|rcu:RCOM_0911480|5-methyltetrahydrofolate:homocysteine methyltransferase, putative (EC:2.1.1.10)		Amino acid transport and metabolism	Homocysteine S-methyltransferase	Homocysteine S-methyltransferase 3 GN=HMT3 OS=Arabidopsis thaliana (Mouse-ear cress) PE=1 SV=2	homocysteine S-methyltransferase, partial [Prunus persica]
c35199.graph_c0	--			--		--	Plant protein of unknown function;; Plant protein of unknown function;; Plant protein of unknown function	--	PREDICTED: UPF0481 protein At3g47200-like [Prunus mume]
c35222.graph_c0	--			--		--	--	--	--
c35400.graph_c0	--			--		--	--	--	hypothetical protein PRUPE_ppa022316mg [Prunus persica]
c35405.graph_c0	--			--		--	Viral (Superfamily 1) RNA helicase	--	--
c35478.graph_c0	[RTKL]			--		--	Protein tyrosine kinase;; Protein kinase domain;; Leucine rich repeat N-terminal domain;; Leucine rich repeat;; Leucine Rich Repeat	Probable LRR receptor-like serine/threonine-protein kinase At5g45840 (Precursor) GN=At5g45840 OS=Arabidopsis thaliana (Mouse-ear cress) PE=2 SV=1	PREDICTED: probable inactive receptor-like protein kinase At3g56050 [Prunus mume]
c35487.graph_c0	--			--		--	--	UDP-glycosyltransferase 86A2 GN=UGT86A2 OS=Arabidopsis thaliana (Mouse-ear cress) PE=2 SV=1	PREDICTED: UDP-glycosyltransferase 86A1-like [Prunus mume]
c35568.graph_c0	--			--		--	--	--	--
c35772.graph_c0	--			--		--	--	--	hypothetical protein JCGZ_22461 [Jatropha curcas]
c35791.graph_c0	--			--		--	--	--	PREDICTED: uncharacterized protein LOC103344000 [Prunus mume]
c36123.graph_c0	--			--		--	--	--	--
c36316.graph_c0	[RTKL]			--		--	Carbohydrate-binding protein of the ER;; Leucine rich repeat;; Leucine Rich repeats (2 copies);; Leucine Rich repeat;; Leucine Rich Repeat;; Protein tyrosine kinase;; Protein kinase domain	Probable LRR receptor-like serine/threonine-protein kinase At4g29180 (Precursor) GN=At4g29180 OS=Arabidopsis thaliana (Mouse-ear cress) PE=2 SV=2	PREDICTED: probable LRR receptor-like serine/threonine-protein kinase At4g29180 [Prunus mume]
c36330.graph_c0	[RTKL]			--		Signal transduction mechanisms	Protein tyrosine kinase;; Protein kinase domain	Serine/threonine-protein kinase CTR1 GN=CTR1 OS=Arabidopsis thaliana (Mouse-ear cress) PE=1 SV=1	PREDICTED: serine/threonine-protein kinase CTR1 [Prunus mume]
c36476.graph_c0	[S]			--		General function prediction only	Leucine rich repeat;; Leucine Rich Repeat;; Leucine Rich repeats (2 copies);; Leucine rich repeat N-terminal domain;; Leucine Rich repeat	DNA-damage-repair/toleration protein DRT100 (Precursor) OS=Arabidopsis thaliana (Mouse-ear cress) PE=2 SV=2	PREDICTED: DNA-damage-repair/toleration protein DRT100 [Prunus mume]
c36713.graph_c0	--			--		--	--	UDP-glucose flavonoid 3-O-glucosyltransferase 7 {ECO:0000303|PubMed:18487633} OS=Fragaria ananassa (Strawberry) PE=1 SV=1	PREDICTED: UDP-glucose flavonoid 3-O-glucosyltransferase 7-like [Pyrus x bretschneideri]
c36716.graph_c0	[E]			K08248|1e-175|vvi:100254058|hypothetical protein LOC100254058		General function prediction only	GMC oxidoreductase;; GMC oxidoreductase;; gag-polypeptide of LTR copia-type;; GAG-pre-integrase domain	(R)-mandelonitrile lyase 1 (Precursor) GN=MDL1 OS=Prunus dulcis (Almond) PE=2 SV=1	PREDICTED: (R)-mandelonitrile lyase 1 [Prunus mume]
c36811.graph_c0	--			--		--	Viral coat protein	--	--
c36901.graph_c0	--			--		--	7kD viral coat protein	--	--
c36950.graph_c0	--			--		--	--	G-type lectin S-receptor-like serine/threonine-protein kinase At1g61430 (Precursor) GN=At1g61430 OS=Arabidopsis thaliana (Mouse-ear cress) PE=2 SV=2	hypothetical protein PRUPE_ppa017664mg [Prunus persica]
c37307.graph_c1	--			--		--	--	--	hypothetical protein PRUPE_ppa014521mg [Prunus persica]
c37340.graph_c0	--			--		--	--	Growth-regulating factor 5 GN=GRF5 OS=Arabidopsis thaliana (Mouse-ear cress) PE=1 SV=1	PREDICTED: growth-regulating factor 5 isoform X2 [Prunus mume]
c37384.graph_c0	--			--		--	--	--	hypothetical protein PRUPE_ppa014915mg [Prunus persica]
c37386.graph_c0	--			--		--	--	--	--
c37402.graph_c0	--			--		--	Viral (Superfamily 1) RNA helicase	--	--
c37425.graph_c0	--			--		--	Viral (Superfamily 1) RNA helicase;; AAA domain;; DEAD/DEAH box helicase	--	--
c37603.graph_c0	--			--		--	Viral (Superfamily 1) RNA helicase	--	--
c37609.graph_c0	[KAD]			K09422|1e-124|pop:POPTR_571286|MYB052		Transcription	Myb-like DNA-binding domain;; Myb-like DNA-binding domain	Transcription factor MYB44 GN=K8K14.2 OS=Arabidopsis thaliana (Mouse-ear cress) PE=2 SV=1	PREDICTED: transcription factor MYB32 [Prunus mume]
c37638.graph_c0	--			--		--	Viral methyltransferase	--	--
c37651.graph_c0	--			K14492|9e-41|rcu:RCOM_1030550|Two-component response regulator ARR9, putative		Transcription	Response regulator receiver domain	Two-component response regulator ARR8 GN=F13H10.14 OS=Arabidopsis thaliana (Mouse-ear cress) PE=1 SV=1	PREDICTED: two-component response regulator ARR16-like [Prunus mume]
c37839.graph_c0	--			--		--	MuDR family transposase;; MULE transposase domain;; PB1 domain	--	PREDICTED: uncharacterized protein LOC103339655 [Prunus mume]
c37871.graph_c0	--			--		--	Protein of unknown function (DUF642)	--	PREDICTED: uncharacterized protein LOC103320060 [Prunus mume]
c37903.graph_c0	--			--		General function prediction only	--	--	PREDICTED: uncharacterized protein LOC103330686 [Prunus mume]
c38067.graph_c0	--			--		--	--	--	--
c38138.graph_c0	--			--		--	--	GDSL esterase/lipase At5g41890 GN=At5g41890 OS=Arabidopsis thaliana (Mouse-ear cress) PE=3 SV=1	PREDICTED: GDSL esterase/lipase At5g41890, partial [Prunus mume]
c38311.graph_c0	--			--		Chromatin structure and dynamics	Zn-finger in ubiquitin-hydrolases and other protein	--	PREDICTED: BRCA1-associated protein-like [Prunus mume]
c38377.graph_c0	[RTKL]			--		--	Protein tyrosine kinase;; Protein kinase domain;; Leucine rich repeat;; Leucine Rich repeats (2 copies);; Leucine Rich Repeat;; Leucine rich repeat N-terminal domain	Probable receptor protein kinase TMK1 (Precursor) GN=TMK1 OS=Arabidopsis thaliana (Mouse-ear cress) PE=1 SV=1	PREDICTED: probable receptor protein kinase TMK1 [Prunus mume]
c38495.graph_c0	--			--		--	Peroxidase	Peroxidase 4 {ECO:0000250|UniProtKB:Q42578} (Precursor) OS=Vitis vinifera (Grape) PE=1 SV=1	PREDICTED: peroxidase 4-like [Prunus mume]
c38550.graph_c0	--			--		--	Viral methyltransferase	--	--
c38649.graph_c0	[MG]			--		--	NADH(P)-binding	Uncharacterized protein At2g37660, chloroplastic (Precursor) GN=At2g37660 OS=Arabidopsis thaliana (Mouse-ear cress) PE=1 SV=2	PREDICTED: uncharacterized protein LOC103327646 [Prunus mume]
c38666.graph_c0	--			--		--	--	--	PREDICTED: uncharacterized protein LOC103329491 [Prunus mume]
c38710.graph_c0	[I]			K00120|0.0|vvi:100262718|hypothetical protein LOC100262718		General function prediction only	Fructose-bisphosphate aldolase class-II;; NAD-binding of NADP-dependent 3-hydroxyisobutyrate dehydrogenase;; NAD binding domain of 6-phosphogluconate dehydrogenase;; Protein of unknown function, DUF1537;; NADP oxidoreductase coenzyme F420-dependent	Probable 3-hydroxyisobutyrate dehydrogenase-like 3, mitochondrial GN=At1g71180 OS=Arabidopsis thaliana (Mouse-ear cress) PE=2 SV=1	PREDICTED: uncharacterized protein LOC103338684 [Prunus mume]
c38838.graph_c0	[S]			--		--	NB-ARC domain;; TIR domain;; Leucine Rich repeats (2 copies);; Leucine rich repeat;; Leucine Rich Repeat;; TIR domain;; NACHT domain;; Leucine rich repeat;; ATPase family associated with various cellular activities (AAA)	TMV resistance protein N GN=N OS=Nicotiana glutinosa (Tobacco) PE=1 SV=1	PREDICTED: TMV resistance protein N-like [Prunus mume]
c38956.graph_c0	--			--		--	Core-2/I-Branching enzyme;; Core-2/I-Branching enzyme	--	PREDICTED: uncharacterized protein LOC103339093 isoform X1 [Prunus mume]
c39002.graph_c0	--			--		--	UDP-glucoronosyl and UDP-glucosyl transferase;; Glycosyltransferase family 28 C-terminal domain	UDP-glycosyltransferase 86A1 GN=UGT86A1 OS=Arabidopsis thaliana (Mouse-ear cress) PE=2 SV=1	PREDICTED: UDP-glycosyltransferase 86A1-like [Prunus mume]
c39007.graph_c0	[MG]			K13082|0.0|vvi:100233141|DFR, dfr1		Defense mechanisms	NAD dependent epimerase/dehydratase family;; 3-beta hydroxysteroid dehydrogenase/isomerase family;; NADH(P)-binding;; Male sterility protein;; NmrA-like family;; short chain dehydrogenase;; KR domain;; Polysaccharide biosynthesis protein	Bifunctional dihydroflavonol 4-reductase/flavanone 4-reductase GN=DFR OS=Pyrus communis (Pear) PE=1 SV=1	hypothetical protein PRUPE_ppa008069mg [Prunus persica]
c39056.graph_c0	--			--		--	Peroxidase	Cationic peroxidase 1 (Precursor) GN=PNC1 OS=Arachis hypogaea (Peanut) PE=1 SV=2	hypothetical protein PRUPE_ppa020902mg [Prunus persica]
c39081.graph_c0	--			--		--	RNA dependent RNA polymerase	--	--
c39081.graph_c1	--			--		--	--	--	--
c39111.graph_c0	--			--		--	Viral (Superfamily 1) RNA helicase	--	--
c39178.graph_c0	[IQ]			K01904|0.0|rcu:RCOM_0473330|AMP dependent CoA ligase, putative (EC:1.13.12.7)		Lipid transport and metabolism	AMP-binding enzyme;; AMP-binding enzyme C-terminal domain	4-coumarate--CoA ligase-like 7 GN=4CLL7 OS=Arabidopsis thaliana (Mouse-ear cress) PE=1 SV=1	hypothetical protein PRUPE_ppa003893mg [Prunus persica]
c39200.graph_c0	--			--		--	--	--	hypothetical protein MIMGU_mgv1a017982mg, partial [Erythranthe guttata]
c39223.graph_c0	[I]			K10257|0.0|rcu:RCOM_0612610|Omega-3 fatty acid desaturase, endoplasmic reticulum, putative (EC:1.14.99.33)		--	Fatty acid desaturase;; Domain of unknown function (DUF3474)	Temperature-sensitive omega-3 fatty acid desaturase, chloroplastic (Precursor) GN=FAD8 OS=Arabidopsis thaliana (Mouse-ear cress) PE=2 SV=1	hypothetical protein PRUPE_ppa007057mg [Prunus persica]
c39335.graph_c0	--			--		--	Septum formation topological specificity factor MinE	Cell division topological specificity factor homolog, chloroplastic (Precursor) OS=Arabidopsis thaliana (Mouse-ear cress) PE=1 SV=1	hypothetical protein PRUPE_ppa017224mg [Prunus persica]
c39406.graph_c0	--			--		--	Viral (Superfamily 1) RNA helicase	--	--
c39489.graph_c0	--			--		--	--	--	PREDICTED: uncharacterized protein LOC103332086 [Prunus mume]
c39528.graph_c0	--			--		--	--	--	--
c39629.graph_c0	[S]			--		--	Leucine rich repeat;; Leucine Rich repeats (2 copies);; Leucine Rich Repeat	Probable disease resistance protein At5g66900 GN=At5g66900 OS=Arabidopsis thaliana (Mouse-ear cress) PE=3 SV=1	PREDICTED: probable disease resistance protein At5g66900 [Prunus mume]
c39821.graph_c0	--			--		--	Viral methyltransferase	--	--
c39876.graph_c0	--			--		--	--	--	hypothetical protein PRUPE_ppa020595mg, partial [Prunus persica]
c39948.graph_c0	[IQR]			--		General function prediction only	Enoyl-(Acyl carrier protein) reductase;; short chain dehydrogenase	Secoisolariciresinol dehydrogenase (Fragment) OS=Forsythia intermedia (Border forsythia) PE=1 SV=1	PREDICTED: secoisolariciresinol dehydrogenase-like [Prunus mume]
c40017.graph_c0	--			--		--	Carlavirus endopeptidase	--	--
c40305.graph_c0	[K]			K03131|0.0|vvi:100263756|hypothetical protein LOC100263756		Transcription	Protein of unknown function (DUF1546);; TATA box binding protein associated factor (TAF);; Core histone H2A/H2B/H3/H4;; EF-hand domain pair;; EF hand;; EF hand;; EF-hand domain	Transcription initiation factor TFIID subunit 6 GN=F13M7.6 OS=Arabidopsis thaliana (Mouse-ear cress) PE=1 SV=1	PREDICTED: transcription initiation factor TFIID subunit 6 [Prunus mume]
c40306.graph_c0	--			--		--	--	--	--
c40429.graph_c0	[F]			--		--	Phosphorylase superfamily;; Matrixin;; Phosphorylase superfamily	Metalloendoproteinase 1 (Precursor) OS=Glycine max (Soybean) PE=1 SV=2	PREDICTED: bark storage protein A-like isoform X3 [Prunus mume]
c40536.graph_c0	--			--		--	--	--	hypothetical protein PRUPE_ppa017413mg [Prunus persica]
c40539.graph_c0	--			--		--	Leucine rich repeat	--	PREDICTED: probable disease resistance protein At4g27220 [Prunus mume]
c40593.graph_c0	--			--		--	Plant protein 1589 of unknown function (A_thal_3526)	--	PREDICTED: uncharacterized protein LOC103340015 [Prunus mume]
c40831.graph_c0	--			K13146|4e-91|vvi:100262013|hypothetical protein LOC100262013		RNA processing and modification	Beta-Casp domain	--	PREDICTED: integrator complex subunit 9 homolog [Prunus mume]
c40887.graph_c0	--			--		--	--	Protein TIC 214 {ECO:0000250|UniProtKB:P56785} GN=CsCp113 OS=Cucumis sativus (Cucumber) PE=3 SV=2	--
c40983.graph_c0	[MG]			K08695|0.0|vvi:100232981|ANR, ban		Defense mechanisms	NAD dependent epimerase/dehydratase family;; 3-beta hydroxysteroid dehydrogenase/isomerase family;; NADH(P)-binding;; Male sterility protein;; NmrA-like family;; short chain dehydrogenase;; KR domain;; Polysaccharide biosynthesis protein	Anthocyanidin reductase GN=T13M11.8 OS=Arabidopsis thaliana (Mouse-ear cress) PE=1 SV=2	hypothetical protein PRUPE_ppa008295mg [Prunus persica]
c40992.graph_c0	--			--		--	--	--	--
c41068.graph_c0	--			--		--	NB-ARC domain;; NACHT domain	TMV resistance protein N GN=N OS=Nicotiana glutinosa (Tobacco) PE=1 SV=1	PREDICTED: TMV resistance protein N-like [Prunus mume]
c41339.graph_c0	[RTKL]			--		--	Protein kinase domain;; Protein tyrosine kinase;; LysM domain	Protein LYK5 (Precursor) GN=LYK5 OS=Arabidopsis thaliana (Mouse-ear cress) PE=2 SV=1	PREDICTED: lysM domain receptor-like kinase 4 isoform X1 [Prunus mume]
c41369.graph_c0	--			--		Nucleotide transport and metabolism	Heavy-metal-associated domain;; Permease family	Nucleobase-ascorbate transporter 4 GN=NAT4 OS=Arabidopsis thaliana (Mouse-ear cress) PE=2 SV=2	PREDICTED: uncharacterized protein LOC103333928 [Prunus mume]
c41439.graph_c0	--			--		--	Ulp1 protease family, C-terminal catalytic domain	--	PREDICTED: putative golgin subfamily A member 6-like protein 6 [Prunus mume]
c41465.graph_c0	--			--		--	TIR domain;; TIR domain	Toll/interleukin-1 receptor-like protein GN=TIR OS=Arabidopsis thaliana (Mouse-ear cress) PE=1 SV=1	PREDICTED: TMV resistance protein N-like [Prunus mume]
c41482.graph_c0	--			--		Signal transduction mechanisms	NB-ARC domain;; Leucine rich repeat;; Leucine Rich repeats (2 copies);; AAA domain	Probable disease resistance RPP8-like protein 2 GN=RPP8L2 OS=Arabidopsis thaliana (Mouse-ear cress) PE=3 SV=1	PREDICTED: probable disease resistance RPP8-like protein 2 [Prunus mume]
c41544.graph_c0	--			--		--	Lipoxygenase;; PLAT/LH2 domain	Linoleate 13S-lipoxygenase 3-1, chloroplastic (Precursor) GN=LOX3.1 OS=Solanum tuberosum (Potato) PE=1 SV=1	PREDICTED: linoleate 13S-lipoxygenase 3-1, chloroplastic-like [Prunus mume]
c41567.graph_c0	--			--		General function prediction only	--	--	hypothetical protein VITISV_044422 [Vitis vinifera]
c41579.graph_c0	--			--		--	--	--	--
c41639.graph_c0	--			--		--	Late embryogenesis abundant protein	Protein YLS9 GN=F11F19.11 OS=Arabidopsis thaliana (Mouse-ear cress) PE=2 SV=1	PREDICTED: protein YLS9-like [Prunus mume]
c41657.graph_c0	[S]			--		--	Remorin, C-terminal region	Uncharacterized protein At3g61260 GN=At3g61260 OS=Arabidopsis thaliana (Mouse-ear cress) PE=1 SV=1	hypothetical protein PRUPE_ppa003669mg [Prunus persica]
c41709.graph_c0	--			--		--	--	Probable receptor-like protein kinase At5g39020 (Precursor) GN=At5g39020 OS=Arabidopsis thaliana (Mouse-ear cress) PE=2 SV=1	PREDICTED: G-type lectin S-receptor-like serine/threonine-protein kinase SD2-5 isoform X2 [Prunus mume]
c41760.graph_c0	--			--		--	2OG-Fe(II) oxygenase superfamily	--	--
c41770.graph_c0	--			--		--	Formin Homology 2 Domain	Formin-like protein 2 (Precursor) GN=FH2 OS=Arabidopsis thaliana (Mouse-ear cress) PE=3 SV=1	hypothetical protein PRUPE_ppa001116mg [Prunus persica]
c41788.graph_c0	--			--		--	Carlavirus endopeptidase	--	--
c41898.graph_c1	--			--		Signal transduction mechanisms	NB-ARC domain	Putative disease resistance protein RGA3 GN=RGA3 OS=Solanum bulbocastanum (Wild potato) PE=2 SV=2	PREDICTED: disease resistance protein RGA2-like [Prunus mume]
c41926.graph_c0	--			--		--	--	Histone deacetylase HDT1 GN=HDT1 OS=Zea mays (Maize) PE=1 SV=1	PREDICTED: uncharacterized protein LOC103339739 [Prunus mume]
c41972.graph_c0	[S]			--		--	Leucine Rich repeats (2 copies);; Leucine Rich Repeat;; Leucine rich repeat;; Leucine rich repeat	TMV resistance protein N GN=N OS=Nicotiana glutinosa (Tobacco) PE=1 SV=1	PREDICTED: TMV resistance protein N-like [Prunus mume]
c42072.graph_c0	[O]			--		Posttranslational modification, protein turnover, chaperones	DnaJ C terminal domain;; DnaJ domain;; Reverse transcriptase-like	DnaJ protein ERDJ3B (Precursor) GN=F26K9.30 OS=Arabidopsis thaliana (Mouse-ear cress) PE=1 SV=1	PREDICTED: dnaJ homolog subfamily B member 1-like [Prunus mume]
c42331.graph_c0	--			--		Signal transduction mechanisms	NB-ARC domain	Putative disease resistance protein RGA1 GN=RGA1 OS=Solanum bulbocastanum (Wild potato) PE=2 SV=2	hypothetical protein PRUPE_ppa017615mg, partial [Prunus persica]
c42461.graph_c0	--			--		--	--	PI-PLC X domain-containing protein At5g67130 (Precursor) GN=At5g67130 OS=Arabidopsis thaliana (Mouse-ear cress) PE=1 SV=1	PREDICTED: PI-PLC X domain-containing protein At5g67130-like [Prunus mume]
c42473.graph_c0	--			K05391|1e-114|ath:AT5G53130|CNGC1		--	Protein tyrosine kinase;; Protein kinase domain;; Cyclic nucleotide-binding domain;; Ion transport protein	Cyclic nucleotide-gated ion channel 1 GN=CNGC1 OS=Arabidopsis thaliana (Mouse-ear cress) PE=1 SV=1	PREDICTED: cyclic nucleotide-gated ion channel 1-like [Prunus mume]
c42516.graph_c0	--			--		--	--	WAT1-related protein At5g40230 GN=At5g40230 OS=Arabidopsis thaliana (Mouse-ear cress) PE=3 SV=1	PREDICTED: WAT1-related protein At5g40240-like [Prunus mume]
c42519.graph_c0	[M]			--		--	LrgB-like family	Plastidal glycolate/glycerate translocator 1, chloroplastic (Precursor) GN=PLGG1 OS=Arabidopsis thaliana (Mouse-ear cress) PE=2 SV=1	PREDICTED: plastidal glycolate/glycerate translocator 1, chloroplastic-like [Prunus mume]
c42597.graph_c0	--			--		--	Plant protein of unknown function	UPF0481 protein At3g47200 GN=At3g47200 OS=Arabidopsis thaliana (Mouse-ear cress) PE=2 SV=1	PREDICTED: UPF0481 protein At3g47200-like [Prunus mume]
c42673.graph_c0	[S]			--		--	Leucine Rich repeats (2 copies);; Protein kinase domain;; Leucine rich repeat;; Protein tyrosine kinase;; Leucine Rich Repeat;; Leucine rich repeat;; Leucine Rich repeat	Probable LRR receptor-like serine/threonine-protein kinase At3g47570 (Precursor) GN=At3g47570 OS=Arabidopsis thaliana (Mouse-ear cress) PE=2 SV=1	PREDICTED: probable LRR receptor-like serine/threonine-protein kinase At3g47570 [Prunus mume]
c42685.graph_c1	--			--		--	--	--	hypothetical protein PRUPE_ppa014411mg [Prunus persica]
c42790.graph_c0	--			--		--	Glycosyl hydrolases family 17	Glucan endo-1,3-beta-glucosidase, basic isoform (Precursor) GN=GNS1 OS=Prunus persica (Peach) PE=3 SV=1	PREDICTED: glucan endo-1,3-beta-glucosidase, basic isoform-like [Prunus mume]
c42896.graph_c0	--			--		--	Mlo family;; Mlo family;; Mlo family	MLO-like protein 6 GN=MLO6 OS=Arabidopsis thaliana (Mouse-ear cress) PE=2 SV=2	MLO4 [Prunus armeniaca]
c42924.graph_c0	[I]			--		Lipid transport and metabolism	Prenyltransferase and squalene oxidase repeat;; Prenyltransferase-like;; Prenyltransferase-like;; Pectic acid lyase	Beta-amyrin synthase GN=OSCBPY OS=Betula platyphylla (Asian white birch) PE=1 SV=1	hypothetical protein PRUPE_ppa001810mg [Prunus persica]
c42997.graph_c0	--			--		--	RNA dependent RNA polymerase	--	--
c43032.graph_c0	--			--		--	--	Early nodulin-75 (Precursor) GN=ENOD2B OS=Glycine max (Soybean) PE=2 SV=2	hypothetical protein PRUPE_ppa005764mg [Prunus persica]
c43074.graph_c0	--			--		--	Legume lectin domain	Agglutinin-2 (Precursor) OS=Cladrastis kentukea (Yellow wood) PE=1 SV=1	PREDICTED: L-type lectin-domain containing receptor kinase IX.1-like [Prunus mume]
c43154.graph_c0	--			--		--	Plant viral movement protein;; Viral (Superfamily 1) RNA helicase	--	--
c43256.graph_c0	--			--		Signal transduction mechanisms	NB-ARC domain	Putative disease resistance RPP13-like protein 1 GN=RPPL1 OS=Arabidopsis thaliana (Mouse-ear cress) PE=3 SV=1	PREDICTED: putative disease resistance RPP13-like protein 1 [Prunus mume]
c43277.graph_c0	--			--		--	UDP-glucoronosyl and UDP-glucosyl transferase	UDP-glycosyltransferase 79B6 GN=UGT79B6 OS=Arabidopsis thaliana (Mouse-ear cress) PE=2 SV=1	PREDICTED: UDP-glycosyltransferase 79B6-like [Prunus mume]
c43292.graph_c0	--			--		--	--	--	--
c43427.graph_c0	--			--		--	--	--	--
c43555.graph_c0	--			--		--	RNA dependent RNA polymerase	--	--
c43634.graph_c0	--			--		General function prediction only	gag-polypeptide of LTR copia-type	--	PREDICTED: uncharacterized protein LOC103426735 [Malus domestica]
c43644.graph_c0	--			--		--	Viral coat protein	--	--
c43674.graph_c0	--			--		--	Exostosin family	Xyloglucan galactosyltransferase KATAMARI1 homolog OS=Oryza sativa subsp. japonica (Rice) PE=2 SV=1	PREDICTED: xyloglucan galactosyltransferase KATAMARI1 homolog [Prunus mume]
c43746.graph_c1	[S]			--		General function prediction only	Leucine Rich repeats (2 copies);; Leucine rich repeat;; Leucine Rich Repeat;; Leucine Rich repeat;; Leucine rich repeat N-terminal domain;; Leucine rich repeat	DNA-damage-repair/toleration protein DRT100 (Precursor) OS=Arabidopsis thaliana (Mouse-ear cress) PE=2 SV=2	PREDICTED: DNA-damage-repair/toleration protein DRT100 [Prunus mume]
c43812.graph_c0	--			--		--	Late embryogenesis abundant protein	Putative syntaxin-24 GN=SYP24 OS=Arabidopsis thaliana (Mouse-ear cress) PE=3 SV=1	PREDICTED: uncharacterized protein LOC103330379 [Prunus mume]
c43854.graph_c0	--			--		--	Domain of unknown function (DUF966);; Haloacid dehalogenase-like hydrolase	Protein UPSTREAM OF FLC GN=UFC OS=Arabidopsis thaliana (Mouse-ear cress) PE=2 SV=1	PREDICTED: protein UPSTREAM OF FLC [Prunus mume]
c43884.graph_c0	--			--		--	F-box associated;; F-box associated domain;; F-box domain	F-box/kelch-repeat protein At3g23880 GN=At3g23880 OS=Arabidopsis thaliana (Mouse-ear cress) PE=2 SV=1	PREDICTED: putative F-box protein At5g62660 [Prunus mume]
c43898.graph_c0	[E]			--		--	Receptor family ligand binding region;; Ligand-gated ion channel;; Periplasmic binding protein;; Bacterial extracellular solute-binding proteins, family 3	Glutamate receptor 3.2 (Precursor) GN=F23E12.150 OS=Arabidopsis thaliana (Mouse-ear cress) PE=1 SV=2	PREDICTED: glutamate receptor 3.2-like [Prunus mume]
c43947.graph_c0	--			--		--	--	--	PREDICTED: uncharacterized protein LOC103331580 [Prunus mume]
c44031.graph_c0	--			--		Signal transduction mechanisms	Ethylene-responsive protein kinase Le-CTR1;; Ethylene-responsive protein kinase Le-CTR1	Serine/threonine-protein kinase CTR1 GN=CTR1 OS=Arabidopsis thaliana (Mouse-ear cress) PE=1 SV=1	PREDICTED: serine/threonine-protein kinase CTR1 [Prunus mume]
c44052.graph_c0	--			--		--	Domain of unknown function (DUF3598)	--	hypothetical protein PRUPE_ppa006467mg [Prunus persica]
c44058.graph_c0	[RTKL]			--		Signal transduction mechanisms	Protein tyrosine kinase;; Protein kinase domain	Wall-associated receptor kinase-like 10 (Precursor) GN=WAKL10 OS=Arabidopsis thaliana (Mouse-ear cress) PE=2 SV=1	hypothetical protein PRUPE_ppa024908mg, partial [Prunus persica]
c44074.graph_c0	[T]			--		Signal transduction mechanisms	Protein phosphatase 2C	Probable protein phosphatase 2C 39 GN=At3g15260 OS=Arabidopsis thaliana (Mouse-ear cress) PE=2 SV=1	hypothetical protein PRUPE_ppa027100mg [Prunus persica]
c44153.graph_c0	--			--		--	--	--	--
c44217.graph_c0	--			K13691|0.0|pop:POPTR_807713|hypothetical protein		--	UDP-glucoronosyl and UDP-glucosyl transferase	UDP-glycosyltransferase 74E2 GN=UGT74E2 OS=Arabidopsis thaliana (Mouse-ear cress) PE=1 SV=1	PREDICTED: UDP-glycosyltransferase 74F2-like [Prunus mume]
c44254.graph_c0	--			--		General function prediction only	Domain of unknown function (DUF4283);; Zinc knuckle;; NB-ARC domain	--	PREDICTED: uncharacterized protein LOC103404833 [Malus domestica]
c44305.graph_c0	[RTKL]			--		--	Protein kinase domain;; Protein tyrosine kinase;; Leucine Rich repeats (2 copies);; Leucine rich repeat;; Leucine rich repeat N-terminal domain;; Leucine Rich Repeat	Protein STRUBBELIG-RECEPTOR FAMILY 8 (Precursor) GN=SRF8 OS=Arabidopsis thaliana (Mouse-ear cress) PE=2 SV=1	PREDICTED: protein STRUBBELIG-RECEPTOR FAMILY 8 [Prunus mume]
c44352.graph_c0	--			K13146|0.0|vvi:100262013|hypothetical protein LOC100262013		RNA processing and modification	--	--	hypothetical protein PRUPE_ppa002193mg [Prunus persica]
c44387.graph_c0	--			K00660|8e-93|pop:POPTR_554829|CHS6		--	Chalcone and stilbene synthases, N-terminal domain	Polyketide synthase 5 GN=PKS5 OS=Rubus idaeus (Raspberry) PE=1 SV=1	hypothetical protein PRUPE_ppa023080mg, partial [Prunus persica]
c44387.graph_c1	--			--		--	Chalcone and stilbene synthases, C-terminal domain;; Chalcone and stilbene synthases, N-terminal domain;; 3-Oxoacyl-[acyl-carrier-protein (ACP)] synthase III;; 3-Oxoacyl-[acyl-carrier-protein (ACP)] synthase III C terminal;; FAE1/Type III polyketide synthase-like protein	Chalcone synthase GN=CHS1 OS=Casuarina glauca (Swamp oak) PE=2 SV=1	chalcone synthase [Prunus avium]
c44469.graph_c0	--			--		General function prediction only	--	--	hypothetical protein PRUPE_ppa027027mg, partial [Prunus persica]
c44507.graph_c0	--			--		--	--	--	PREDICTED: uncharacterized protein LOC103319285 [Prunus mume]
c44644.graph_c0	[GEPR]			--		General function prediction only	Sugar (and other) transporter;; Major Facilitator Superfamily	Hexose carrier protein HEX6 GN=HEX6 OS=Ricinus communis (Castor bean) PE=2 SV=1	PREDICTED: hexose carrier protein HEX6-like [Prunus mume]
c44748.graph_c0	[J]			K02945|0.0|rcu:RCOM_0296330|hypothetical protein		--	S1 RNA binding domain	30S ribosomal protein S1, chloroplastic (Precursor) GN=RPS1 OS=Spinacia oleracea (Spinach) PE=1 SV=1	PREDICTED: uncharacterized protein LOC103336208 [Prunus mume]
c44872.graph_c0	--			--		--	--	--	PREDICTED: myosin-7-like [Prunus mume]
c44874.graph_c0	--			K14486|0.0|vvi:100245251|hypothetical protein LOC100245251		--	Auxin response factor;; B3 DNA binding domain	Auxin response factor 3 GN=T1B8.30 OS=Arabidopsis thaliana (Mouse-ear cress) PE=1 SV=2	PREDICTED: auxin response factor 3-like [Prunus mume]
c44925.graph_c0	--			--		--	--	--	--
c44972.graph_c0	[V]			K05658|0.0|vvi:100267452|hypothetical protein LOC100267452		Secondary metabolites biosynthesis, transport and catabolism	ABC transporter transmembrane region;; ABC transporter;; Predicted ATPase of the ABC class	ABC transporter B family member 11 GN=T14P4.15 OS=Arabidopsis thaliana (Mouse-ear cress) PE=2 SV=1	PREDICTED: ABC transporter B family member 11-like [Prunus mume]
c44986.graph_c1	[R]			--		--	Diacylglycerol acyltransferase;; Alpha/beta hydrolase family	Acyltransferase-like protein At3g26840, chloroplastic (Precursor) GN=At3g26840 OS=Arabidopsis thaliana (Mouse-ear cress) PE=2 SV=1	PREDICTED: acyltransferase-like protein At3g26840, chloroplastic [Prunus mume]
c45042.graph_c2	--			--		--	Serine carboxypeptidase;; Serine carboxypeptidase	Serine carboxypeptidase-like 40 (Precursor) GN=SCPL40 OS=Arabidopsis thaliana (Mouse-ear cress) PE=2 SV=2	PREDICTED: serine carboxypeptidase-like 40 [Prunus mume]
c45057.graph_c0	--			--		Energy production and conversion	--	Glyoxylate/hydroxypyruvate reductase A HPR2 GN=HPR2 OS=Arabidopsis thaliana (Mouse-ear cress) PE=1 SV=1	PREDICTED: L-type lectin-domain containing receptor kinase S.6 [Prunus mume]
c45077.graph_c1	--			--		--	--	--	--
c45098.graph_c0	[G]			--		Carbohydrate transport and metabolism	Glycosyl hydrolases family 32 N-terminal domain;; Domain of unknown function (DUF3357);; Glycosyl hydrolases family 32 C terminal	Beta-fructofuranosidase, soluble isoenzyme I (Precursor) GN=INV*DC4 OS=Daucus carota (Wild carrot) PE=1 SV=2	PREDICTED: beta-fructofuranosidase, soluble isoenzyme I-like [Prunus mume]
c45136.graph_c1	--			--		--	--	--	--
c45214.graph_c0	--			--		--	Arabidopsis broad-spectrum mildew resistance protein RPW8	Protein DA1-related 5 GN=DAR5 OS=Arabidopsis thaliana (Mouse-ear cress) PE=2 SV=2	PREDICTED: uncharacterized protein LOC103949291 [Pyrus x bretschneideri]
c45355.graph_c0	[J]			--		--	Triose-phosphate Transporter family;; Serpin (serine protease inhibitor)	Probable purine permease 9 GN=PUP9 OS=Arabidopsis thaliana (Mouse-ear cress) PE=2 SV=2	PREDICTED: probable purine permease 11 [Prunus mume]
c45368.graph_c0	--			--		--	--	--	--
c45379.graph_c0	--			--		--	Domain of unknown function (DUF1995)	--	PREDICTED: protein LOW PSII ACCUMULATION 3, chloroplastic [Prunus mume]
c45773.graph_c0	--			K01365|1e-135|rcu:RCOM_1043090|cysteine protease, putative (EC:1.3.1.74)		Posttranslational modification, protein turnover, chaperones	Papain family cysteine protease;; Cathepsin propeptide inhibitor domain (I29)	Senescence-specific cysteine protease SAG12 {ECO:0000305} (Precursor) OS=Arabidopsis thaliana (Mouse-ear cress) PE=1 SV=1	PREDICTED: zingipain-2-like [Prunus mume]
c45924.graph_c0	--			--		Intracellular trafficking, secretion, and vesicular transport	Endonuclease/Exonuclease/phosphatase family	Type I inositol 1,4,5-trisphosphate 5-phosphatase 1 GN=F12G12.6 OS=Arabidopsis thaliana (Mouse-ear cress) PE=1 SV=2	PREDICTED: type I inositol 1,4,5-trisphosphate 5-phosphatase 1 isoform X1 [Prunus mume]
c46021.graph_c0	--			--		Signal transduction mechanisms	NB-ARC domain;; Leucine Rich repeats (2 copies);; Leucine Rich Repeat	Disease resistance RPP13-like protein 4 GN=RPP13L4 OS=Arabidopsis thaliana (Mouse-ear cress) PE=2 SV=2	PREDICTED: disease resistance RPP13-like protein 4 [Prunus mume]
c46110.graph_c0	--			--		--	Protein of unknown function (DUF668);; Domain of unknown function (DUF3475)	--	PREDICTED: uncharacterized protein LOC103339750 [Prunus mume]
c46151.graph_c1	[RTKL]			--		Signal transduction mechanisms	Protein kinase domain;; Protein tyrosine kinase	Probable receptor-like protein kinase At1g67000 (Precursor) GN=At1g67000 OS=Arabidopsis thaliana (Mouse-ear cress) PE=2 SV=2	PREDICTED: probable receptor-like protein kinase At1g67000 [Prunus mume]
c46152.graph_c0	[S]			--		General function prediction only	Leucine Rich repeats (2 copies);; Leucine rich repeat;; Leucine Rich Repeat;; Leucine rich repeat N-terminal domain;; Leucine Rich repeat;; Leucine rich repeat	Probably inactive leucine-rich repeat receptor-like protein kinase At2g25790 (Precursor) GN=At2g25790 OS=Arabidopsis thaliana (Mouse-ear cress) PE=2 SV=1	PREDICTED: leucine-rich repeat receptor-like protein kinase PXL2 [Prunus mume]
c46291.graph_c1	--			--		--	--	--	hypothetical protein PRUPE_ppa014211mg [Prunus persica]
c46298.graph_c0	[O]			K00799|1e-109|vvi:100265481|hypothetical protein LOC100265481		Posttranslational modification, protein turnover, chaperones	Glutathione S-transferase, N-terminal domain;; Glutathione S-transferase, N-terminal domain;; Glutathione S-transferase, N-terminal domain;; Glutathione S-transferase, C-terminal domain;; Glutathione S-transferase, C-terminal domain	Probable glutathione S-transferase GN=HSP26-A OS=Glycine max (Soybean) PE=2 SV=1	PREDICTED: probable glutathione S-transferase [Prunus mume]
c46311.graph_c1	--			--		--	--	--	PREDICTED: uncharacterized protein LOC103324618 [Prunus mume]
c46313.graph_c0	--			--		--	--	--	--
c46416.graph_c0	--			--		--	Viral coat protein	--	--
c46442.graph_c0	--			--		--	2OG-Fe(II) oxygenase superfamily;; 2OG-Fe(II) oxygenase superfamily	--	hypothetical protein THAOC_32141 [Thalassiosira oceanica]
c46447.graph_c0	--			--		--	Carlavirus endopeptidase;; Viral (Superfamily 1) RNA helicase;; 2OG-Fe(II) oxygenase superfamily;; OTU-like cysteine protease;; 2OG-Fe(II) oxygenase superfamily	--	--
c46458.graph_c3	--			--		--	hAT family C-terminal dimerisation region	--	PREDICTED: uncharacterized protein LOC103319356 [Prunus mume]
c46496.graph_c0	--			--		--	Leucine Rich repeats (2 copies);; Leucine rich repeat;; Leucine Rich Repeat	Putative disease resistance protein At4g19050 GN=At4g19050 OS=Arabidopsis thaliana (Mouse-ear cress) PE=3 SV=2	hypothetical protein PRUPE_ppa023828mg [Prunus persica]
c46545.graph_c0	--			--		--	Ion transport protein	Cyclic nucleotide-gated ion channel 1 GN=CNGC1 OS=Arabidopsis thaliana (Mouse-ear cress) PE=1 SV=1	PREDICTED: cyclic nucleotide-gated ion channel 1-like [Prunus mume]
c46576.graph_c1	[S]			--		Signal transduction mechanisms	NB-ARC domain;; Leucine Rich repeats (2 copies);; Leucine rich repeat	Putative disease resistance protein At1g50180 GN=At1g50180 OS=Arabidopsis thaliana (Mouse-ear cress) PE=3 SV=2	PREDICTED: putative disease resistance protein At1g50180 [Prunus mume]
c46602.graph_c0	--			--		Signal transduction mechanisms	NB-ARC domain;; Leucine Rich repeats (2 copies)	Probable disease resistance protein RDL5 GN=RDL5 OS=Arabidopsis thaliana (Mouse-ear cress) PE=1 SV=1	PREDICTED: probable disease resistance RPP8-like protein 2 [Prunus mume]
c46605.graph_c0	--			--		Signal transduction mechanisms	NB-ARC domain;; Leucine rich repeat;; Leucine Rich repeats (2 copies);; Archaeal ATPase;; Leucine Rich Repeat	Probable disease resistance protein At5g63020 GN=At5g63020 OS=Arabidopsis thaliana (Mouse-ear cress) PE=2 SV=2	hypothetical protein PRUPE_ppa001212mg [Prunus persica]
c46617.graph_c0	[S]			--		General function prediction only	Leucine rich repeat;; Leucine Rich repeats (2 copies);; Leucine Rich Repeat;; Leucine Rich repeat;; Leucine rich repeat N-terminal domain;; Leucine rich repeat	Tyrosine-sulfated glycopeptide receptor 1 GN=PSYR1 OS=Arabidopsis thaliana (Mouse-ear cress) PE=2 SV=1	hypothetical protein PRUPE_ppa020863mg, partial [Prunus persica]
c46660.graph_c0	--			--		--	2OG-Fe(II) oxygenase superfamily;; 2OG-Fe(II) oxygenase superfamily	--	Alpha-ketoglutarate-dependent dioxygenase alkB-like protein 3, partial [Auxenochlorella protothecoides]
c46663.graph_c1	--			--		--	--	--	hypothetical protein PRUPE_ppa020531mg [Prunus persica]
c46695.graph_c1	--			--		--	--	--	--
c46696.graph_c0	[J]			--		Inorganic ion transport and metabolism	Voltage gated chloride channel;; CBS domain;; Voltage gated chloride channel;; Voltage gated chloride channel	Chloride channel protein CLC-b GN=MYF5.4 OS=Arabidopsis thaliana (Mouse-ear cress) PE=1 SV=1	PREDICTED: chloride channel protein CLC-b-like [Cucumis melo]
c46734.graph_c0	--			--		--	UDP-glucoronosyl and UDP-glucosyl transferase	UDP-glycosyltransferase 83A1 GN=UGT83A1 OS=Arabidopsis thaliana (Mouse-ear cress) PE=2 SV=1	PREDICTED: UDP-glycosyltransferase 83A1-like [Prunus mume]
c46753.graph_c0	[P]			--		Inorganic ion transport and metabolism	Sulfate transporter family;; STAS domain;; Sulfate transporter N-terminal domain with GLY motif	Sulfate transporter 3.1 OS=Arabidopsis thaliana (Mouse-ear cress) PE=2 SV=1	PREDICTED: sulfate transporter 3.1-like [Prunus mume]
c46843.graph_c0	--			--		General function prediction only	Leucine rich repeat;; Leucine Rich repeats (2 copies);; Leucine Rich Repeat;; Leucine Rich repeat;; Leucine rich repeat N-terminal domain;; Leucine rich repeat	Probably inactive leucine-rich repeat receptor-like protein kinase At2g25790 (Precursor) GN=At2g25790 OS=Arabidopsis thaliana (Mouse-ear cress) PE=2 SV=1	PREDICTED: systemin receptor SR160-like [Prunus mume]
c46850.graph_c1	--			--		General function prediction only	Ankyrin repeats (many copies);; Ankyrin repeats (3 copies);; Ankyrin repeats (many copies);; Ankyrin repeat;; Ankyrin repeat	Ankyrin repeat-containing protein At3g12360 GN=At3g12360 OS=Arabidopsis thaliana (Mouse-ear cress) PE=2 SV=1	PREDICTED: ankyrin repeat-containing protein At3g12360-like [Prunus mume]
c46857.graph_c0	--			--		--	2OG-Fe(II) oxygenase superfamily;; 2OG-Fe(II) oxygenase superfamily;; OTU-like cysteine protease	--	hypothetical protein THAOC_32141 [Thalassiosira oceanica]
c46903.graph_c0	--			--		Signal transduction mechanisms	Protein tyrosine kinase;; Protein kinase domain	Glycerophosphodiester phosphodiesterase protein kinase domain-containing GDPDL2 {ECO:0000305} (Precursor) OS=Arabidopsis thaliana (Mouse-ear cress) PE=1 SV=1	PREDICTED: G-type lectin S-receptor-like serine/threonine-protein kinase SD2-5 isoform X2 [Prunus mume]
c46922.graph_c0	--			--		Replication, recombination and repair	DDE superfamily endonuclease;; Transposase DDE domain;; Plant transposon protein	--	PREDICTED: putative nuclease HARBI1-like [Glycine max]
c47009.graph_c0	[U]			K03110|0.0|vvi:100267692|hypothetical protein LOC100267692		Intracellular trafficking, secretion, and vesicular transport	SRP54-type protein, GTPase domain;; SRP54-type protein, helical bundle domain;; CobQ/CobB/MinD/ParA nucleotide binding domain	Cell division protein FtsY homolog, chloroplastic (Precursor) GN=F4I18.25 OS=Arabidopsis thaliana (Mouse-ear cress) PE=1 SV=2	PREDICTED: cell division protein FtsY homolog, chloroplastic [Prunus mume]
c47110.graph_c0	[S]			--		Signal transduction mechanisms	Leucine Rich repeats (2 copies);; NB-ARC domain;; Leucine rich repeat;; Leucine Rich Repeat;; Leucine rich repeat;; Leucine rich repeat;; Leucine Rich repeats (2 copies);; Leucine rich repeat;; Leucine Rich Repeat	Putative disease resistance RPP13-like protein 1 GN=RPPL1 OS=Arabidopsis thaliana (Mouse-ear cress) PE=3 SV=1	PREDICTED: putative disease resistance RPP13-like protein 1 [Prunus mume]
c47118.graph_c0	--			--		--	--	--	PREDICTED: proteasome subunit beta type-5-B-like [Prunus mume]
c47163.graph_c1	--			--		--	Cold acclimation protein WCOR413	Cold-regulated 413 plasma membrane protein 1 GN=F19G14.3 OS=Arabidopsis thaliana (Mouse-ear cress) PE=2 SV=1	PREDICTED: cold-regulated 413 plasma membrane protein 1-like [Prunus mume]
c47167.graph_c0	[P]			--		--	Protein of unknown function (DUF1012)	Putative ion channel POLLUX-like 2 GN=At5g43745 OS=Arabidopsis thaliana (Mouse-ear cress) PE=2 SV=1	PREDICTED: putative ion channel POLLUX-like 2 [Prunus mume]
c47200.graph_c0	[RTKL]			--		--	Protein kinase domain;; Protein tyrosine kinase	G-type lectin S-receptor-like serine/threonine-protein kinase RLK1 (Precursor) GN=RLK1 OS=Arabidopsis thaliana (Mouse-ear cress) PE=2 SV=2	PREDICTED: G-type lectin S-receptor-like serine/threonine-protein kinase RLK1 [Prunus mume]
c47201.graph_c0	--			--		--	Carlavirus endopeptidase;; Viral (Superfamily 1) RNA helicase;; OTU-like cysteine protease	--	--
c47216.graph_c0	--			--		--	--	--	PREDICTED: receptor-like protein 2 [Pyrus x bretschneideri]
c47303.graph_c1	--			--		--	NB-ARC domain	TMV resistance protein N GN=N OS=Nicotiana glutinosa (Tobacco) PE=1 SV=1	PREDICTED: TMV resistance protein N-like [Prunus mume]
c47322.graph_c2	--			--		--	--	--	PREDICTED: 60S ribosomal protein L18a-like isoform X1 [Prunus mume]
c47334.graph_c0	--			--		--	Carlavirus endopeptidase;; 2OG-Fe(II) oxygenase superfamily;; OTU-like cysteine protease;; 2OG-Fe(II) oxygenase superfamily	--	hypothetical protein THAOC_32141 [Thalassiosira oceanica]
c47547.graph_c1	--			--		--	--	--	--
c47607.graph_c0	[RTKL]			--		--	Protein kinase domain;; Protein tyrosine kinase;; Salt stress response/antifungal	Cysteine-rich receptor-like protein kinase 26 (Precursor) GN=CRK26 OS=Arabidopsis thaliana (Mouse-ear cress) PE=2 SV=1	PREDICTED: putative receptor-like protein kinase At4g00960 isoform X1 [Prunus mume]
c47612.graph_c0	--			--		General function prediction only	Reverse transcriptase-like	--	hypothetical protein PRUPE_ppa018813mg, partial [Prunus persica]
c47618.graph_c0	--			K03233|5e-13|sbi:SORBI_04g007760|hypothetical protein		Posttranslational modification, protein turnover, chaperones	--	Elongation factor 1-gamma OS=Prunus avium (Cherry) PE=2 SV=1	hypothetical protein PRUPE_ppa005220mg [Prunus persica]
c47656.graph_c0	--			--		--	--	--	--
c47679.graph_c0	--			--		Signal transduction mechanisms	DENN (AEX-3) domain;; uDENN domain;; dDENN domain	DENN domain and WD repeat-containing protein SCD1 {ECO:0000305} OS=Arabidopsis thaliana (Mouse-ear cress) PE=1 SV=1	hypothetical protein PRUPE_ppa000437m1g, partial [Prunus persica]
c47701.graph_c1	--			--		--	--	--	hypothetical protein PRUPE_ppa013742mg [Prunus persica]
c47753.graph_c0	--			--		--	Viral methyltransferase;; 2OG-Fe(II) oxygenase superfamily;; OTU-like cysteine protease;; 2OG-Fe(II) oxygenase superfamily	--	hypothetical protein THAOC_32141 [Thalassiosira oceanica]
c47753.graph_c1	--			--		--	Viral methyltransferase	--	--
c47765.graph_c0	[V]			--		General function prediction only	MatE	Protein TRANSPARENT TESTA 12 GN=F17J16_80 OS=Arabidopsis thaliana (Mouse-ear cress) PE=2 SV=1	PREDICTED: protein TRANSPARENT TESTA 12-like [Prunus mume]
c47802.graph_c0	--			--		--	--	UDP-glycosyltransferase 71D1 GN=UGT71D1 OS=Arabidopsis thaliana (Mouse-ear cress) PE=2 SV=1	glycosyltransferase [Pyrus communis]
c47802.graph_c1	--			--		--	MULE transposase domain;; SWIM zinc finger	WEB family protein At4g27595, chloroplastic (Precursor) GN=At4g27595 OS=Arabidopsis thaliana (Mouse-ear cress) PE=2 SV=1	PREDICTED: uncharacterized protein PFB0145c-like [Prunus mume]
c47847.graph_c0	--			--		--	D-mannose binding lectin;; S-locus glycoprotein family;; PAN-like domain	G-type lectin S-receptor-like serine/threonine-protein kinase At1g11330 (Precursor) GN=At1g11330 OS=Arabidopsis thaliana (Mouse-ear cress) PE=2 SV=3	PREDICTED: G-type lectin S-receptor-like serine/threonine-protein kinase At4g27290 isoform X1 [Prunus mume]
c47881.graph_c0	--			--		--	Cellulose synthase;; Glycosyltransferase like family 2;; Glycosyl transferase family group 2;; Cellulose synthase;; Cellulose synthase	Cellulose synthase-like protein G3 OS=Arabidopsis thaliana (Mouse-ear cress) PE=2 SV=2	hypothetical protein PRUPE_ppa001971mg [Prunus persica]
c47885.graph_c0	--			--		General function prediction only	Reverse transcriptase (RNA-dependent DNA polymerase);; zinc-binding in reverse transcriptase;; Endonuclease/Exonuclease/phosphatase family;; Reverse transcriptase-like	Putative ribonuclease H protein At1g65750 GN=At1g65750 OS=Arabidopsis thaliana (Mouse-ear cress) PE=3 SV=1	PREDICTED: LOW QUALITY PROTEIN: uncharacterized protein LOC103343662 [Prunus mume]
c47917.graph_c0	[H]			K06125|1e-159|vvi:100247403|hypothetical protein LOC100247403		Coenzyme transport and metabolism	Zinc finger C-x8-C-x5-C-x3-H type (and similar);; UbiA prenyltransferase family	4-hydroxybenzoate polyprenyltransferase, mitochondrial (Precursor) GN=PPT1 OS=Arabidopsis thaliana (Mouse-ear cress) PE=2 SV=1	PREDICTED: protein FRIGIDA-ESSENTIAL 1 isoform X1 [Prunus mume]
c47946.graph_c0	--			--		--	--	--	--
c47985.graph_c0	[S]			--		--	Leucine rich repeat;; Leucine Rich repeats (2 copies);; Leucine Rich Repeat;; Protein kinase domain;; Protein tyrosine kinase;; Leucine Rich repeat;; Leucine rich repeat;; Leucine rich repeat N-terminal domain	Leucine-rich repeat receptor-like tyrosine-protein kinase At2g41820 (Precursor) GN=At2g41820 OS=Arabidopsis thaliana (Mouse-ear cress) PE=2 SV=1	PREDICTED: leucine-rich repeat receptor-like tyrosine-protein kinase At2g41820 [Prunus mume]
c48009.graph_c1	--			--		--	--	--	PREDICTED: probable disease resistance protein At4g27220 [Prunus mume]
c48013.graph_c0	--			--		--	Cyclic nucleotide-binding domain	Cyclic nucleotide-gated ion channel 1 GN=CNGC1 OS=Arabidopsis thaliana (Mouse-ear cress) PE=1 SV=1	hypothetical protein PRUPE_ppb013415mg [Prunus persica]
c48028.graph_c0	--			--		--	Leucine Rich repeats (2 copies);; Leucine rich repeat;; Leucine Rich Repeat	Inactive disease resistance protein RPS4 {ECO:0000303|PubMed:10571887} GN=RPS4 OS=Arabidopsis thaliana (Mouse-ear cress) PE=3 SV=1	PREDICTED: TMV resistance protein N-like [Prunus mume]
c48033.graph_c2	[Q]			--		Secondary metabolites biosynthesis, transport and catabolism	Retinal pigment epithelial membrane protein;; Retinal pigment epithelial membrane protein	Carotenoid 9,10(9&apos;,10&apos;)-cleavage dioxygenase GN=CCD OS=Crocus sativus (Saffron) PE=1 SV=1	PREDICTED: carotenoid 9,10(9&apos;,10&apos;)-cleavage dioxygenase 1-like [Prunus mume]
c48035.graph_c0	--			--		--	Protein tyrosine kinase;; Protein kinase domain	G-type lectin S-receptor-like serine/threonine-protein kinase At4g03230 (Precursor) GN=At4g03230 OS=Arabidopsis thaliana (Mouse-ear cress) PE=3 SV=3	PREDICTED: G-type lectin S-receptor-like serine/threonine-protein kinase At1g11330 isoform X2 [Prunus mume]
c48075.graph_c0	[RTKL]			--		--	Protein tyrosine kinase;; Protein kinase domain;; D-mannose binding lectin;; PAN-like domain;; S-locus glycoprotein family	G-type lectin S-receptor-like serine/threonine-protein kinase At1g11410 (Precursor) GN=At1g11410 OS=Arabidopsis thaliana (Mouse-ear cress) PE=3 SV=3	PREDICTED: LOW QUALITY PROTEIN: uncharacterized protein LOC103324604 [Prunus mume]
c48087.graph_c2	[J]			--		--	HhH-GPD superfamily base excision DNA repair protein;; UDP-glucoronosyl and UDP-glucosyl transferase;; Ribosomal protein L22p/L17e	UDP-glycosyltransferase 91A1 GN=UGT91A1 OS=Arabidopsis thaliana (Mouse-ear cress) PE=2 SV=1	PREDICTED: DNA ligase 1 [Prunus mume]
c48091.graph_c0	--			--		--	RNA dependent RNA polymerase;; Viral movement protein (MP);; Trichovirus coat protein	--	PREDICTED: uncharacterized protein LOC104645308 [Solanum lycopersicum]
c48091.graph_c1	--			--		--	Viral methyltransferase;; Putative closterovirus papain-like endopeptidase;; Viral (Superfamily 1) RNA helicase;; 2OG-Fe(II) oxygenase superfamily	--	--
c48113.graph_c0	[V]			--		Secondary metabolites biosynthesis, transport and catabolism	ABC transporter;; ABC transporter transmembrane region;; AAA domain;; Miro-like protein;; 50S ribosome-binding GTPase	ABC transporter C family member 3 GN=MJG19.3 OS=Arabidopsis thaliana (Mouse-ear cress) PE=1 SV=1	PREDICTED: ABC transporter C family member 3-like isoform X1 [Prunus mume]
c48234.graph_c0	[R]			K00475|0.0|vvi:100233079|F3H, FHT		--	non-haem dioxygenase in morphine synthesis N-terminal;; 2OG-Fe(II) oxygenase superfamily	Naringenin,2-oxoglutarate 3-dioxygenase OS=Malus domestica (Apple) PE=2 SV=1	PREDICTED: naringenin,2-oxoglutarate 3-dioxygenase [Prunus mume]
c48296.graph_c0	[O]			--		Posttranslational modification, protein turnover, chaperones	Glutathione S-transferase, N-terminal domain;; Glutathione S-transferase, N-terminal domain;; Glutathione S-transferase, N-terminal domain	Probable glutathione S-transferase parA GN=PARA OS=Nicotiana tabacum (Common tobacco) PE=2 SV=1	PREDICTED: probable glutathione S-transferase parA [Prunus mume]
c48302.graph_c0	--			--		--	--	--	PREDICTED: uncharacterized protein LOC103330952 isoform X2 [Prunus mume]
c48329.graph_c0	[O]			--		Posttranslational modification, protein turnover, chaperones	Glutathione S-transferase, C-terminal domain;; Glutathione S-transferase, C-terminal domain	Probable glutathione S-transferase parA GN=PARA OS=Nicotiana tabacum (Common tobacco) PE=2 SV=1	PREDICTED: probable glutathione S-transferase parA [Prunus mume]
c48394.graph_c0	[R]			K07088|0.0|rcu:RCOM_0875040|auxin:hydrogen symporter, putative		Function unknown	Membrane transport protein	--	PREDICTED: uncharacterized transporter YBR287W [Prunus mume]
c48449.graph_c0	--			--		--	--	Anthocyanin 3&apos;-O-beta-glucosyltransferase OS=Gentiana triflora (Clustered gentian) PE=1 SV=1	hypothetical protein PRUPE_ppb016539mg, partial [Prunus persica]
c48460.graph_c0	--			--		--	S-locus glycoprotein family	G-type lectin S-receptor-like serine/threonine-protein kinase At4g27290 (Precursor) GN=At4g27290 OS=Arabidopsis thaliana (Mouse-ear cress) PE=3 SV=4	hypothetical protein PRUPE_ppa026218mg [Prunus persica]
c48487.graph_c0	--			--		--	--	Proline-rich receptor-like protein kinase PERK2 GN=PERK2 OS=Arabidopsis thaliana (Mouse-ear cress) PE=2 SV=3	PREDICTED: uncharacterized protein LOC103326227 [Prunus mume]
c48498.graph_c0	--			--		--	MazG nucleotide pyrophosphohydrolase domain	--	hypothetical protein PRUPE_ppa013150mg [Prunus persica]
c48524.graph_c0	--			--		--	--	UDP-glucose flavonoid 3-O-glucosyltransferase 7 {ECO:0000303|PubMed:18487633} OS=Fragaria ananassa (Strawberry) PE=1 SV=1	PREDICTED: UDP-glucose flavonoid 3-O-glucosyltransferase 7-like [Prunus mume]
c48577.graph_c0	[R]			K14664|2e-50|vvi:100262106|hypothetical protein LOC100262106		--	--	IAA-amino acid hydrolase ILR1-like 3 (Precursor) GN=ILL3 OS=Arabidopsis thaliana (Mouse-ear cress) PE=2 SV=1	PREDICTED: IAA-amino acid hydrolase ILR1-like 1 [Prunus mume]
c48581.graph_c0	--			--		--	--	--	--
c48731.graph_c0	[O]			--		Posttranslational modification, protein turnover, chaperones	Glutathione S-transferase, C-terminal domain;; Glutathione S-transferase, C-terminal domain;; Glutathione S-transferase, N-terminal domain;; Glutathione S-transferase, N-terminal domain	Glutathione S-transferase U17 GN=At1g10370 OS=Arabidopsis thaliana (Mouse-ear cress) PE=2 SV=1	hypothetical protein PRUPE_ppa010831mg [Prunus persica]
c48736.graph_c0	--			--		Defense mechanisms	alpha/beta hydrolase fold	Probable carboxylesterase 12 GN=CXE12 OS=Arabidopsis thaliana (Mouse-ear cress) PE=1 SV=1	PREDICTED: probable carboxylesterase 12 [Prunus mume]
c48766.graph_c0	--			--		--	--	--	--
c48778.graph_c0	--			--		--	--	--	PREDICTED: uncharacterized protein LOC103332033 isoform X2 [Prunus mume]
c48779.graph_c0	--			K13081|1e-171|vvi:100232982|LAR1		--	NmrA-like family;; NADH(P)-binding;; NAD dependent epimerase/dehydratase family	Leucoanthocyanidin reductase GN=LAR OS=Desmodium uncinatum (Spanish clover) PE=1 SV=1	PREDICTED: leucoanthocyanidin reductase-like [Prunus mume]
c48782.graph_c0	--			--		--	--	--	--
c48829.graph_c0	--			--		--	FBD	F-box/FBD/LRR-repeat protein At3g14710 GN=At3g14710 OS=Arabidopsis thaliana (Mouse-ear cress) PE=2 SV=1	PREDICTED: uncharacterized protein LOC103320662 [Prunus mume]
c48998.graph_c0	--			--		--	--	--	--
c49011.graph_c0	--			--		--	DVL family	--	hypothetical protein PRUPE_ppa015136mg, partial [Prunus persica]
c49089.graph_c0	--			--		--	--	--	hypothetical protein PRUPE_ppb025593mg, partial [Prunus persica]
c49324.graph_c0	--			--		--	--	--	PREDICTED: TMV resistance protein N-like [Prunus mume]
c49495.graph_c0	--			--		--	B3 DNA binding domain	B3 domain-containing protein REM19 GN=F13F21.8 OS=Arabidopsis thaliana (Mouse-ear cress) PE=1 SV=1	PREDICTED: B3 domain-containing protein Os03g0212300-like [Prunus mume]
c49683.graph_c0	[G]			--		--	Glycosyl hydrolase family 3 C-terminal domain	Probable beta-D-xylosidase 5 (Precursor) GN=BXL5 OS=Arabidopsis thaliana (Mouse-ear cress) PE=2 SV=2	hypothetical protein PRUPE_ppa014607mg [Prunus persica]
c9857.graph_c0	--			--		--	--	--	--
c9862.graph_c0	[C]			--		Energy production and conversion	Aldo/keto reductase family	Probable aldo-keto reductase 1 GN=AKR1 OS=Glycine max (Soybean) PE=2 SV=1	PREDICTED: probable aldo-keto reductase 1 isoform X1 [Prunus mume]
c9871.graph_c0	--			--		--	--	--	--

## Sheet: DEGs in Cluster 6
Additional files1: Table S5-2. Annotation of DEGs between LE apricot and JG apricot in Cluster 6
#ID	COG_class	COG_class_annotation	GO_annotation	KEGG_annotation	KOG_class	KOG_class_annotation	Pfam_annotation	Swissprot_annotation	nr_annotation
c10104.graph_c0	[R]	General function prediction only	Molecular Function: nucleotide binding (GO:0000166);; Molecular Function: zinc ion binding (GO:0008270);; Molecular Function: oxidoreductase activity (GO:0016491);; Biological Process: oxidation-reduction process (GO:0055114);;	K00083|1e-131|pop:POPTR_667694|SAD	[Q]	Secondary metabolites biosynthesis, transport and catabolism	Alcohol dehydrogenase GroES-like domain	Probable mannitol dehydrogenase GN=CAD OS=Fragaria ananassa (Strawberry) PE=2 SV=1	hypothetical protein PRUPE_ppa021536mg [Prunus persica]
c10108.graph_c0	--	--	--	--	--	--	--	--	--
c10280.graph_c0	--	--	--	--	--	--	--	--	--
c10442.graph_c0	--	--	--	--	--	--	--	--	--
c10694.graph_c0	--	--	Molecular Function: enzyme inhibitor activity (GO:0004857);; Cellular Component: extracellular region (GO:0005576);; Cellular Component: plant-type cell wall (GO:0009505);; Biological Process: proline transport (GO:0015824);; Molecular Function: pectinesterase activity (GO:0030599);; Biological Process: cell wall modification (GO:0042545);; Biological Process: negative regulation of catalytic act…	K01051|0.0|pop:POPTR_589361|pectinesterase family protein (EC:3.1.1.11)	--	--	Pectinesterase;; Plant invertase/pectin methylesterase inhibitor	Pectinesterase PPE8B (Precursor) OS=Prunus persica (Peach) PE=2 SV=1	PREDICTED: pectinesterase/pectinesterase inhibitor PPE8B [Prunus mume]
c10818.graph_c0	--	--	--	--	--	--	Protein of unknown function (DUF640)	Protein LIGHT-DEPENDENT SHORT HYPOCOTYLS 10 GN=F14N22 OS=Arabidopsis thaliana (Mouse-ear cress) PE=1 SV=1	hypothetical protein PRUPE_ppa012217mg [Prunus persica]
c10836.graph_c0	--	--	--	--	--	--	--	--	--
c10908.graph_c0	--	--	--	--	--	--	TCP family transcription factor	Transcription factor TCP20 GN=MOJ10.8 OS=Arabidopsis thaliana (Mouse-ear cress) PE=1 SV=1	hypothetical protein PRUPE_ppa021535mg, partial [Prunus persica]
c10915.graph_c0	[N]	Cell motility	--	--	[G]	Carbohydrate transport and metabolism	--	--	PREDICTED: ABC transporter H family member 2-like [Prunus mume]
c10921.graph_c0	--	--	--	--	--	--	--	--	--
c10936.graph_c0	--	--	Biological Process: maturation of SSU-rRNA from tricistronic rRNA transcript (SSU-rRNA, 5.8S rRNA, LSU-rRNA) (GO:0000462);; Molecular Function: structural constituent of ribosome (GO:0003735);; Cellular Component: mitochondrion (GO:0005739);; Biological Process: translational elongation (GO:0006414);; Cellular Component: cytosolic small ribosomal subunit (GO:0022627);;	K02995|2e-15|rcu:RCOM_0046320|40S ribosomal protein S8, putative	[J]	Translation, ribosomal structure and biogenesis	--	40S ribosomal protein S8 OS=Oryza sativa subsp. japonica (Rice) PE=2 SV=2	PREDICTED: 40S ribosomal protein S8-like [Prunus mume]
c10942.graph_c0	--	--	Molecular Function: acyl-CoA dehydrogenase activity (GO:0003995);; Molecular Function: acyl-CoA oxidase activity (GO:0003997);; Cellular Component: peroxisome (GO:0005777);; Biological Process: fatty acid beta-oxidation (GO:0006635);; Molecular Function: flavin adenine dinucleotide binding (GO:0050660);;	K00232|3e-29|rcu:RCOM_1119640|acyl-CoA oxidase, putative (EC:1.9.3.1)	[I]	Lipid transport and metabolism	Acyl-CoA oxidase	Peroxisomal acyl-coenzyme A oxidase 1 GN=ACX1 OS=Arabidopsis thaliana (Mouse-ear cress) PE=1 SV=1	hypothetical protein PRUPE_ppa003524mg [Prunus persica]
c10947.graph_c0	--	--	--	--	--	--	--	--	hypothetical protein PRUPE_ppa021336mg, partial [Prunus persica]
c11972.graph_c0	--	--	--	--	--	--	SRF-type transcription factor (DNA-binding and dimerisation domain)	--	hypothetical protein PRUPE_ppa019734mg [Prunus persica]
c12145.graph_c0	[R]	General function prediction only	--	K03030|2e-32|vvi:100247098|hypothetical protein LOC100247098	[O]	Posttranslational modification, protein turnover, chaperones	--	26S proteasome non-ATPase regulatory subunit 14 homolog GN=RPN11 OS=Arabidopsis thaliana (Mouse-ear cress) PE=1 SV=1	hypothetical protein EUGRSUZ_B009132 [Eucalyptus grandis]
c12524.graph_c0	--	--	--	--	--	--	--	Probable LRR receptor-like serine/threonine-protein kinase At3g47570 (Precursor) GN=At3g47570 OS=Arabidopsis thaliana (Mouse-ear cress) PE=2 SV=1	PREDICTED: putative receptor-like protein kinase At3g47110 [Prunus mume]
c13018.graph_c0	--	--	Molecular Function: DNA binding (GO:0003677);; Molecular Function: sequence-specific DNA binding transcription factor activity (GO:0003700);; Cellular Component: nucleus (GO:0005634);; Biological Process: regulation of transcription, DNA-templated (GO:0006355);; Molecular Function: protein dimerization activity (GO:0046983);;	--	[K]	Transcription	SRF-type transcription factor (DNA-binding and dimerisation domain);; K-box region	Floral homeotic protein PMADS 1 GN=PMADS1 OS=Petunia hybrida (Petunia) PE=2 SV=1	PREDICTED: floral homeotic protein DEFICIENS-like isoform X2 [Prunus mume]
c13044.graph_c0	[T]	Signal transduction mechanisms	Biological Process: response to molecule of fungal origin (GO:0002238);; Cellular Component: plasma membrane (GO:0005886);; Biological Process: response to stress (GO:0006950);;	--	--	--	Universal stress protein family	Universal stress protein A-like protein GN=At3g01520 OS=Arabidopsis thaliana (Mouse-ear cress) PE=1 SV=2	PREDICTED: universal stress protein A-like protein [Prunus mume]
c13182.graph_c0	[Q]	Secondary metabolites biosynthesis, transport and catabolism	--	--	[Q]	Secondary metabolites biosynthesis, transport and catabolism	Cytochrome P450	Cytochrome P450 CYP736A12 OS=Panax ginseng (Korean ginseng) PE=2 SV=1	hypothetical protein PRUPE_ppa019068mg [Prunus persica]
c13721.graph_c0	--	--	--	--	--	--	--	--	--
c13789.graph_c0	[J]	Translation, ribosomal structure and biogenesis	Molecular Function: threonine-tRNA ligase activity (GO:0004829);; Molecular Function: ATP binding (GO:0005524);; Cellular Component: cytoplasm (GO:0005737);; Biological Process: threonyl-tRNA aminoacylation (GO:0006435);;	K01868|0.0|vvi:100265542|hypothetical protein LOC100265542	[J]	Translation, ribosomal structure and biogenesis	tRNA synthetase class II core domain (G, H, P, S and T);; Anticodon binding domain;; TGS domain;; Threonyl and Alanyl tRNA synthetase second additional domain	Threonine--tRNA ligase, mitochondrial (Precursor) GN=THRRS OS=Arabidopsis thaliana (Mouse-ear cress) PE=2 SV=3	hypothetical protein PRUPE_ppa017189mg [Prunus persica]
c14000.graph_c0	[RTKL]	--	Molecular Function: transmembrane receptor protein serine/threonine kinase activity (GO:0004675);; Molecular Function: ATP binding (GO:0005524);; Cellular Component: plasma membrane (GO:0005886);; Biological Process: protein phosphorylation (GO:0006468);; Biological Process: transmembrane receptor protein serine/threonine kinase signaling pathway (GO:0007178);; Cellular Component: integral compon…	--	--	--	Protein kinase domain;; Protein tyrosine kinase;; Leucine Rich repeats (2 copies);; Leucine rich repeat;; Leucine Rich Repeat;; Leucine rich repeat N-terminal domain	Probable receptor protein kinase TMK1 (Precursor) GN=TMK1 OS=Arabidopsis thaliana (Mouse-ear cress) PE=1 SV=1	hypothetical protein PRUPE_ppa000942mg [Prunus persica]
c14062.graph_c0	--	--	--	--	--	--	--	--	--
c14095.graph_c0	--	--	Molecular Function: DNA binding (GO:0003677);; Molecular Function: chromatin binding (GO:0003682);; Cellular Component: nucleus (GO:0005634);; Biological Process: gravitropism (GO:0009630);; Biological Process: embryo development ending in seed dormancy (GO:0009793);; Biological Process: response to red light (GO:0010114);;	--	[O]	Posttranslational modification, protein turnover, chaperones	Myb-like DNA-binding domain	Protein RADIALIS-like 1 GN=T22F8.150 OS=Arabidopsis thaliana (Mouse-ear cress) PE=2 SV=1	PREDICTED: protein RADIALIS-like 1 [Prunus mume]
c14298.graph_c0	--	--	Cellular Component: photosystem II (GO:0009523);; Cellular Component: chloroplast thylakoid membrane (GO:0009535);; Biological Process: photosynthetic electron transport chain (GO:0009767);; Cellular Component: integral component of membrane (GO:0016021);; Molecular Function: chlorophyll binding (GO:0016168);; Biological Process: protein-chromophore linkage (GO:0018298);;	K02704|0.0|vvi:4025125|psbB	--	--	Photosystem II protein	Photosystem II CP47 reaction center protein {ECO:0000255|HAMAP-Rule:MF_01495} OS=Vitis vinifera (Grape) PE=3 SV=1	photosystem II CP47 chlorophyll apoprotein [Prunus persica]
c14357.graph_c0	--	--	--	--	--	--	--	--	PREDICTED: uncharacterized protein LOC103343256 [Prunus mume]
c15077.graph_c0	--	--	--	--	--	--	--	--	--
c15123.graph_c0	--	--	Molecular Function: acyl-CoA dehydrogenase activity (GO:0003995);; Molecular Function: acyl-CoA oxidase activity (GO:0003997);; Cellular Component: peroxisome (GO:0005777);; Biological Process: fatty acid beta-oxidation (GO:0006635);; Molecular Function: flavin adenine dinucleotide binding (GO:0050660);;	--	[I]	Lipid transport and metabolism	Acyl-CoA oxidase	Peroxisomal acyl-coenzyme A oxidase 1 GN=ACX1 OS=Arabidopsis thaliana (Mouse-ear cress) PE=1 SV=1	PREDICTED: peroxisomal acyl-coenzyme A oxidase 1-like [Prunus mume]
c15427.graph_c0	--	--	Cellular Component: integral component of membrane (GO:0016021);; Biological Process: regulation of amino acid export (GO:0080143);;	--	--	--	--	Protein GLUTAMINE DUMPER 3 GN=MRI1.4 OS=Arabidopsis thaliana (Mouse-ear cress) PE=2 SV=1	hypothetical protein PRUPE_ppa012155mg [Prunus persica]
c16681.graph_c0	--	--	Molecular Function: zinc ion binding (GO:0008270);; Biological Process: intracellular signal transduction (GO:0035556);; Molecular Function: protein-disulfide reductase activity (GO:0047134);; Biological Process: oxidation-reduction process (GO:0055114);;	--	--	--	C1-like domain;; C1 domain;; Zinc finger, ZZ type	Probable nucleoredoxin 1-1 OS=Oryza sativa subsp. japonica (Rice) PE=2 SV=1	PREDICTED: uncharacterized protein LOC103335502 [Prunus mume]
c16699.graph_c0	--	--	--	--	--	--	--	--	--
c16868.graph_c0	[R]	General function prediction only	Biological Process: lipid metabolic process (GO:0006629);; Biological Process: regulation of meristem growth (GO:0010075);; Molecular Function: hydrolase activity (GO:0016787);; Molecular Function: nutrient reservoir activity (GO:0045735);;	--	[I]	Lipid transport and metabolism	Patatin-like phospholipase	Probable inactive patatin-like protein 9 GN=PLP9 OS=Arabidopsis thaliana (Mouse-ear cress) PE=2 SV=1	PREDICTED: probable inactive patatin-like protein 9 [Prunus mume]
c16892.graph_c0	--	--	Molecular Function: hydrolase activity, hydrolyzing O-glycosyl compounds (GO:0004553);; Cellular Component: cell wall (GO:0005618);; Biological Process: cellular glucan metabolic process (GO:0006073);; Molecular Function: xyloglucan:xyloglucosyl transferase activity (GO:0016762);; Cellular Component: apoplast (GO:0048046);;	K08235|5e-87|rcu:RCOM_1307350|Brassinosteroid-regulated protein BRU1 precursor, putative (EC:2.4.1.207)	--	--	Glycosyl hydrolases family 16;; Xyloglucan endo-transglycosylase (XET) C-terminus;; Glycosyl hydrolases family 16	Xyloglucan endotransglucosylase/hydrolase 2 {ECO:0000250|UniProtKB:Q38857} (Precursor) OS=Glycine max (Soybean) PE=2 SV=1	PREDICTED: brassinosteroid-regulated protein BRU1-like [Prunus mume]
c17233.graph_c0	--	--	--	--	--	--	--	--	hypothetical protein PRUPE_ppa020170mg [Prunus persica]
c17354.graph_c0	--	--	--	--	--	--	--	--	--
c17377.graph_c0	[S]	Function unknown	--	--	[T]	Signal transduction mechanisms	NB-ARC domain;; Leucine Rich repeats (2 copies);; Leucine rich repeat;; Leucine Rich Repeat	Putative disease resistance protein RGA3 GN=RGA3 OS=Solanum bulbocastanum (Wild potato) PE=2 SV=2	hypothetical protein PRUPE_ppa022946mg [Prunus persica]
c17623.graph_c0	--	--	--	--	--	--	--	--	--
c17916.graph_c0	--	--	--	--	--	--	Reverse transcriptase-like	Glycine-rich cell wall structural protein (Precursor) GN=At3g17050 OS=Arabidopsis thaliana (Mouse-ear cress) PE=3 SV=2	PREDICTED: glycine-rich cell wall structural protein 1 [Prunus mume]
c18742.graph_c0	--	--	--	--	--	--	--	Dof zinc finger protein DOF5.4 GN=MAE1.9 OS=Arabidopsis thaliana (Mouse-ear cress) PE=2 SV=2	hypothetical protein PRUPE_ppa008568mg [Prunus persica]
c18842.graph_c0	--	--	Molecular Function: hydrolase activity (GO:0016787);; Molecular Function: organic cyclic compound binding (GO:0097159);; Molecular Function: heterocyclic compound binding (GO:1901363);;	--	[T]	Signal transduction mechanisms	--	Putative disease resistance protein At1g50180 GN=At1g50180 OS=Arabidopsis thaliana (Mouse-ear cress) PE=3 SV=2	hypothetical protein PRUPE_ppa1027204mg, partial [Prunus persica]
c18878.graph_c0	--	--	--	--	[TV]	--	--	H/ACA ribonucleoprotein complex subunit 4 GN=F24I3.230 OS=Arabidopsis thaliana (Mouse-ear cress) PE=1 SV=1	hypothetical protein CORT_0F01610 [Candida orthopsilosis Co 90-125]
c18933.graph_c0	--	--	--	--	[KB]	--	Methyl-CpG binding domain	Methyl-CpG-binding domain-containing protein 7 GN=MBD7 OS=Arabidopsis thaliana (Mouse-ear cress) PE=1 SV=1	PREDICTED: methyl-CpG-binding domain-containing protein 7-like isoform X2 [Prunus mume]
c19907.graph_c0	[Q]	Secondary metabolites biosynthesis, transport and catabolism	--	--	[QI]	--	Cytochrome P450	Cytochrome P450 CYP749A22 OS=Panax ginseng (Korean ginseng) PE=2 SV=1	hypothetical protein PRUPE_ppa024660mg [Prunus persica]
c20774.graph_c0	--	--	--	--	--	--	--	--	PREDICTED: alpha-glucan water dikinase 1, chloroplastic-like [Prunus mume]
c21290.graph_c0	--	--	--	--	--	--	Plant protein of unknown function (DUF868)	--	PREDICTED: uncharacterized protein LOC103326739 [Prunus mume]
c21545.graph_c1	[Q]	Secondary metabolites biosynthesis, transport and catabolism	--	--	[QI]	--	Cytochrome P450	Cytochrome P450 CYP749A22 OS=Panax ginseng (Korean ginseng) PE=2 SV=1	hypothetical protein PRUPE_ppa024660mg [Prunus persica]
c22139.graph_c0	--	--	--	--	--	--	--	--	PREDICTED: uncharacterized protein LOC103338208 [Prunus mume]
c23186.graph_c0	--	--	--	--	--	--	--	RING-H2 finger protein ATL22 (Precursor) GN=ATL22 OS=Arabidopsis thaliana (Mouse-ear cress) PE=2 SV=2	PREDICTED: probable receptor-like protein kinase At5g39020 [Prunus mume]
c23406.graph_c0	--	--	--	--	--	--	--	--	PREDICTED: uncharacterized protein LOC103321043 [Prunus mume]
c23519.graph_c0	--	--	Molecular Function: protein dimerization activity (GO:0046983);;	--	--	--	Helix-loop-helix DNA-binding domain	Transcription factor bHLH96 GN=T9N14.4 OS=Arabidopsis thaliana (Mouse-ear cress) PE=2 SV=1	PREDICTED: transcription factor bHLH96-like [Prunus mume]
c23597.graph_c0	--	--	--	--	--	--	CBS domain	CBS domain-containing protein CBSCBSPB1 GN=CBSCBSPB1 OS=Arabidopsis thaliana (Mouse-ear cress) PE=1 SV=1	PREDICTED: CBS domain-containing protein CBSCBSPB5-like [Prunus mume]
c23957.graph_c0	[NU]	--	Molecular Function: transferase activity, transferring phosphorus-containing groups (GO:0016772);; Molecular Function: metal ion binding (GO:0046872);;	--	[W]	Extracellular structures	--	Pollen coat protein B6 OS=Brassica napus (Rape) PE=1 SV=3	PREDICTED: uncharacterized protein LOC103337098 [Prunus mume]
c24087.graph_c0	--	--	--	--	--	--	Protein of unknown function DUF260	LOB domain-containing protein 37 GN=K8K14.16 OS=Arabidopsis thaliana (Mouse-ear cress) PE=2 SV=1	PREDICTED: LOB domain-containing protein 37-like [Prunus mume]
c24100.graph_c0	--	--	--	--	--	--	--	TMV resistance protein N GN=N OS=Nicotiana glutinosa (Tobacco) PE=1 SV=1	PREDICTED: TMV resistance protein N-like [Prunus mume]
c24140.graph_c0	--	--	--	--	[K]	Transcription	--	Formin-like protein 7 OS=Oryza sativa subsp. japonica (Rice) PE=3 SV=2	PREDICTED: protein FANTASTIC FOUR 4 [Prunus mume]
c24365.graph_c0	--	--	--	K12855|4e-06|pop:POPTR_730490|hypothetical protein	[A]	RNA processing and modification	--	Protein STABILIZED1 GN=F9H3.5 OS=Arabidopsis thaliana (Mouse-ear cress) PE=1 SV=1	hypothetical protein PRUPE_ppa000851mg [Prunus persica]
c24954.graph_c0	--	--	--	K12811|2e-08|vvi:100262258|hypothetical protein LOC100262258	--	--	--	DEAD-box ATP-dependent RNA helicase 42 GN=F9H16.10 OS=Arabidopsis thaliana (Mouse-ear cress) PE=1 SV=2	Putative protein of unknown function [Podospora anserina S mat+]
c25236.graph_c0	--	--	--	--	[T]	Signal transduction mechanisms	NB-ARC domain	Putative disease resistance protein RGA4 GN=RGA4 OS=Solanum bulbocastanum (Wild potato) PE=2 SV=1	PREDICTED: putative disease resistance protein RGA3 [Prunus mume]
c25432.graph_c0	--	--	--	--	[R]	General function prediction only	Reverse transcriptase (RNA-dependent DNA polymerase)	Uncharacterized mitochondrial protein AtMg00310 GN=AtMg00310 OS=Arabidopsis thaliana (Mouse-ear cress) PE=4 SV=1	PREDICTED: uncharacterized protein LOC104897695 [Beta vulgaris subsp. vulgaris]
c25556.graph_c0	--	--	--	--	--	--	--	--	hypothetical protein PRUPE_ppa020282mg [Prunus persica]
c25603.graph_c0	--	--	--	--	--	--	--	--	--
c26407.graph_c0	--	--	--	--	--	--	Plant protein of unknown function (DUF868)	--	PREDICTED: uncharacterized protein LOC103337946 [Prunus mume]
c26465.graph_c0	--	--	--	--	--	--	--	--	--
c26679.graph_c0	--	--	--	--	--	--	--	--	--
c27141.graph_c0	--	--	--	--	--	--	--	--	conserved hypothetical protein [Ricinus communis]
c27516.graph_c0	--	--	--	--	--	--	--	--	--
c27789.graph_c0	[C]	Energy production and conversion	--	--	--	--	FAD binding domain	Reticuline oxidase-like protein (Precursor) GN=At4g20830 OS=Arabidopsis thaliana (Mouse-ear cress) PE=1 SV=2	PREDICTED: reticuline oxidase-like protein [Prunus mume]
c28051.graph_c0	--	--	--	--	--	--	--	--	PREDICTED: auxin-induced protein 15A-like [Prunus mume]
c28115.graph_c0	--	--	--	--	--	--	--	--	PREDICTED: putative disease resistance protein RGA3, partial [Prunus mume]
c28286.graph_c0	--	--	--	--	--	--	--	--	--
c28288.graph_c0	--	--	--	--	--	--	--	--	--
c28465.graph_c0	--	--	--	--	--	--	--	--	--
c29095.graph_c0	--	--	--	--	--	--	B3 DNA binding domain	--	hypothetical protein PRUPE_ppa013524mg [Prunus persica]
c29368.graph_c0	--	--	--	--	--	--	--	--	--
c29901.graph_c0	--	--	--	--	--	--	--	--	hypothetical protein PRUPE_ppa000501mg [Prunus persica]
c29987.graph_c0	--	--	--	--	--	--	--	--	--
c30005.graph_c0	--	--	--	--	--	--	--	Wall-associated receptor kinase 2 (Precursor) GN=WAK2 OS=Arabidopsis thaliana (Mouse-ear cress) PE=1 SV=1	PREDICTED: wall-associated receptor kinase 1-like [Prunus mume]
c30005.graph_c1	[RTKL]	--	--	--	--	--	Protein tyrosine kinase;; Protein kinase domain;; Wall-associated receptor kinase galacturonan-binding;; Complement Clr-like EGF-like;; Calcium-binding EGF domain;; EGF-like domain	Wall-associated receptor kinase 1 (Precursor) GN=F16F4.6 OS=Arabidopsis thaliana (Mouse-ear cress) PE=1 SV=2	PREDICTED: wall-associated receptor kinase 1-like [Prunus mume]
c30113.graph_c0	--	--	--	--	--	--	--	--	--
c30123.graph_c0	--	--	--	--	--	--	--	--	--
c30372.graph_c1	[J]	Translation, ribosomal structure and biogenesis	Molecular Function: structural constituent of ribosome (GO:0003735);; Cellular Component: nucleolus (GO:0005730);; Cellular Component: plasma membrane (GO:0005886);; Biological Process: translation (GO:0006412);; Cellular Component: cytosolic large ribosomal subunit (GO:0022625);;	K02877|3e-66|rcu:RCOM_1500860|ribosomal protein L15, putative	[J]	Translation, ribosomal structure and biogenesis	Ribosomal L15	60S ribosomal protein L15 GN=RPL15 OS=Petunia hybrida (Petunia) PE=2 SV=1	PREDICTED: 60S ribosomal protein L15-like [Prunus mume]
c30405.graph_c0	--	--	--	--	--	--	--	--	--
c30437.graph_c0	--	--	--	--	--	--	--	--	--
c30795.graph_c0	--	--	--	K08341|1e-15|zma:100240698|Atg8e	[Z]	Cytoskeleton	--	Autophagy-related protein 8C (Precursor) GN=OSJNBa0056O06.5 OS=Oryza sativa subsp. japonica (Rice) PE=2 SV=1	PREDICTED: autophagy-related protein 8C-like [Prunus mume]
c30795.graph_c1	--	--	--	--	--	--	--	--	--
c30859.graph_c0	[I]	Lipid transport and metabolism	Molecular Function: acyl-CoA dehydrogenase activity (GO:0003995);; Molecular Function: acyl-CoA oxidase activity (GO:0003997);; Cellular Component: peroxisome (GO:0005777);; Biological Process: fatty acid beta-oxidation (GO:0006635);; Molecular Function: flavin adenine dinucleotide binding (GO:0050660);;	K00232|1e-126|rcu:RCOM_1119640|acyl-CoA oxidase, putative (EC:1.9.3.1)	[I]	Lipid transport and metabolism	Acyl-coenzyme A oxidase N-terminal;; Acyl-CoA dehydrogenase, middle domain	Peroxisomal acyl-coenzyme A oxidase 1 GN=ACX1 OS=Arabidopsis thaliana (Mouse-ear cress) PE=1 SV=1	PREDICTED: peroxisomal acyl-coenzyme A oxidase 1-like [Prunus mume]
c30893.graph_c0	--	--	Molecular Function: transferase activity (GO:0016740);;	--	--	--	Transferase family;; Transferase family	Vinorine synthase GN=ACT OS=Rauvolfia serpentina (Serpentine wood) PE=1 SV=2	PREDICTED: vinorine synthase-like [Populus euphratica]
c31172.graph_c0	[S]	Function unknown	--	--	--	--	Uncharacterized protein family, UPF0114	--	PREDICTED: uncharacterized protein LOC103330658 isoform X2 [Prunus mume]
c31303.graph_c0	--	--	Biological Process: defense response (GO:0006952);; Molecular Function: hydrolase activity (GO:0016787);; Molecular Function: ADP binding (GO:0043531);;	--	[T]	Signal transduction mechanisms	NB-ARC domain;; AAA domain;; AAA domain;; NACHT domain	Putative disease resistance protein At1g50180 GN=At1g50180 OS=Arabidopsis thaliana (Mouse-ear cress) PE=3 SV=2	hypothetical protein PRUPE_ppa015433mg [Prunus persica]
c31344.graph_c0	--	--	--	--	[P]	Inorganic ion transport and metabolism	--	--	hypothetical protein PRUPE_ppa021336mg, partial [Prunus persica]
c31391.graph_c0	[ER]	--	Molecular Function: nucleotide binding (GO:0000166);; Molecular Function: L-iditol 2-dehydrogenase activity (GO:0003939);; Cellular Component: cytosol (GO:0005829);; Molecular Function: zinc ion binding (GO:0008270);; Cellular Component: plasmodesma (GO:0009506);; Biological Process: oxidation-reduction process (GO:0055114);;	K00008|1e-35|vvi:100265888|hypothetical protein LOC100265888	[Q]	Secondary metabolites biosynthesis, transport and catabolism	Alcohol dehydrogenase GroES-like domain	Sorbitol dehydrogenase GN=SDH OS=Arabidopsis thaliana (Mouse-ear cress) PE=1 SV=1	hypothetical protein PRUPE_ppa007374mg [Prunus persica]
c31773.graph_c0	--	--	--	--	--	--	--	--	--
c31899.graph_c0	[L]	Replication, recombination and repair	Molecular Function: DNA binding (GO:0003677);; Molecular Function: RNA binding (GO:0003723);; Molecular Function: RNA-directed DNA polymerase activity (GO:0003964);; Molecular Function: aspartic-type endopeptidase activity (GO:0004190);; Biological Process: RNA-dependent DNA replication (GO:0006278);; Biological Process: DNA recombination (GO:0006310);; Biological Process: proteolysis (GO:0006508…	--	[R]	General function prediction only	Reverse transcriptase (RNA-dependent DNA polymerase)	Uncharacterized mitochondrial protein AtMg00860 GN=AtMg00860 OS=Arabidopsis thaliana (Mouse-ear cress) PE=4 SV=1	hypothetical protein PRUPE_ppa019597mg, partial [Prunus persica]
c31927.graph_c0	--	--	Molecular Function: nucleotide binding (GO:0000166);; Molecular Function: 3-beta-hydroxy-delta5-steroid dehydrogenase activity (GO:0003854);; Cellular Component: cytosol (GO:0005829);; Biological Process: steroid metabolic process (GO:0008202);; Biological Process: xylem and phloem pattern formation (GO:0010051);; Molecular Function: enone reductase activity (GO:0035671);; Biological Process: oxi…	--	--	--	--	3-oxo-Delta(4,5)-steroid 5-beta-reductase GN=T22A6.50 OS=Arabidopsis thaliana (Mouse-ear cress) PE=1 SV=1	PREDICTED: 3-oxo-Delta(4,5)-steroid 5-beta-reductase-like isoform X1 [Prunus mume]
c31927.graph_c1	--	--	--	--	--	--	--	3-oxo-Delta(4,5)-steroid 5-beta-reductase GN=T22A6.50 OS=Arabidopsis thaliana (Mouse-ear cress) PE=1 SV=1	PREDICTED: 3-oxo-Delta(4,5)-steroid 5-beta-reductase-like isoform X1 [Prunus mume]
c32161.graph_c0	--	--	--	--	[R]	General function prediction only	--	--	PREDICTED: protein FAR1-RELATED SEQUENCE 5-like [Malus domestica]
c32207.graph_c0	--	--	Molecular Function: binding (GO:0005488);;	--	[R]	General function prediction only	--	Uncharacterized mitochondrial protein AtMg00810 GN=AtMg00810 OS=Arabidopsis thaliana (Mouse-ear cress) PE=4 SV=1	PREDICTED: disease resistance protein At4g27190-like [Malus domestica]
c32233.graph_c0	--	--	Molecular Function: hydrolase activity (GO:0016787);;	--	--	--	Alpha/beta hydrolase family;; alpha/beta hydrolase fold;; Alpha/beta hydrolase family	Methylesterase 10 GN=MES10 OS=Arabidopsis thaliana (Mouse-ear cress) PE=2 SV=1	PREDICTED: methylesterase 10-like [Prunus mume]
c32462.graph_c0	--	--	--	--	--	--	--	--	--
c33148.graph_c0	--	--	--	--	--	--	Helix-loop-helix DNA-binding domain	Transcription factor bHLH78 GN=K15N18.2 OS=Arabidopsis thaliana (Mouse-ear cress) PE=2 SV=1	PREDICTED: transcription factor bHLH62 [Prunus mume]
c33191.graph_c0	--	--	Biological Process: metabolic process (GO:0008152);; Molecular Function: transferase activity, transferring hexosyl groups (GO:0016758);;	--	[GC]	--	UDP-glucoronosyl and UDP-glucosyl transferase	Anthocyanidin 3-O-glucosyltransferase 5 GN=GT5 OS=Manihot esculenta (Cassava) PE=2 SV=1	hypothetical protein PRUPE_ppa005112mg [Prunus persica]
c33278.graph_c0	--	--	Cellular Component: vacuole (GO:0005773);; Biological Process: cellular process (GO:0009987);; Biological Process: protein transport (GO:0015031);; Cellular Component: organelle membrane (GO:0031090);; Cellular Component: intracellular organelle part (GO:0044446);;	--	[Z]	Cytoskeleton	Autophagy protein Atg8 ubiquitin like	Autophagy-related protein 8C (Precursor) GN=OSJNBa0056O06.5 OS=Oryza sativa subsp. japonica (Rice) PE=2 SV=1	PREDICTED: autophagy-related protein 8C-like [Prunus mume]
c33706.graph_c0	--	--	Biological Process: cell communication (GO:0007154);; Biological Process: single organism signaling (GO:0044700);;	--	--	--	Rapid ALkalinization Factor (RALF)	Protein RALF-like 34 (Precursor) GN=RALFL34 OS=Arabidopsis thaliana (Mouse-ear cress) PE=2 SV=1	PREDICTED: protein RALF-like 34 [Prunus mume]
c33970.graph_c0	--	--	--	--	--	--	haloacid dehalogenase-like hydrolase;; Acyltransferase	Glycerol-3-phosphate 2-O-acyltransferase 6 GN=GPAT6 OS=Arabidopsis thaliana (Mouse-ear cress) PE=1 SV=1	PREDICTED: glycerol-3-phosphate 2-O-acyltransferase 6-like [Prunus mume]
c34044.graph_c0	--	--	--	--	--	--	Plant viral movement protein	--	--
c34274.graph_c0	--	--	--	--	--	--	--	Probable disease resistance protein At5g66900 GN=At5g66900 OS=Arabidopsis thaliana (Mouse-ear cress) PE=3 SV=1	PREDICTED: probable disease resistance protein At5g66900 [Pyrus x bretschneideri]
c34480.graph_c0	--	--	--	--	--	--	--	--	--
c34599.graph_c0	--	--	--	--	--	--	--	--	--
c34601.graph_c0	--	--	--	--	--	--	--	--	PREDICTED: uncharacterized protein LOC103334057 [Prunus mume]
c34833.graph_c0	--	--	--	--	--	--	--	--	hypothetical protein PRUPE_ppa010942mg [Prunus persica]
c35387.graph_c0	--	--	--	--	--	--	--	--	--
c35436.graph_c0	[G]	Carbohydrate transport and metabolism	Molecular Function: hexokinase activity (GO:0004396);; Molecular Function: ATP binding (GO:0005524);; Biological Process: glycolysis (GO:0006096);; Biological Process: phosphorylation (GO:0016310);;	K00844|3e-98|vvi:100242358|hypothetical protein LOC100242358	[G]	Carbohydrate transport and metabolism	Hexokinase;; Hexokinase	Hexokinase-2 GN=HXK2 OS=Solanum tuberosum (Potato) PE=2 SV=1	hypothetical protein PRUPE_ppa011439mg [Prunus persica]
c35439.graph_c0	--	--	--	--	--	--	--	--	PREDICTED: FRIGIDA-like protein 5 [Prunus mume]
c35508.graph_c0	--	--	--	--	--	--	--	--	--
c35600.graph_c0	--	--	--	--	--	--	--	--	--
c35679.graph_c0	--	--	Biological Process: maltose metabolic process (GO:0000023);; Biological Process: pentose-phosphate shunt (GO:0006098);; Biological Process: rRNA processing (GO:0006364);; Cellular Component: chloroplast thylakoid membrane (GO:0009535);; Biological Process: photosynthetic electron transport in photosystem I (GO:0009773);; Biological Process: photorespiration (GO:0009853);; Cellular Component: NAD(…	--	--	--	--	--	PREDICTED: uncharacterized protein LOC103338491 [Prunus mume]
c35731.graph_c0	--	--	--	--	--	--	--	--	--
c35955.graph_c0	--	--	--	--	--	--	Plant protein of unknown function	UPF0481 protein At3g47200 GN=At3g47200 OS=Arabidopsis thaliana (Mouse-ear cress) PE=2 SV=1	PREDICTED: UPF0481 protein At3g47200-like [Prunus mume]
c35987.graph_c0	--	--	--	--	--	--	--	--	--
c36542.graph_c0	[RTKL]	--	Molecular Function: nucleotide binding (GO:0000166);; Molecular Function: protein serine/threonine kinase activity (GO:0004674);; Biological Process: protein phosphorylation (GO:0006468);; Biological Process: response to stress (GO:0006950);; Biological Process: response to abiotic stimulus (GO:0009628);;	K13414|1e-97|rcu:RCOM_1032850|Mitogen-activated protein kinase kinase kinase, putative (EC:2.7.11.25)	[T]	Signal transduction mechanisms	Protein kinase domain;; Protein tyrosine kinase;; Kinase-like	Mitogen-activated protein kinase kinase kinase 1 GN=MEKK1 OS=Arabidopsis thaliana (Mouse-ear cress) PE=1 SV=2	PREDICTED: mitogen-activated protein kinase kinase kinase 1-like [Prunus mume]
c36621.graph_c0	--	--	--	--	--	--	--	--	PREDICTED: uncharacterized protein LOC103446907, partial [Malus domestica]
c36636.graph_c0	--	--	--	--	--	--	--	--	--
c36804.graph_c0	--	--	Molecular Function: peroxidase activity (GO:0004601);; Biological Process: water transport (GO:0006833);; Biological Process: response to oxidative stress (GO:0006979);; Biological Process: response to salt stress (GO:0009651);; Biological Process: response to fructose (GO:0009750);; Biological Process: cysteine biosynthetic process (GO:0019344);; Biological Process: glucosinolate biosynthetic pr…	K00430|0.0|pop:POPTR_647567|hypothetical protein	--	--	Peroxidase	Peroxidase 42 (Precursor) OS=Arabidopsis thaliana (Mouse-ear cress) PE=1 SV=2	PREDICTED: peroxidase 42 [Prunus mume]
c37003.graph_c0	--	--	--	--	--	--	Tubby C 2	Protein LURP-one-related 5 GN=At1g80120 OS=Arabidopsis thaliana (Mouse-ear cress) PE=1 SV=1	PREDICTED: protein LURP-one-related 5-like [Prunus mume]
c37032.graph_c0	[KAD]	--	Molecular Function: binding (GO:0005488);;	K09422|1e-139|rcu:RCOM_1688220|r2r3-myb transcription factor, putative	[K]	Transcription	Myb-like DNA-binding domain;; Myb-like DNA-binding domain	Transcription factor MYB86 GN=F21E10.4 OS=Arabidopsis thaliana (Mouse-ear cress) PE=2 SV=1	PREDICTED: myb-related protein 330-like [Prunus mume]
c37048.graph_c0	--	--	--	--	[DO]	--	Caspase domain	Metacaspase-1 GN=T7I23.17 OS=Arabidopsis thaliana (Mouse-ear cress) PE=1 SV=1	hypothetical protein PRUPE_ppa006673mg [Prunus persica]
c37055.graph_c0	--	--	--	--	--	--	Domain of unknown function (DUF4487);; Plant self-incompatibility protein S1	--	PREDICTED: uncharacterized protein LOC103323735 [Prunus mume]
c37331.graph_c0	--	--	--	--	--	--	--	--	--
c37363.graph_c0	--	--	--	--	--	--	--	--	--
c37497.graph_c0	--	--	--	--	--	--	--	--	hypothetical protein PRUPE_ppa020480mg [Prunus persica]
c37515.graph_c1	--	--	--	--	--	--	--	--	--
c37600.graph_c0	--	--	--	--	--	--	--	--	PREDICTED: TMV resistance protein N-like [Prunus mume]
c37796.graph_c0	[G]	Carbohydrate transport and metabolism	Biological Process: carbohydrate metabolic process (GO:0005975);; Molecular Function: endo-1,4-beta-xylanase activity (GO:0031176);;	--	--	--	Glycosyl hydrolase family 10;; Carbohydrate binding domain	--	PREDICTED: uncharacterized protein LOC103335087 [Prunus mume]
c37825.graph_c0	--	--	--	--	--	--	--	Receptor-like protein kinase FERONIA (Precursor) GN=F26O13.190 OS=Arabidopsis thaliana (Mouse-ear cress) PE=1 SV=1	PREDICTED: receptor-like protein kinase FERONIA [Prunus mume]
c37854.graph_c0	--	--	--	K06685|1e-140|vvi:100245566|hypothetical protein LOC100245566	[D]	Cell cycle control, cell division, chromosome partitioning	Mob1/phocein family	MOB kinase activator-like 1 GN=At4g19045 OS=Arabidopsis thaliana (Mouse-ear cress) PE=2 SV=1	PREDICTED: MOB kinase activator-like 1 [Prunus mume]
c37864.graph_c0	--	--	--	--	--	--	Protein of unknown function (DUF3049)	Protein FANTASTIC FOUR 1 GN=FAF1 OS=Arabidopsis thaliana (Mouse-ear cress) PE=2 SV=1	PREDICTED: protein FANTASTIC FOUR 4 [Prunus mume]
c38065.graph_c0	[R]	General function prediction only	Biological Process: mRNA splicing, via spliceosome (GO:0000398);; Cellular Component: nucleus (GO:0005634);; Biological Process: response to cold (GO:0009409);;	K12855|0.0|rcu:RCOM_1175540|pre-mRNA splicing factor, putative	[A]	RNA processing and modification	PRP1 splicing factor, N-terminal;; Tetratricopeptide repeat	Protein STABILIZED1 GN=F9H3.5 OS=Arabidopsis thaliana (Mouse-ear cress) PE=1 SV=1	hypothetical protein PRUPE_ppa000851mg [Prunus persica]
c38142.graph_c0	--	--	Molecular Function: transporter activity (GO:0005215);; Cellular Component: intracellular (GO:0005622);; Biological Process: transport (GO:0006810);; Biological Process: cysteine biosynthetic process (GO:0019344);;	--	[I]	Lipid transport and metabolism	CRAL/TRIO domain;; Divergent CRAL/TRIO domain;; CRAL/TRIO, N-terminal domain	Phosphatidylinositol/phosphatidylcholine transfer protein SFH4 GN=SFH4 OS=Arabidopsis thaliana (Mouse-ear cress) PE=2 SV=1	PREDICTED: random slug protein 5-like [Prunus mume]
c38209.graph_c0	--	--	--	--	--	--	--	--	PREDICTED: putative disease resistance RPP13-like protein 1 [Prunus mume]
c38218.graph_c0	--	--	--	--	--	--	--	--	--
c38350.graph_c0	--	--	--	--	--	--	--	Acyl-CoA--sterol O-acyltransferase 1 GN=ASAT1 OS=Arabidopsis thaliana (Mouse-ear cress) PE=1 SV=1	PREDICTED: acyl-CoA--sterol O-acyltransferase 1-like [Prunus mume]
c38563.graph_c0	--	--	--	--	--	--	--	--	PREDICTED: uncharacterized protein LOC103330953 [Prunus mume]
c38806.graph_c0	[O]	Posttranslational modification, protein turnover, chaperones	Molecular Function: prenyltransferase activity (GO:0004659);; Biological Process: response to abscisic acid (GO:0009737);; Biological Process: protein prenylation (GO:0018342);; Biological Process: single-organism cellular process (GO:0044763);; Biological Process: regulation of cellular process (GO:0050794);;	K05954|1e-179|vvi:100266301|hypothetical protein LOC100266301	[O]	Posttranslational modification, protein turnover, chaperones	Prenyltransferase and squalene oxidase repeat;; Prenyltransferase-like;; Prenyltransferase-like;; Prenyltransferase and squalene oxidase repeat	Protein farnesyltransferase subunit beta GN=FTB OS=Pisum sativum (Garden pea) PE=1 SV=1	PREDICTED: protein farnesyltransferase subunit beta-like [Prunus mume]
c38902.graph_c0	--	--	Biological Process: maltose metabolic process (GO:0000023);; Cellular Component: mitochondrion (GO:0005739);; Cellular Component: cytosol (GO:0005829);; Biological Process: pentose-phosphate shunt (GO:0006098);; Biological Process: rRNA processing (GO:0006364);; Cellular Component: chloroplast stroma (GO:0009570);; Biological Process: defense response, incompatible interaction (GO:0009814);; Cell…	K13545|1e-141|rcu:RCOM_1407700|Red chlorophyll catabolite reductase, chloroplast precursor, putative	--	--	Red chlorophyll catabolite reductase (RCC reductase)	Red chlorophyll catabolite reductase, chloroplastic (Precursor) GN=C7A10_360 OS=Arabidopsis thaliana (Mouse-ear cress) PE=1 SV=2	PREDICTED: red chlorophyll catabolite reductase, chloroplastic [Prunus mume]
c38984.graph_c0	--	--	--	K01082|1e-157|rcu:RCOM_1096290|diphosphonucleoside phosphohydrolase, putative (EC:3.1.3.57)	[FP]	--	Inositol monophosphatase family	Putative PAP-specific phosphatase, mitochondrial (Precursor) GN=At4g05090 OS=Arabidopsis thaliana (Mouse-ear cress) PE=2 SV=1	PREDICTED: putative PAP-specific phosphatase, mitochondrial [Prunus mume]
c39160.graph_c0	--	--	Molecular Function: DNA binding (GO:0003677);; Molecular Function: chromatin binding (GO:0003682);; Molecular Function: sequence-specific DNA binding transcription factor activity (GO:0003700);; Biological Process: regulation of transcription, DNA-templated (GO:0006355);;	--	--	--	Myb-like DNA-binding domain	Transcription factor BOA GN=F2O15.230 OS=Arabidopsis thaliana (Mouse-ear cress) PE=2 SV=1	PREDICTED: uncharacterized protein LOC103335407 [Prunus mume]
c39169.graph_c0	--	--	--	--	--	--	--	--	--
c39258.graph_c2	--	--	--	--	--	--	--	--	hypothetical protein PRUPE_ppa004175mg [Prunus persica]
c39263.graph_c0	--	--	--	--	[A]	RNA processing and modification	--	RNA-dependent RNA polymerase 1 GN=F10B6.19 OS=Arabidopsis thaliana (Mouse-ear cress) PE=2 SV=1	PREDICTED: probable RNA-dependent RNA polymerase 1 [Prunus mume]
c39350.graph_c0	--	--	--	--	--	--	Plant protein of unknown function	UPF0481 protein At3g47200 GN=At3g47200 OS=Arabidopsis thaliana (Mouse-ear cress) PE=2 SV=1	PREDICTED: UPF0481 protein At3g47200-like [Prunus mume]
c39470.graph_c0	[R]	General function prediction only	Molecular Function: zinc ion binding (GO:0008270);; Molecular Function: oxidoreductase activity (GO:0016491);; Biological Process: oxidation-reduction process (GO:0055114);;	--	[R]	General function prediction only	Zinc-binding dehydrogenase	2-alkenal reductase (NADP(+)-dependent) GN=DBR OS=Nicotiana tabacum (Common tobacco) PE=1 SV=1	PREDICTED: 2-alkenal reductase (NADP(+)-dependent)-like [Prunus mume]
c39565.graph_c0	[H]	Coenzyme transport and metabolism	Molecular Function: magnesium ion binding (GO:0000287);; Molecular Function: holo-[acyl-carrier-protein] synthase activity (GO:0008897);; Biological Process: macromolecule biosynthetic process (GO:0009059);;	K06133|1e-126|pop:POPTR_770802|hypothetical protein	[EH]	--	4'-phosphopantetheinyl transferase superfamily	--	PREDICTED: L-aminoadipate-semialdehyde dehydrogenase-phosphopantetheinyl transferase-like [Prunus mume]
c39571.graph_c0	--	--	--	--	[K]	Transcription	SRF-type transcription factor (DNA-binding and dimerisation domain)	MADS-box transcription factor 56 GN=OSJNBb0060I05.3 OS=Oryza sativa subsp. japonica (Rice) PE=2 SV=1	PREDICTED: MADS-box transcription factor 22-like [Prunus mume]
c39588.graph_c0	[E]	Amino acid transport and metabolism	Molecular Function: cystathionine gamma-synthase activity (GO:0003962);; Cellular Component: cytosol (GO:0005829);; Biological Process: one-carbon metabolic process (GO:0006730);; Molecular Function: methionine gamma-lyase activity (GO:0018826);; Biological Process: methionine catabolic process via 2-oxobutanoate (GO:0019458);; Molecular Function: pyridoxal phosphate binding (GO:0030170);; Biolog…	K01761|0.0|pop:POPTR_709036|methionine gamma-lyase (EC:4.4.1.11)	[E]	Amino acid transport and metabolism	Cys/Met metabolism PLP-dependent enzyme;; Aminotransferase class I and II;; Aminotransferase class-V	Methionine gamma-lyase GN=MGL OS=Arabidopsis thaliana (Mouse-ear cress) PE=1 SV=1	PREDICTED: methionine gamma-lyase [Prunus mume]
c39672.graph_c0	--	--	--	--	--	--	--	--	--
c39735.graph_c0	--	--	--	--	--	--	Phosphate-induced protein 1 conserved region	Protein EXORDIUM (Precursor) GN=EXO OS=Arabidopsis thaliana (Mouse-ear cress) PE=2 SV=1	PREDICTED: uncharacterized protein LOC103319549 [Prunus mume]
c39768.graph_c0	--	--	--	--	--	--	--	--	--
c39915.graph_c0	--	--	--	--	--	--	--	--	--
c39965.graph_c0	--	--	Molecular Function: catalytic activity (GO:0003824);;	K07964|0.0|pop:POPTR_262951|hypothetical protein	--	--	Glycosyl hydrolase family 79, N-terminal domain	Heparanase-like protein 2 (Precursor) GN=At5g61250 OS=Arabidopsis thaliana (Mouse-ear cress) PE=2 SV=1	PREDICTED: heparanase-like protein 3 [Prunus mume]
c40053.graph_c0	--	--	--	--	[R]	General function prediction only	Reverse transcriptase-like;; zinc-binding in reverse transcriptase	Putative ribonuclease H protein At1g65750 GN=At1g65750 OS=Arabidopsis thaliana (Mouse-ear cress) PE=3 SV=1	PREDICTED: putative ribonuclease H protein At1g65750 [Prunus mume]
c40152.graph_c0	--	--	Molecular Function: hydrolase activity (GO:0016787);;	--	[O]	Posttranslational modification, protein turnover, chaperones	Cathepsin propeptide inhibitor domain (I29);; Papain family cysteine protease	Papain (Precursor) OS=Carica papaya (Papaya) PE=1 SV=1	PREDICTED: zingipain-2 [Prunus mume]
c40241.graph_c0	--	--	--	--	--	--	--	--	--
c40367.graph_c0	[R]	General function prediction only	--	--	[QR]	--	2OG-Fe(II) oxygenase superfamily	Probable 2-oxoglutarate/Fe(II)-dependent dioxygenase GN=DIOX2 OS=Papaver somniferum (Opium poppy) PE=2 SV=1	PREDICTED: protein SRG1-like [Prunus mume]
c40367.graph_c1	[R]	General function prediction only	--	--	[QR]	--	non-haem dioxygenase in morphine synthesis N-terminal;; 2OG-Fe(II) oxygenase superfamily	Protein SRG1 GN=SRG1 OS=Arabidopsis thaliana (Mouse-ear cress) PE=2 SV=1	PREDICTED: protein SRG1-like [Prunus mume]
c40532.graph_c0	--	--	--	--	[T]	Signal transduction mechanisms	Wall-associated receptor kinase C-terminal	Probable receptor-like protein kinase At1g67000 (Precursor) GN=At1g67000 OS=Arabidopsis thaliana (Mouse-ear cress) PE=2 SV=2	PREDICTED: probable receptor-like protein kinase At1g67000 [Prunus mume]
c40543.graph_c0	--	--	--	--	--	--	NB-ARC domain	TMV resistance protein N GN=N OS=Nicotiana glutinosa (Tobacco) PE=1 SV=1	PREDICTED: TMV resistance protein N-like [Prunus mume]
c40716.graph_c0	--	--	--	--	--	--	--	--	--
c40848.graph_c0	--	--	--	--	--	--	--	--	--
c41028.graph_c0	--	--	--	--	--	--	--	--	PREDICTED: uncharacterized protein LOC103321152 [Prunus mume]
c41136.graph_c0	--	--	--	--	--	--	Wax ester synthase-like Acyl-CoA acyltransferase domain	O-acyltransferase WSD1 GN=WSD1 OS=Arabidopsis thaliana (Mouse-ear cress) PE=2 SV=1	PREDICTED: O-acyltransferase WSD1-like [Prunus mume]
c41165.graph_c0	--	--	--	--	--	--	--	--	--
c41201.graph_c0	--	--	--	--	--	--	--	--	--
c41312.graph_c0	--	--	--	--	--	--	--	--	--
c41377.graph_c0	--	--	--	--	--	--	--	--	hypothetical protein PRUPE_ppa024513mg [Prunus persica]
c41421.graph_c0	--	--	--	--	--	--	Plant mobile domain;; Plant mobile domain	Serine/threonine-protein phosphatase 7 long form homolog GN=At1g48120 OS=Arabidopsis thaliana (Mouse-ear cress) PE=2 SV=1	PREDICTED: serine/threonine-protein phosphatase 7-like [Prunus mume]
c41474.graph_c0	--	--	--	--	--	--	--	--	PREDICTED: TMV resistance protein N-like isoform X2 [Prunus mume]
c41785.graph_c0	--	--	--	--	--	--	--	--	PREDICTED: uncharacterized protein LOC103330595 [Prunus mume]
c41802.graph_c0	--	--	--	--	--	--	Leucine Rich Repeat	Disease resistance protein RPS6 {ECO:0000303|PubMed:19525323} OS=Arabidopsis thaliana (Mouse-ear cress) PE=1 SV=1	PREDICTED: putative disease resistance protein At4g11170 [Prunus mume]
c42199.graph_c0	--	--	--	--	--	--	--	--	late embryogenesis abundant (LEA)-like protein [Medicago truncatula]
c42258.graph_c0	--	--	--	--	--	--	--	--	--
c42301.graph_c0	--	--	--	--	--	--	Protein of unknown function (DUF506)	--	hypothetical protein PRUPE_ppa009489mg [Prunus persica]
c42363.graph_c0	[EH]	--	--	K00826|1e-128|rcu:RCOM_1381660|branched-chain amino acid aminotransferase, putative (EC:2.6.1.42)	[E]	Amino acid transport and metabolism	--	Branched-chain-amino-acid aminotransferase 2, chloroplastic (Precursor) GN=BCAT2 OS=Arabidopsis thaliana (Mouse-ear cress) PE=1 SV=1	PREDICTED: branched-chain-amino-acid aminotransferase 6-like [Prunus mume]
c42412.graph_c0	[RTKL]	--	Molecular Function: phosphorelay sensor kinase activity (GO:0000155);; Biological Process: phosphorelay signal transduction system (GO:0000160);; Molecular Function: protein serine/threonine kinase activity (GO:0004674);; Molecular Function: ATP binding (GO:0005524);; Cellular Component: vacuole (GO:0005773);; Biological Process: regulation of transcription, DNA-templated (GO:0006355);; Biologica…	--	--	--	Protein kinase domain;; Protein tyrosine kinase;; PAS domain;; PAS fold;; PAS fold;; Kinase-like;; PAS domain;; PAS fold;; PAS fold	Phototropin-1 GN=T6D9_110 OS=Arabidopsis thaliana (Mouse-ear cress) PE=1 SV=1	PREDICTED: LOW QUALITY PROTEIN: phototropin-1 [Prunus mume]
c42521.graph_c0	--	--	--	--	--	--	--	--	PREDICTED: uncharacterized protein LOC103342412 isoform X1 [Prunus mume]
c42623.graph_c0	[E]	Amino acid transport and metabolism	Molecular Function: sarcosine oxidase activity (GO:0008115);; Biological Process: tetrahydrofolate metabolic process (GO:0046653);; Biological Process: oxidation-reduction process (GO:0055114);;	--	[R]	General function prediction only	FAD dependent oxidoreductase;; Glucose inhibited division protein A;; Thi4 family	Probable sarcosine oxidase GN=At2g24580 OS=Arabidopsis thaliana (Mouse-ear cress) PE=2 SV=1	PREDICTED: probable sarcosine oxidase [Prunus mume]
c42671.graph_c1	[ER]	--	Molecular Function: nucleotide binding (GO:0000166);; Molecular Function: L-iditol 2-dehydrogenase activity (GO:0003939);; Cellular Component: cytosol (GO:0005829);; Molecular Function: zinc ion binding (GO:0008270);; Cellular Component: plasmodesma (GO:0009506);; Biological Process: oxidation-reduction process (GO:0055114);;	K00008|1e-175|pop:POPTR_823499|L-iditol 2-dehydrogenase (EC:1.1.1.14)	[Q]	Secondary metabolites biosynthesis, transport and catabolism	Zinc-binding dehydrogenase;; Alcohol dehydrogenase GroES-like domain	Sorbitol dehydrogenase GN=SDH OS=Arabidopsis thaliana (Mouse-ear cress) PE=1 SV=1	PREDICTED: sorbitol dehydrogenase-like [Prunus mume]
c42857.graph_c0	--	--	--	--	--	--	Protein of unknown function (DUF1298)	O-acyltransferase WSD1 GN=WSD1 OS=Arabidopsis thaliana (Mouse-ear cress) PE=2 SV=1	PREDICTED: O-acyltransferase WSD1-like [Prunus mume]
c42879.graph_c1	--	--	--	--	--	--	--	--	--
c42880.graph_c0	[C]	Energy production and conversion	Cellular Component: vacuole (GO:0005773);; Cellular Component: peroxisome (GO:0005777);; Biological Process: tricarboxylic acid cycle (GO:0006099);; Biological Process: malate metabolic process (GO:0006108);; Cellular Component: chloroplast envelope (GO:0009941);; Molecular Function: L-malate dehydrogenase activity (GO:0030060);; Biological Process: regulation of fatty acid beta-oxidation (GO:003…	K00026|1e-111|olu:OSTLU_24671|hypothetical protein	[C]	Energy production and conversion	lactate/malate dehydrogenase, NAD binding domain;; lactate/malate dehydrogenase, alpha/beta C-terminal domain	Malate dehydrogenase, chloroplastic (Precursor) GN=At3g47520 OS=Arabidopsis thaliana (Mouse-ear cress) PE=1 SV=1	PREDICTED: malate dehydrogenase, mitochondrial-like [Populus euphratica]
c42907.graph_c0	--	--	--	--	--	--	--	--	PREDICTED: uncharacterized protein LOC103946290 [Pyrus x bretschneideri]
c42986.graph_c0	--	--	Molecular Function: RNA-directed RNA polymerase activity (GO:0003968);;	--	[A]	RNA processing and modification	RNA dependent RNA polymerase	RNA-dependent RNA polymerase 1 GN=F10B6.19 OS=Arabidopsis thaliana (Mouse-ear cress) PE=2 SV=1	PREDICTED: probable RNA-dependent RNA polymerase 1 [Prunus mume]
c43180.graph_c0	--	--	--	--	--	--	--	--	--
c43252.graph_c0	--	--	Biological Process: RNA metabolic process (GO:0016070);;	--	[T]	Signal transduction mechanisms	MA3 domain;; MA3 domain;; MA3 domain	Eukaryotic translation initiation factor isoform 4G-1 GN=EIF(ISO)4G1 OS=Arabidopsis thaliana (Mouse-ear cress) PE=1 SV=1	hypothetical protein POPTR_0005s22110g [Populus trichocarpa]
c43357.graph_c0	--	--	--	--	[R]	General function prediction only	Ankyrin repeats (3 copies);; Ankyrin repeat;; Domain of unknown function (DUF4219);; Ankyrin repeats (many copies);; Ankyrin repeat;; gag-polypeptide of LTR copia-type;; Ankyrin repeats (many copies)	--	PREDICTED: uncharacterized protein LOC103343293 [Prunus mume]
c43474.graph_c0	[R]	General function prediction only	Molecular Function: nucleic acid binding (GO:0003676);; Cellular Component: nucleus (GO:0005634);;	--	[R]	General function prediction only	RNA recognition motif. (a.k.a. RRM, RBD, or RNP domain);; RNA recognition motif (a.k.a. RRM, RBD, or RNP domain);; RNA recognition motif. (a.k.a. RRM, RBD, or RNP domain)	Glycine-rich RNA-binding protein 4, mitochondrial (Precursor) GN=At3g23830 OS=Arabidopsis thaliana (Mouse-ear cress) PE=2 SV=1	hypothetical protein PRUPE_ppa013426mg [Prunus persica]
c43512.graph_c0	--	--	--	--	--	--	--	--	--
c43528.graph_c0	--	--	--	--	--	--	Frigida-like protein	FRIGIDA-like protein 3 GN=FRL3 OS=Arabidopsis thaliana (Mouse-ear cress) PE=1 SV=1	PREDICTED: FRIGIDA-like protein 5 [Pyrus x bretschneideri]
c43624.graph_c0	[C]	Energy production and conversion	Cellular Component: mitochondrial respiratory chain complex I (GO:0005747);; Molecular Function: NADH dehydrogenase (ubiquinone) activity (GO:0008137);; Cellular Component: integral component of membrane (GO:0016021);; Biological Process: electron transport chain (GO:0022900);;	K03880|1e-41|pop:POPTR_948794|hypothetical protein	[C]	Energy production and conversion	--	NADH-ubiquinone oxidoreductase chain 3 GN=ND3 OS=Triticum aestivum (Wheat) PE=2 SV=1	NADH dehydrogenase subunit 3 (mitochondrion) [Populus trichocarpa]
c43673.graph_c0	--	--	Biological Process: cell differentiation (GO:0030154);;	--	[S]	Function unknown	Ndr family;; Alpha/beta hydrolase family;; Ndr family	Pollen-specific protein SF21 GN=SF21 OS=Helianthus annuus (Common sunflower) PE=2 SV=1	Pollen-specific protein SF21 [Medicago truncatula]
c43777.graph_c0	[L]	Replication, recombination and repair	--	--	[R]	General function prediction only	--	RNA-directed DNA polymerase homolog OS=Oenothera berteroana (Bertero&apos;s evening primrose) PE=4 SV=1	PREDICTED: uncharacterized protein LOC103411851 [Malus domestica]
c43813.graph_c0	--	--	--	--	--	--	--	--	--
c43839.graph_c0	--	--	--	--	--	--	B3 DNA binding domain	B3 domain-containing protein Os03g0184500 OS=Oryza sativa subsp. japonica (Rice) PE=2 SV=1	hypothetical protein PRUPE_ppb024283mg [Prunus persica]
c43868.graph_c0	--	--	--	--	--	--	--	TMV resistance protein N GN=N OS=Nicotiana glutinosa (Tobacco) PE=1 SV=1	PREDICTED: TMV resistance protein N-like isoform X1 [Prunus mume]
c44174.graph_c0	--	--	--	--	[R]	General function prediction only	Reverse transcriptase-like	--	hypothetical protein PRUPE_ppa014760mg, partial [Prunus persica]
c44243.graph_c0	[L]	Replication, recombination and repair	Biological Process: protein targeting to vacuole (GO:0006623);; Biological Process: vesicle-mediated transport (GO:0016192);;	--	[L]	Replication, recombination and repair	TLD	--	PREDICTED: oxidation resistance protein 1 [Prunus mume]
c44250.graph_c0	[G]	Carbohydrate transport and metabolism	Biological Process: carbohydrate metabolic process (GO:0005975);; Molecular Function: beta-glucosidase activity (GO:0008422);;	--	--	--	Glycosyl hydrolase family 3 N terminal domain;; Glycosyl hydrolase family 3 C-terminal domain	Alpha-L-arabinofuranosidase (Precursor) OS=Medicago sativa subsp. varia (Alfalfa) PE=2 SV=1	PREDICTED: lysosomal beta glucosidase isoform X1 [Prunus mume]
c44403.graph_c0	--	--	--	--	[S]	Function unknown	--	--	PREDICTED: uncharacterized protein LOC103323322 isoform X2 [Prunus mume]
c44465.graph_c0	--	--	Molecular Function: glucose transmembrane transporter activity (GO:0005355);; Biological Process: purine nucleobase transport (GO:0006863);; Cellular Component: chloroplast envelope (GO:0009941);; Molecular Function: phosphoglycerate transmembrane transporter activity (GO:0015120);; Molecular Function: antiporter activity (GO:0015297);; Biological Process: hexose phosphate transport (GO:0015712);…	--	[GE]	--	Triose-phosphate Transporter family;; EamA-like transporter family;; UAA transporter family	Xylulose 5-phosphate/phosphate translocator, chloroplastic (Precursor) GN=K10A8.110 OS=Arabidopsis thaliana (Mouse-ear cress) PE=2 SV=1	PREDICTED: xylulose 5-phosphate/phosphate translocator, chloroplastic [Prunus mume]
c44487.graph_c0	--	--	--	--	--	--	--	--	hypothetical protein PRUPE_ppa014283mg [Prunus persica]
c44494.graph_c0	--	--	--	--	--	--	--	--	PREDICTED: putative cyclic nucleotide-gated ion channel 8 [Prunus mume]
c44540.graph_c0	--	--	--	--	--	--	Leucine Rich repeats (2 copies);; Leucine Rich Repeat;; Leucine rich repeat;; Leucine rich repeat	TMV resistance protein N GN=N OS=Nicotiana glutinosa (Tobacco) PE=1 SV=1	PREDICTED: TMV resistance protein N-like isoform X1 [Prunus mume]
c44814.graph_c0	--	--	--	--	--	--	--	--	hypothetical protein PRUPE_ppa018806mg [Prunus persica]
c44834.graph_c0	--	--	--	--	--	--	Transferase family	Phenolic glucoside malonyltransferase 1 GN=PMAT1 OS=Arabidopsis thaliana (Mouse-ear cress) PE=1 SV=1	PREDICTED: phenolic glucoside malonyltransferase 1-like [Prunus mume]
c44852.graph_c0	--	--	--	--	--	--	--	--	--
c44998.graph_c0	[Q]	Secondary metabolites biosynthesis, transport and catabolism	--	--	[QI]	--	Cytochrome P450	Cytochrome P450 CYP749A22 OS=Panax ginseng (Korean ginseng) PE=2 SV=1	PREDICTED: cytochrome P450 CYP749A22-like [Prunus mume]
c45003.graph_c0	--	--	--	--	[M]	Cell wall/membrane/envelope biogenesis	Pectinacetylesterase;; Pectinacetylesterase	--	PREDICTED: protein notum homolog [Prunus mume]
c45201.graph_c0	--	--	--	--	[R]	General function prediction only	Retroviral aspartyl protease;; Retrotransposon gag protein;; Zinc knuckle;; Aspartyl protease;; Aspartyl protease	Cold shock protein 2 GN=F20M13.240 OS=Arabidopsis thaliana (Mouse-ear cress) PE=1 SV=1	hypothetical protein PRUPE_ppa022673mg [Prunus persica]
c45265.graph_c0	--	--	--	--	--	--	--	--	--
c45323.graph_c0	[RTKL]	--	--	--	--	--	Protein tyrosine kinase;; Protein kinase domain;; Protein kinase domain;; Protein tyrosine kinase	Cysteine-rich receptor-like protein kinase 10 (Precursor) GN=F21P8.70 OS=Arabidopsis thaliana (Mouse-ear cress) PE=1 SV=3	PREDICTED: cysteine-rich receptor-like protein kinase 10 [Prunus mume]
c45336.graph_c0	--	--	Biological Process: response to red or far red light (GO:0009639);; Molecular Function: oxidoreductase activity, acting on paired donors, with incorporation or reduction of molecular oxygen, 2-oxoglutarate as one donor, and incorporation of one atom each of oxygen into both donors (GO:0016706);; Biological Process: single-organism metabolic process (GO:0044710);;	--	[QR]	--	2OG-Fe(II) oxygenase superfamily	Gibberellin 3-beta-dioxygenase 1 GN=LE OS=Pisum sativum (Garden pea) PE=1 SV=1	PREDICTED: gibberellin 3-beta-dioxygenase 1-like [Malus domestica]
c45382.graph_c4	[E]	Amino acid transport and metabolism	Molecular Function: 2-isopropylmalate synthase activity (GO:0003852);; Biological Process: leucine biosynthetic process (GO:0009098);; Cellular Component: chloroplast stroma (GO:0009570);;	K01649|5e-82|ath:AT1G18500|MAML-4	[E]	Amino acid transport and metabolism	Protein of unknown function (DUF1668);; LeuA allosteric (dimerisation) domain	2-isopropylmalate synthase 1, chloroplastic (Precursor) GN=F15H18.3 OS=Arabidopsis thaliana (Mouse-ear cress) PE=1 SV=2	PREDICTED: uncharacterized protein LOC103319153 [Prunus mume]
c45418.graph_c0	--	--	Biological Process: cellular process (GO:0009987);; Biological Process: protein transport (GO:0015031);;	K08341|2e-31|zma:100240698|Atg8e	[Z]	Cytoskeleton	Autophagy protein Atg8 ubiquitin like	Autophagy-related protein 8C (Precursor) GN=OSJNBa0056O06.5 OS=Oryza sativa subsp. japonica (Rice) PE=2 SV=1	PREDICTED: autophagy-related protein 8C-like [Prunus mume]
c45434.graph_c0	[L]	Replication, recombination and repair	Molecular Function: nucleic acid binding (GO:0003676);; Biological Process: DNA metabolic process (GO:0006259);;	--	[R]	General function prediction only	Integrase core domain;; Chromo (CHRromatin Organisation MOdifier) domain	--	hypothetical protein PRUPE_ppb019121mg [Prunus persica]
c45785.graph_c0	--	--	--	--	[T]	Signal transduction mechanisms	--	Vegetative cell wall protein gp1 (Precursor) GN=GP1 OS=Chlamydomonas reinhardtii (Chlamydomonas smithii) PE=1 SV=1	PREDICTED: uncharacterized protein LOC103343639 [Prunus mume]
c45830.graph_c0	--	--	--	--	--	--	--	--	--
c45892.graph_c0	--	--	--	--	--	--	SAP domain	Zinc finger CCCH domain-containing protein 62 OS=Oryza sativa subsp. japonica (Rice) PE=3 SV=2	PREDICTED: zinc finger CCCH domain-containing protein 62 [Prunus mume]
c45904.graph_c0	--	--	--	--	--	--	--	--	--
c45914.graph_c0	--	--	--	--	[R]	General function prediction only	Reverse transcriptase (RNA-dependent DNA polymerase)	Uncharacterized mitochondrial protein AtMg01250 GN=AtMg01250 OS=Arabidopsis thaliana (Mouse-ear cress) PE=4 SV=1	hypothetical protein PRUPE_ppa021798mg [Prunus persica]
c46108.graph_c0	--	--	Molecular Function: binding (GO:0005488);;	--	[R]	General function prediction only	Reverse transcriptase (RNA-dependent DNA polymerase)	--	hypothetical protein PRUPE_ppa015871mg, partial [Prunus persica]
c46147.graph_c0	--	--	--	--	--	--	RNA dependent RNA polymerase	--	--
c46168.graph_c1	--	--	--	--	[T]	Signal transduction mechanisms	NB-ARC domain;; Leucine Rich repeats (2 copies);; Leucine rich repeat;; NACHT domain	Putative disease resistance protein RGA3 GN=RGA3 OS=Solanum bulbocastanum (Wild potato) PE=2 SV=2	PREDICTED: putative disease resistance protein RGA1 [Prunus mume]
c46185.graph_c0	--	--	--	--	[R]	General function prediction only	PPR repeat family;; PPR repeat;; PPR repeat;; Pentatricopeptide repeat domain;; PPR repeat family;; PPR repeat;; PPR repeat;; Pentatricopeptide repeat domain	Pentatricopeptide repeat-containing protein At3g22470, mitochondrial (Precursor) GN=At3g22470 OS=Arabidopsis thaliana (Mouse-ear cress) PE=2 SV=1	hypothetical protein PRUPE_ppa027230mg [Prunus persica]
c46299.graph_c0	[G]	Carbohydrate transport and metabolism	Cellular Component: cell wall (GO:0005618);; Molecular Function: beta-glucosidase activity (GO:0008422);; Molecular Function: xylan 1,4-beta-xylosidase activity (GO:0009044);; Biological Process: xylan catabolic process (GO:0045493);; Cellular Component: apoplast (GO:0048046);;	--	--	--	Glycosyl hydrolase family 3 N terminal domain;; Glycosyl hydrolase family 3 C-terminal domain;; Fibronectin type III-like domain	Alpha-L-arabinofuranosidase (Precursor) OS=Medicago sativa subsp. varia (Alfalfa) PE=2 SV=1	PREDICTED: beta-xylosidase/alpha-L-arabinofuranosidase 2 [Prunus mume]
c46320.graph_c0	[R]	General function prediction only	Molecular Function: nucleotide binding (GO:0000166);; Molecular Function: inositol 2-dehydrogenase activity (GO:0050112);; Biological Process: oxidation-reduction process (GO:0055114);;	--	[GQ]	--	Oxidoreductase family, NAD-binding Rossmann fold;; Oxidoreductase family, C-terminal alpha/beta domain;; Putative oxidoreductase C terminal;; Protein kinase domain;; Protein tyrosine kinase	Cyclin-dependent kinase F-4 OS=Oryza sativa subsp. japonica (Rice) PE=2 SV=1	PREDICTED: trans-1,2-dihydrobenzene-1,2-diol dehydrogenase isoform X1 [Prunus mume]
c46384.graph_c0	--	--	--	--	--	--	--	--	PREDICTED: uncharacterized protein LOC103330951 isoform X1 [Prunus mume]
c46505.graph_c0	[L]	Replication, recombination and repair	--	--	[L]	Replication, recombination and repair	--	Replication protein A 70 kDa DNA-binding subunit D GN=MSL3.14 OS=Arabidopsis thaliana (Mouse-ear cress) PE=2 SV=1	hypothetical protein PRUPE_ppa026702mg, partial [Prunus persica]
c46614.graph_c0	--	--	--	--	--	--	--	Uncharacterized protein At1g04910 GN=At1g04910 OS=Arabidopsis thaliana (Mouse-ear cress) PE=2 SV=1	hypothetical protein PRUPE_ppa005103mg [Prunus persica]
c46667.graph_c0	--	--	--	--	[R]	General function prediction only	--	--	PREDICTED: uncharacterized protein LOC103322270 [Prunus mume]
c46763.graph_c0	--	--	--	--	--	--	NPH3 family	BTB/POZ domain-containing protein At5g17580 GN=At5g17580 OS=Arabidopsis thaliana (Mouse-ear cress) PE=2 SV=1	PREDICTED: BTB/POZ domain-containing protein At5g17580 [Prunus mume]
c46782.graph_c0	--	--	--	--	--	--	--	--	--
c46794.graph_c0	--	--	Molecular Function: ATP binding (GO:0005524);; Cellular Component: cytoplasm (GO:0005737);; Molecular Function: kinase activity (GO:0016301);; Biological Process: phosphorylation (GO:0016310);; Molecular Function: phosphotransferase activity, alcohol group as acceptor (GO:0016773);;	K12446|0.0|vvi:100267958|hypothetical protein LOC100267958	[G]	Carbohydrate transport and metabolism	GHMP kinases N terminal domain;; Glycosyl transferase family 1;; Galactokinase galactose-binding signature;; GHMP kinases C terminal	L-arabinokinase OS=Arabidopsis thaliana (Mouse-ear cress) PE=1 SV=1	PREDICTED: L-arabinokinase-like [Prunus mume]
c46865.graph_c3	[I]	Lipid transport and metabolism	Molecular Function: DNA binding (GO:0003677);; Molecular Function: sequence-specific DNA binding transcription factor activity (GO:0003700);; Molecular Function: acyl-CoA dehydrogenase activity (GO:0003995);; Cellular Component: nucleus (GO:0005634);; Biological Process: regulation of transcription, DNA-templated (GO:0006355);; Biological Process: auxin-activated signaling pathway (GO:0009734);; …	--	[EI]	--	AUX/IAA family;; Acyl-CoA dehydrogenase, N-terminal domain;; Acyl-CoA dehydrogenase, C-terminal domain;; Acyl-CoA dehydrogenase, C-terminal domain;; Acyl-CoA dehydrogenase, N-terminal domain;; Acyl-CoA dehydrogenase, middle domain;; Acyl-CoA dehydrogenase, C-terminal domain	Auxin response factor 4 GN=ARF4 OS=Arabidopsis thaliana (Mouse-ear cress) PE=1 SV=1	PREDICTED: auxin response factor 4 isoform X2 [Prunus mume]
c46917.graph_c0	--	--	--	--	--	--	Carlavirus endopeptidase;; OTU-like cysteine protease	--	--
c47029.graph_c0	[L]	Replication, recombination and repair	Molecular Function: DNA binding (GO:0003677);; Molecular Function: RNA binding (GO:0003723);; Molecular Function: RNA-directed DNA polymerase activity (GO:0003964);; Biological Process: RNA-dependent DNA replication (GO:0006278);; Biological Process: DNA recombination (GO:0006310);; Molecular Function: metal ion binding (GO:0046872);;	--	[R]	General function prediction only	Reverse transcriptase (RNA-dependent DNA polymerase);; Integrase core domain;; Chromo (CHRromatin Organisation MOdifier) domain	RNA-directed DNA polymerase homolog OS=Oenothera berteroana (Bertero&apos;s evening primrose) PE=4 SV=1	PREDICTED: uncharacterized protein LOC103699270, partial [Phoenix dactylifera]
c47062.graph_c0	--	--	Molecular Function: sequence-specific DNA binding transcription factor activity (GO:0003700);; Cellular Component: cytosol (GO:0005829);; Cellular Component: plasma membrane (GO:0005886);; Biological Process: regulation of transcription, DNA-templated (GO:0006355);; Molecular Function: phosphoric diester hydrolase activity (GO:0008081);; Cellular Component: plastid (GO:0009536);; Biological Proce…	--	[R]	General function prediction only	Tub family;; F-box domain;; F-box-like	Tubby-like F-box protein 5 OS=Oryza sativa subsp. japonica (Rice) PE=2 SV=1	hypothetical protein PRUPE_ppa006363mg [Prunus persica]
c47062.graph_c3	--	--	--	--	[R]	General function prediction only	Tub family	Tubby-like F-box protein 5 OS=Oryza sativa subsp. japonica (Rice) PE=2 SV=1	PREDICTED: putative uncharacterized protein DDB_G0290521 [Prunus mume]
c47073.graph_c0	[R]	General function prediction only	--	--	--	--	EamA-like transporter family;; EamA-like transporter family	WAT1-related protein At1g68170 GN=At1g68170 OS=Arabidopsis thaliana (Mouse-ear cress) PE=3 SV=1	PREDICTED: WAT1-related protein At1g43650-like [Eucalyptus grandis]
c47074.graph_c0	[V]	Defense mechanisms	Molecular Function: ATP binding (GO:0005524);; Biological Process: ATP catabolic process (GO:0006200);; Cellular Component: membrane (GO:0016020);; Molecular Function: ATPase activity (GO:0016887);;	--	[Q]	Secondary metabolites biosynthesis, transport and catabolism	ABC-2 type transporter;; ABC transporter;; Plant PDR ABC transporter associated;; AAA domain	ABC transporter G family member 36 GN=F23H11.19 OS=Arabidopsis thaliana (Mouse-ear cress) PE=1 SV=1	PREDICTED: ABC transporter G family member 29-like [Prunus mume]
c47184.graph_c0	--	--	--	--	[A]	RNA processing and modification	--	Probable RNA-dependent RNA polymerase 1 GN=RDR1 OS=Oryza sativa subsp. japonica (Rice) PE=2 SV=2	PREDICTED: probable RNA-dependent RNA polymerase 1 [Prunus mume]
c47202.graph_c0	--	--	--	--	--	--	--	--	--
c47203.graph_c0	--	--	--	--	[A]	RNA processing and modification	RNA dependent RNA polymerase	RNA-dependent RNA polymerase 1 GN=F10B6.19 OS=Arabidopsis thaliana (Mouse-ear cress) PE=2 SV=1	PREDICTED: probable RNA-dependent RNA polymerase 1 [Prunus mume]
c47235.graph_c0	--	--	--	--	--	--	Peptidase inhibitor I9;; Subtilase family	Subtilisin-like protease SDD1 {ECO:0000303|PubMed:10809670} (Precursor) OS=Arabidopsis thaliana (Mouse-ear cress) PE=2 SV=1	hypothetical protein PRUPE_ppa001885mg [Prunus persica]
c47244.graph_c1	[L]	Replication, recombination and repair	--	--	--	--	--	Protein CHUP1, chloroplastic GN=CHUP1 OS=Arabidopsis thaliana (Mouse-ear cress) PE=1 SV=1	PREDICTED: protein CHUP1, chloroplastic [Prunus mume]
c47276.graph_c0	--	--	--	--	--	--	Carlavirus endopeptidase;; Viral (Superfamily 1) RNA helicase	--	--
c47282.graph_c1	--	--	--	--	[R]	General function prediction only	Retrotransposon gag protein	--	PREDICTED: uncharacterized protein LOC103439527 [Malus domestica]
c47308.graph_c0	--	--	--	--	--	--	--	--	--
c47342.graph_c0	--	--	--	--	[R]	General function prediction only	--	--	PREDICTED: uncharacterized protein LOC103333089 [Prunus mume]
c47342.graph_c1	--	--	--	--	--	--	--	--	hypothetical protein PRUPE_ppb014725mg [Prunus persica]
c47378.graph_c0	--	--	--	--	--	--	--	--	PREDICTED: uncharacterized protein LOC103329338 isoform X2 [Prunus mume]
c47386.graph_c0	--	--	--	K13457|1e-19|rcu:RCOM_0742270|Disease resistance protein RPM1, putative (EC:3.1.3.16)	[T]	Signal transduction mechanisms	--	Disease resistance protein RPM1 GN=F17A9.20 OS=Arabidopsis thaliana (Mouse-ear cress) PE=1 SV=1	hypothetical protein PRUPE_ppa024623mg [Prunus persica]
c47386.graph_c1	--	--	Biological Process: defense response (GO:0006952);; Molecular Function: ADP binding (GO:0043531);;	K13457|0.0|rcu:RCOM_0742270|Disease resistance protein RPM1, putative (EC:3.1.3.16)	[T]	Signal transduction mechanisms	NB-ARC domain;; Leucine Rich repeats (2 copies);; Leucine rich repeat;; Miro-like protein;; Leucine Rich Repeat;; Protein of unknown function (DUF1264)	Disease resistance protein RPM1 GN=F17A9.20 OS=Arabidopsis thaliana (Mouse-ear cress) PE=1 SV=1	hypothetical protein PRUPE_ppa001076mg [Prunus persica]
c47450.graph_c0	--	--	--	--	--	--	--	--	--
c47493.graph_c0	--	--	--	--	--	--	--	--	--
c47504.graph_c0	--	--	--	--	--	--	--	--	PREDICTED: uncharacterized protein LOC103344079, partial [Prunus mume]
c47546.graph_c0	--	--	--	--	--	--	--	--	--
c47572.graph_c0	--	--	--	--	--	--	Protein of unknown function (DUF674)	--	hypothetical protein PRUPE_ppa017254mg [Prunus persica]
c47590.graph_c1	[I]	Lipid transport and metabolism	Molecular Function: cycloartenol synthase activity (GO:0016871);; Biological Process: pentacyclic triterpenoid biosynthetic process (GO:0019745);; Molecular Function: lupeol synthase activity (GO:0042299);; Molecular Function: beta-amyrin synthase activity (GO:0042300);; Biological Process: cuticle development (GO:0042335);;	--	[I]	Lipid transport and metabolism	--	Beta-amyrin synthase GN=OSCBPY OS=Betula platyphylla (Asian white birch) PE=1 SV=1	PREDICTED: beta-amyrin synthase-like [Prunus mume]
c47611.graph_c1	--	--	Cellular Component: endoplasmic reticulum (GO:0005783);; Biological Process: protein N-linked glycosylation (GO:0006487);; Biological Process: response to salt stress (GO:0009651);; Cellular Component: integral component of membrane (GO:0016021);; Molecular Function: glucosyltransferase activity (GO:0046527);; Biological Process: leaf development (GO:0048366);;	K03850|0.0|vvi:100249516|hypothetical protein LOC100249516	[OKIT]	--	DIE2/ALG10 family;; DIE2/ALG10 family	--	PREDICTED: putative Dol-P-Glc:Glc(2)Man(9)GlcNAc(2)-PP-Dol alpha-1,2-glucosyltransferase isoform X1 [Prunus mume]
c47637.graph_c1	--	--	--	--	--	--	--	--	--
c47669.graph_c0	[S]	Function unknown	--	--	--	--	Protein kinase domain;; Protein tyrosine kinase;; Leucine Rich Repeat;; Leucine rich repeat;; Leucine Rich repeats (2 copies);; Leucine Rich repeat;; Leucine rich repeat;; Leucine rich repeat N-terminal domain;; Leucine Rich Repeat	Putative receptor-like protein kinase At3g47110 (Precursor) GN=At3g47110 OS=Arabidopsis thaliana (Mouse-ear cress) PE=3 SV=1	hypothetical protein PRUPE_ppa023423mg, partial [Prunus persica]
c47707.graph_c0	--	--	--	--	[R]	General function prediction only	Domain of unknown function;; Ankyrin repeat;; Ankyrin repeats (3 copies);; Domain of unknown function (DUF4219);; Ankyrin repeat;; Ankyrin repeats (many copies);; Ankyrin repeats (many copies)	Ankyrin repeat-containing protein At3g12360 GN=At3g12360 OS=Arabidopsis thaliana (Mouse-ear cress) PE=2 SV=1	PREDICTED: uncharacterized protein LOC103330686 [Prunus mume]
c47811.graph_c0	--	--	--	--	--	--	Ulp1 protease family, C-terminal catalytic domain;; Domain of unknown function (DUF1985)	--	PREDICTED: putative disease resistance protein RGA4 [Prunus mume]
c47813.graph_c0	[S]	Function unknown	--	--	[T]	Signal transduction mechanisms	Leucine rich repeat;; Leucine Rich repeats (2 copies);; Leucine Rich Repeat;; Leucine rich repeat	Putative disease resistance protein RGA1 GN=RGA1 OS=Solanum bulbocastanum (Wild potato) PE=2 SV=2	hypothetical protein PRUPE_ppa000373mg [Prunus persica]
c47834.graph_c0	--	--	--	K05391|2e-66|ath:AT5G53130|CNGC1	[PT]	--	Cyclic nucleotide-binding domain	Cyclic nucleotide-gated ion channel 1 GN=CNGC1 OS=Arabidopsis thaliana (Mouse-ear cress) PE=1 SV=1	PREDICTED: cyclic nucleotide-gated ion channel 1-like [Malus domestica]
c47858.graph_c0	--	--	--	--	--	--	--	--	--
c47941.graph_c0	--	--	--	--	--	--	gag-polypeptide of LTR copia-type;; gag-polypeptide of LTR copia-type;; Domain of unknown function (DUF4219)	--	hypothetical protein PRUPE_ppb017830mg [Prunus persica]
c47945.graph_c0	--	--	--	--	--	--	--	--	hypothetical protein PRUPE_ppa000373mg [Prunus persica]
c48021.graph_c0	[L]	Replication, recombination and repair	Molecular Function: RNA binding (GO:0003723);; Molecular Function: RNA-directed DNA polymerase activity (GO:0003964);; Cellular Component: nucleus (GO:0005634);; Biological Process: RNA-dependent DNA replication (GO:0006278);; Biological Process: DNA integration (GO:0015074);;	--	[R]	General function prediction only	Reverse transcriptase (RNA-dependent DNA polymerase);; Integrase core domain;; Retrotransposon gag protein;; Aspartyl protease;; gag-polyprotein putative aspartyl protease;; Chromo (CHRromatin Organisation MOdifier) domain;; Aspartyl protease;; Retroviral aspartyl protease	RNA-directed DNA polymerase homolog OS=Oenothera berteroana (Bertero&apos;s evening primrose) PE=4 SV=1	hypothetical protein VITISV_032357 [Vitis vinifera]
c48047.graph_c0	--	--	--	--	--	--	--	--	PREDICTED: uncharacterized protein LOC103340846 isoform X1 [Prunus mume]
c48048.graph_c0	--	--	--	--	--	--	Viral methyltransferase	--	--
c48089.graph_c2	[I]	Lipid transport and metabolism	--	--	--	--	NB-ARC domain;; TIR domain;; TIR domain	TMV resistance protein N GN=N OS=Nicotiana glutinosa (Tobacco) PE=1 SV=1	hypothetical protein PRUPE_ppa025229mg, partial [Prunus persica]
c48110.graph_c0	[RTKL]	--	Molecular Function: protein serine/threonine kinase activity (GO:0004674);; Molecular Function: ATP binding (GO:0005524);; Biological Process: protein phosphorylation (GO:0006468);;	--	--	--	Di-glucose binding within endoplasmic reticulum;; Protein tyrosine kinase;; Protein kinase domain;; Leucine Rich repeats (2 copies);; Leucine rich repeat;; Leucine Rich Repeat	Probable LRR receptor-like serine/threonine-protein kinase At1g56140 (Precursor) GN=At1g56140 OS=Arabidopsis thaliana (Mouse-ear cress) PE=2 SV=2	PREDICTED: LOW QUALITY PROTEIN: uncharacterized protein LOC103325393 [Prunus mume]
c48116.graph_c0	[S]	Function unknown	--	--	--	--	Leucine Rich repeats (2 copies);; Leucine rich repeat;; Leucine Rich Repeat;; Leucine rich repeat	TMV resistance protein N GN=N OS=Nicotiana glutinosa (Tobacco) PE=1 SV=1	PREDICTED: TMV resistance protein N-like [Prunus mume]
c48117.graph_c0	[S]	Function unknown	--	K13457|0.0|rcu:RCOM_0742270|Disease resistance protein RPM1, putative (EC:3.1.3.16)	[T]	Signal transduction mechanisms	NB-ARC domain;; Leucine Rich repeats (2 copies);; Leucine rich repeat;; Leucine Rich Repeat	Disease resistance protein RPM1 GN=F17A9.20 OS=Arabidopsis thaliana (Mouse-ear cress) PE=1 SV=1	PREDICTED: disease resistance protein RPM1-like [Prunus mume]
c48119.graph_c1	--	--	--	--	[T]	Signal transduction mechanisms	NB-ARC domain;; Leucine Rich repeats (2 copies);; Leucine rich repeat;; Archaeal ATPase;; AAA domain;; NACHT domain	Probable disease resistance protein At4g27220 GN=At4g27220 OS=Arabidopsis thaliana (Mouse-ear cress) PE=2 SV=1	hypothetical protein PRUPE_ppa016901mg, partial [Prunus persica]
c48257.graph_c0	--	--	Biological Process: metal ion transport (GO:0030001);; Molecular Function: metal ion binding (GO:0046872);;	--	[P]	Inorganic ion transport and metabolism	Heavy-metal-associated domain	Heavy metal-associated isoprenylated plant protein 26 (Precursor) GN=F20M13.140 OS=Arabidopsis thaliana (Mouse-ear cress) PE=1 SV=1	PREDICTED: heavy metal-associated isoprenylated plant protein 26-like [Prunus mume]
c48264.graph_c0	--	--	--	--	--	--	--	--	--
c48292.graph_c0	[Q]	Secondary metabolites biosynthesis, transport and catabolism	--	--	[Q]	Secondary metabolites biosynthesis, transport and catabolism	Cytochrome P450	Cytochrome P450 71A1 GN=CYP71A1 OS=Persea americana (Avocado) PE=1 SV=2	PREDICTED: cytochrome P450 71A1-like [Prunus mume]
c48317.graph_c0	--	--	--	--	--	--	TIR domain;; TIR domain	TMV resistance protein N GN=N OS=Nicotiana glutinosa (Tobacco) PE=1 SV=1	PREDICTED: TMV resistance protein N-like isoform X1 [Prunus mume]
c48440.graph_c0	--	--	Cellular Component: integral component of membrane (GO:0016021);; Molecular Function: NAD(P)H oxidase activity (GO:0016174);; Biological Process: oxidation-reduction process (GO:0055114);;	--	[PQ]	--	Ferric reductase NAD binding domain	Ferric reduction oxidase 2 GN=F22L4.12 OS=Arabidopsis thaliana (Mouse-ear cress) PE=1 SV=2	PREDICTED: ferric reduction oxidase 2 isoform X2 [Prunus mume]
c48576.graph_c0	[I]	Lipid transport and metabolism	Molecular Function: acyl-CoA dehydrogenase activity (GO:0003995);; Molecular Function: acyl-CoA oxidase activity (GO:0003997);; Cellular Component: peroxisome (GO:0005777);; Biological Process: fatty acid beta-oxidation (GO:0006635);; Molecular Function: flavin adenine dinucleotide binding (GO:0050660);;	K00232|1e-66|rcu:RCOM_1119640|acyl-CoA oxidase, putative (EC:1.9.3.1)	[I]	Lipid transport and metabolism	--	Putative peroxisomal acyl-coenzyme A oxidase 1.2 GN=ACX1.2 OS=Arabidopsis thaliana (Mouse-ear cress) PE=2 SV=1	hypothetical protein PRUPE_ppa003524mg [Prunus persica]
c48595.graph_c0	--	--	--	--	--	--	--	--	hypothetical protein PRUPE_ppa013742mg [Prunus persica]
c48598.graph_c0	--	--	--	--	--	--	Plant protein of unknown function;; Plant protein of unknown function;; Plant protein of unknown function	UPF0481 protein At3g47200 GN=At3g47200 OS=Arabidopsis thaliana (Mouse-ear cress) PE=2 SV=1	hypothetical protein PRUPE_ppa016128mg [Prunus persica]
c48616.graph_c0	[E]	Amino acid transport and metabolism	Molecular Function: ornithine decarboxylase activity (GO:0004586);; Biological Process: polyamine biosynthetic process (GO:0006596);;	K01581|1e-178|vvi:100249162|hypothetical protein LOC100249162	[E]	Amino acid transport and metabolism	Pyridoxal-dependent decarboxylase, pyridoxal binding domain;; Pyridoxal-dependent decarboxylase, C-terminal sheet domain	Ornithine decarboxylase GN=ODC OS=Solanum lycopersicum (Tomato) PE=2 SV=2	PREDICTED: ornithine decarboxylase-like [Prunus mume]
c48653.graph_c0	--	--	--	--	--	--	--	--	hypothetical protein PRUPE_ppa013341mg [Prunus persica]
c48687.graph_c0	--	--	--	--	--	--	--	--	--
c48724.graph_c0	--	--	--	--	[Q]	Secondary metabolites biosynthesis, transport and catabolism	--	Putative cytochrome P450 71A28 GN=CYP71A28 OS=Arabidopsis thaliana (Mouse-ear cress) PE=3 SV=2	hypothetical protein PRUPE_ppa019068mg [Prunus persica]
c48734.graph_c0	--	--	--	--	--	--	--	--	--
c48735.graph_c0	--	--	--	--	--	--	--	--	--
c48776.graph_c0	--	--	--	--	--	--	--	--	--
c48777.graph_c0	[P]	Inorganic ion transport and metabolism	--	--	[P]	Inorganic ion transport and metabolism	Rhodanese-like domain	Rhodanese-like domain-containing protein 15, chloroplastic (Precursor) OS=Arabidopsis thaliana (Mouse-ear cress) PE=2 SV=1	hypothetical protein PRUPE_ppa012088mg [Prunus persica]
c48819.graph_c0	--	--	--	--	--	--	--	--	--
c48821.graph_c0	[R]	General function prediction only	--	K03030|3e-47|pop:POPTR_836439|hypothetical protein	[O]	Posttranslational modification, protein turnover, chaperones	Maintenance of mitochondrial structure and function	26S proteasome non-ATPase regulatory subunit 14 homolog GN=RPN11 OS=Arabidopsis thaliana (Mouse-ear cress) PE=1 SV=1	hypothetical protein CISIN_1g032384mg [Citrus sinensis]
c48853.graph_c0	--	--	--	--	--	--	--	--	PREDICTED: uncharacterized protein LOC103342597 [Prunus mume]
c48970.graph_c0	--	--	--	--	--	--	--	--	--
c49054.graph_c0	--	--	--	--	--	--	--	--	hypothetical protein PRUPE_ppa024016mg [Prunus persica]
c49113.graph_c0	--	--	--	--	--	--	--	--	PREDICTED: ABC transporter H family member 2-like [Prunus mume]
c49550.graph_c0	--	--	--	--	--	--	Lecithin retinol acyltransferase	--	PREDICTED: uncharacterized protein LOC103332368 [Prunus mume]
c9752.graph_c0	[R]	General function prediction only	Molecular Function: nucleotide binding (GO:0000166);; Molecular Function: zinc ion binding (GO:0008270);; Molecular Function: oxidoreductase activity (GO:0016491);; Biological Process: oxidation-reduction process (GO:0055114);;	K00083|1e-81|pop:POPTR_667694|SAD	[Q]	Secondary metabolites biosynthesis, transport and catabolism	Zinc-binding dehydrogenase	Probable mannitol dehydrogenase GN=CAD OS=Fragaria ananassa (Strawberry) PE=2 SV=1	PREDICTED: probable mannitol dehydrogenase [Prunus mume]
c9816.graph_c0	--	--	--	--	--	--	--	--	--
c9865.graph_c0	--	--	--	--	--	--	--	--	PREDICTED: lysosomal beta glucosidase isoform X1 [Prunus mume]
