# Supplementary material for: Comparative transcriptome profiling and morphology provide insights into endocarp cleaving of apricot cultivar (Prunus armeniaca L.)
Source: BMC Plant Biol. 2017 Apr 11;17:72. doi: 10.1186/s12870-017-1023-5 (PMC5387262; doi:10.1186/s12870-017-1023-5)
Supplement: Supplementary file 11 — Correlation between lignin related phenotypic measurements and DEGs expression data. (XLS 44 kb) [file 12870_2017_1023_MOESM11_ESM.xls]

## Sheet: Sheet1
Additional files 1: Table S6. Correlation between lignin related phenotypic measurements and DEGs expression data
	Correlations between CAD expression and Endocarp thickness in LE apricot					Correlations between CAD expression and Lignin content in LE apricot					Correlations between CAD expression and Endocarp thickness in JG apricot					Correlations between CAD expression and Lignin content in JG apricot
			Endocarp thickness	CAD Expression				Lignin Content	CAD Expression				Endocarp thickness	CAD Expression				Lignin Content	CAD Expression
	Endocarp Thickness of LE apricot	Pearson Correlation	1	(-0.682)*		Lignin Content of LE apricot	Pearson Correlation	1	0.109885		Endocarp Thickness of JG apricot	Pearson Correlation	1	0.0397593		Lignin Content of JG apricot	Pearson Correlation	1	-0.111372
		Sig. (2-tailed)		0.020724			Sig. (2-tailed)		0.860372			Sig. (2-tailed)		0.907603			Sig. (2-tailed)		0.858491
		N	11	11			N	5	5			N	11	11			N	5	5
	CAD Expression of LE apricot	Pearson Correlation	(-0.682)*	1		CAD Expression of LE apricot	Pearson Correlation	0.109885	1		CAD Expression of JG apricot	Pearson Correlation	0.0397593	1		CAD Expression of JG apricot	Pearson Correlation	-0.111372	1
		Sig. (2-tailed)	0.020724				Sig. (2-tailed)	0.860372				Sig. (2-tailed)	0.907603				Sig. (2-tailed)	0.858491
		N	11	11			N	5	5			N	11	11			N	5	5
	*. Correlation is significant at the 0.05 level (2-tailed).
	Correlations between 4CL expression and Endocarp thickness in LE apricot					Correlations between 4CL expression and Lignin content in LE apricot					Correlations between 4CL expression and Endocarp thickness in JG apricot					Correlations between 4CL expression and Lignin content in JG apricot
			Endocarp thickness	4CL Expression				Lignin Content	4CL Expression				Endocarp thickness	4CL Expression				Lignin Content	4CL Expression
	Endocarp Thickness of LE apricot	Pearson Correlation	1	-0.459894		Lignin Content of LE apricot	Pearson Correlation	1	-0.749		Endocarp Thickness of JG apricot	Pearson Correlation	1	-0.421918		Lignin Content of JG apricot	Pearson Correlation	1	-0.133605
		Sig. (2-tailed)		0.154665			Sig. (2-tailed)		0.0144981			Sig. (2-tailed)		0.19616			Sig. (2-tailed)		0.830396
		N	11	11			N	5	5			N	11	11			N	5	5
	4CL Expression of LE apricot	Pearson Correlation	-0.459894	1		4CL Expression of LE apricot	Pearson Correlation	-0.749	1		4CL Expression of JG apricot	Pearson Correlation	-0.421918	1		4CL Expression of JG apricot	Pearson Correlation	-0.133605	1
		Sig. (2-tailed)	0.154665				Sig. (2-tailed)	0.144981				Sig. (2-tailed)	0.19616				Sig. (2-tailed)	0.830396
		N	11	11			N	5	5			N	11	11			N	5	5
	Correlations between HCT expression and Endocarp thickness in LE apricot					Correlations between HCT expression and Lignin content in LE apricot					Correlations between HCT expression and Endocarp thickness in JG apricot					Correlations between HCT expression and Lignin content in JG apricot
			Endocarp thickness	HCT Expression				Lignin Content	HCT Expression				Endocarp thickness	HCT Expression				Lignin Content	HCT Expression
	Endocarp Thickness of LE apricot	Pearson Correlation	1	0.47451		Lignin Content of LE apricot	Pearson Correlation	1	(0.903)*		Endocarp Thickness of JG apricot	Pearson Correlation	1	0.430442		Lignin Content of JG apricot	Pearson Correlation	1	0.867
		Sig. (2-tailed)		0.140292			Sig. (2-tailed)		0.0359502			Sig. (2-tailed)		0.186321			Sig. (2-tailed)		0.0567377
		N	11	11			N	5	5			N	11	11			N	5	5
	HCT Expression of LE apricot	Pearson Correlation	0.47451	1		HCT Expression of LE apricot	Pearson Correlation	(0.903)*	1		HCT Expression of JG apricot	Pearson Correlation	0.430442	1		HCT Expression of JG apricot	Pearson Correlation	(0.867)*	1
		Sig. (2-tailed)	0.140292				Sig. (2-tailed)	0.0359502				Sig. (2-tailed)	0.186321				Sig. (2-tailed)	0.0567377
		N	11	11			N	5	5			N	11	11			N	5	5
						*. Correlation is significant at the 0.05 level (2-tailed).
	Correlations between COMT expression and Endocarp thickness in LE apricot					Correlations between COMT expression and Lignin content in LE apricot					Correlations between COMT expression and Endocarp thickness in JG apricot					Correlations between COMT expression and Lignin content in JG apricot
			Endocarp thickness	COMT Expression				Lignin Content	COMT Expression				Endocarp thickness	COMT Expression				Lignin Content	COMT Expression
	Endocarp Thickness of LE apricot	Pearson Correlation	1	-0.482444		Lignin Content of LE apricot	Pearson Correlation	1	0.667		Endocarp Thickness of JG apricot	Pearson Correlation	1	(-0.657)*		Lignin Content of JG apricot	Pearson Correlation	1	-0.311593
		Sig. (2-tailed)		0.132857			Sig. (2-tailed)		0.219045			Sig. (2-tailed)		0.0280067			Sig. (2-tailed)		0.609784
		N	11	11			N	5	5			N	11	11			N	5	5
	COMT Expression of LE apricot	Pearson Correlation	-0.482444	1		COMT Expression of LE apricot	Pearson Correlation	0.667	1		COMT Expression of JG apricot	Pearson Correlation	(-0.657)*	1		COMT Expression of JG apricot	Pearson Correlation	-0.311593	1
		Sig. (2-tailed)	0.132857				Sig. (2-tailed)	0.219045				Sig. (2-tailed)	0.0280067				Sig. (2-tailed)	0.609784
		N	11	11			N	5	5			N	11	11			N	5	5
											*. Correlation is significant at the 0.05 level (2-tailed).
