# Supplementary material for: Comparative transcriptome profiling and morphology provide insights into endocarp cleaving of apricot cultivar (Prunus armeniaca L.)
Source: BMC Plant Biol. 2017 Apr 11;17:72. doi: 10.1186/s12870-017-1023-5 (PMC5387262; doi:10.1186/s12870-017-1023-5)
Supplement: Supplementary file 12 — Primers used to perform qPCR of selected candidate genes. (XLS 35 kb) [file 12870_2017_1023_MOESM12_ESM.xls]

## Sheet: Sheet1
Additional files 1: Table S7. Primers used to perform qPCR of selected candidate genes
Name of gene	Primer sequence (5′to 3′)
ACO	Forward: GGGAAGTACAAGAGTGTGGAGCACAGAG
	Reverse: CTTCTCCTCTGCTTCTTTCTCCACCAGTG
PEPCK	Forward: TTGGTCTTGAGATCCCTACTGA
	Reverse: TCTGTGAGCTTGTTGTCCTTTC
ACT	Forward: GTTATTCTTCATCGtCGTCTTCG
	Reverse: CTTCACCATTCCAGTTCCATTGTC
ACT7	Forward: AAGTTCTCTTCCAACCATCAC
	Reverse: CAGTAATCTCCTTGCTCATCC
STK	Forward: CCTCATTGTCTTCTCCAGTCG
	Reverse: CCTCGTTCAAGCCTATTCTCC
SHP	Forward: GCCGCCTGTATGAGTATGC
	Reverse: GGTTCTTGAGTTCCTTGATGTTC
FUL	Forward: GTCAAGGAGAAGGAGAAAGAAC
	Reverse: CGCTGCCGAAATTCAAGG
GA3ox1	Forward: GGCAGTGGTGAACCGAAC
	Reverse: GGAGTGATGGAAGTGTCTTGTC
NST1	Forward: TGGCTTGCTTCAGTGACC
	Reverse: GACGACAGAGATGATGATTGC
MYB46	Forward: TACTGGAGGAACGCTTATGC
	Reverse: CGAATAATGTGTTGCTGTTGAC
MYB32	Forward: AAACACAGAGAGCAATCCAATG
	Reverse: AGGGAGTGAGGGACAGTTC
4CL	Forward: AGAGTTGATGGAGGAGTGTG
	Reverse: TATTAGGAGGCTGAGGCTTC
HCT	Forward: TTCCCACCCTATCACACACC
	Reverse: CCGTTCTGGTCGTTGTGTTT
COMT	Forward: CGGAGATGAACGGCTTGATG
	Reverse: GCTATAGTTGGTGCCTTGGC
CAD	Forward: TCCGATTGTTCCCCTGATTG
	Reverse: CACTACCTGCCACTATCTTCC
F3H	Forward: CCTTCGTGGTGAATCTTGGAG
	Reverse: GGTTCTGGAATGTGGCTATGG
DFR	Forward: CGAACAGGTGAGAGGTATC
	Reverse: AGAACAGACGCCCATCC
Cellulose synthase	Forward: CAAGCCCATTCAGAGTCCAG
	Reverse: CAAACGATAACCAGTAAAGTAGTCC
Glucomannan4-beta-mannosyltransferase9	Forward: CAATGAGGCTGGAGGATGG
	Reverse: CTGTTGGTAGCGGTAGGC
Xyloglucangalactosyl transferase KATAMARI 1	Forward: GGCGAGGAATAGCGGTAGG
	Reverse: AAGTAGGAAGGGTAGGGTATGC
ARR16	Forward: CTTCCTCTTCATCTACTTCCC
	Reverse: CGTTTCAGCAAATCATAGCC
ARR5	Forward: CCTCACACAACCAACGCTTC
	Reverse: GTGGCTATCATCCACGGCAA
